# Supplementary material for: Adaptive Gene Expression Divergence Inferred from Population Genomics
Source: PLoS Genet. 2007 Oct 26;3(10):e187. doi: 10.1371/journal.pgen.0030187 (PMC2042001; doi:10.1371/journal.pgen.0030187)
Supplement: Table S7 — (1.4 MB XLS) [file pgen.0030187.st007.xls]

probeset	CG	arm	numprobes	simchg	HL	SimBCaLowCI	SimBCaHighCI	mCV	sCV	yCV	mAVG	sAVG	yAVG	mSE	sSE	ySE	mSD	sSD	ySD	mMed	sMed	yMed	yak1	yak2	yak3	mel31	mel32	mel33	sim3	sim9	sim17	sim19	sim1	sim20	sim13	sim18	sim21	sim30	sim6	sim7	sim8	sim11	sim16	sim22	sim23	sim25	sim26	sim29	sim12
141201_at	CG17840-PA	2L	2	-0.098908993	SN	3.3841	3.7403	0.0725	0.1396	0.2297	4.2939	3.5381	4.012	0.1798	0.0902	0.532	0.3113	0.494	0.9214	4.4732	3.4181	3.7486	3.25	5.04	3.75	4.47	4.47	3.93	3.87	3.53	4.09	4.07	4.67	4.73	3.12	3.39	2.96	3	3.73	2.94	3.16	3.34	3.23	3.12	3.2	4.42	3.91	3.08	3.47
141202_at	CG3584-PA	2R	3	0.054600589	SN	8.8327	9.0353	0.0138	0.0327	0.1571	8.1754	8.9372	7.9764	0.0651	0.0533	0.7233	0.1127	0.2919	1.2528	8.2106	8.9385	8.2504	9.07	6.61	8.25	8.05	8.27	8.21	9.24	8.28	8.6	8.48	9.03	8.67	9.06	9.11	8.97	8.98	9.24	9.14	9.21	8.93	8.56	8.97	8.89	8.91	9.55	8.9	8.86
141205_at	CG18177-PA	3L	3	-0.085864604	SN	5.1483	5.8652	0.2337	0.1825	0.2641	6.2387	5.4624	6.7099	0.8419	0.182	1.0231	1.4583	0.997	1.7721	6.7142	5.0117	5.9646	5.96	8.73	5.43	4.6	6.71	7.4	7.2	6.93	7.27	7.32	7.55	6.87	4.65	4.72	4.29	4.68	4.61	4.53	4.83	5.8	4.84	5.09	4.7	5.4	4.73	4.7	5.48
141206_at	CG7961-PA	3L	2	-0.038833094	SN	7.1834	7.5103	0.0266	0.0582	0.0143	7.7318	7.3928	8.4556	0.1186	0.0786	0.0698	0.2054	0.4305	0.1208	7.7884	7.3958	8.4316	8.35	8.43	8.59	7.5	7.9	7.79	7.8	7.73	7.69	6.76	7.21	7.86	7.26	7.84	7.41	7.82	7.32	7.34	7.33	7.39	7.28	7.6	7.31	7.66	7.63	7.34	6.61
141208_at	CG11567-PA	2L	9	0.03411063	SN	11.8177	11.9885	0.0197	0.0201	0.0704	11.2955	11.9142	10.9878	0.1288	0.0438	0.4464	0.223	0.24	0.7732	11.3025	11.933	10.7305	11.86	10.38	10.73	11.51	11.3	11.07	11.59	11.18	11.82	11.74	11.99	12.02	12.1	11.9	12.1	12.03	11.72	11.93	11.86	11.47	11.78	11.92	12.18	11.94	12.17	12.25	11.66
141211_at	CG7081-PA	3L	2	0.067729084	SN	5.101	5.6303	0.145	0.1398	0.3272	4.5968	5.361	5.2648	0.3848	0.1369	0.9947	0.6665	0.7496	1.7229	4.4547	5.3175	5.9	6.58	3.31	5.9	5.32	4.45	4.01	4.8	4.2	5.35	5.58	4.46	4.94	6.07	5.28	6.62	6.03	4.18	4.24	4.51	4.5	6.12	6.24	5.61	6.13	6.36	5.7	4.72
141212_at	CG9878-PA	2R	3	0.041953365	SN	8.7299	8.9857	0.0463	0.0408	0.0481	8.3007	8.8655	8.0829	0.2218	0.066	0.2245	0.3842	0.3616	0.3889	8.1648	8.8281	7.9581	7.96	7.77	8.52	8.73	8	8.16	9.28	7.92	8.57	8.97	9.47	8.23	8.81	8.63	8.66	8.9	8.61	8.82	8.87	8.44	9.01	8.85	9.24	8.99	9.24	9.12	8.79
141213_at	CG8505-PA	2R	5	-0.048021532	SN	6.8558	7.26	0.0898	0.0793	0.1796	7.647	7.0845	7.8677	0.3964	0.1026	0.8159	0.6866	0.5619	1.4132	7.7928	7.0563	7.6696	9.37	7.67	6.56	7.79	6.9	8.25	6.79	5.2	6.91	6.97	7.26	7.06	7.67	7.89	7.45	6.92	6.57	7.45	7.23	6.59	6.96	7.34	7.01	6.31	6.56	7.06	6.9
141214_at	CG4422-PA	2L	8	0.010192525	SN	8.801	9.004	0.022	0.0321	0.0538	8.836	8.92	8.5317	0.1122	0.0522	0.2649	0.1943	0.2861	0.4588	8.8756	9.016	8.7802	8.78	8	8.81	9.01	8.88	8.62	8.5	9.05	9.13	9.11	8.27	8.96	9.14	9.19	9.08	9.04	8.51	8.71	8.62	9.01	9.13	8.87	8.84	9.02	9.01	9.02	9.07
141217_at	CG6092-PA	3R	2	-0.040322581	SN	3.22	3.9787	0.1478	0.3051	0.415	3.5784	3.5712	4.5865	0.3053	0.1989	1.0989	0.5288	1.0896	1.9033	3.6851	3.4013	5.3814	5.38	2.41	5.96	3.69	4.05	3	4.07	3.35	1.98	2.57	2.35	2.49	4.3	2.37	4.22	5.98	3.56	4.32	4.84	3.92	5.02	2.4	3.83	4.92	3.45	5.65	2.63
141218_at	CG10377-PA	2L	7	0.033755274	SN	9.626	9.9139	0.0322	0.0405	0.1952	9.5388	9.8013	8.3379	0.1771	0.0724	0.9399	0.3067	0.3967	1.6279	9.3643	9.8371	9.2343	9.23	6.46	9.32	9.89	9.36	9.36	9.36	10.58	10.12	10.05	10.13	9.83	9.77	9.83	9.79	9.91	10.13	10.3	10.24	9.89	10.04	9.84	9.89	9.39	9.55	9.89	9.49
141220_at	CG12054-PA	3R	5	-0.070678158	SN	4.0072	4.3379	0.1101	0.1121	0.2114	4.8669	4.1727	4.2927	0.3093	0.0854	0.5239	0.5356	0.4678	0.9075	4.7211	4.1598	3.8383	3.7	5.34	3.84	5.46	4.72	4.42	4.04	4.71	4.51	4.24	4.65	4.99	4.82	3.79	4.57	3.44	4.75	4.01	4.24	4.25	4.69	3.43	4.58	3.54	3.61	3.56	3.8
141221_at	CG8253-PA	2R	5	0.022350635	SN	3.739	3.9699	0.0221	0.0647	0.0683	3.694	3.793	3.5099	0.0472	0.0448	0.1384	0.0818	0.2454	0.2397	3.7406	3.74	3.4759	3.48	3.76	3.29	3.6	3.74	3.74	3.76	3.7	3.72	3.7	3.77	3.73	3.74	3.76	3.7	3.71	3.75	3.69	3.74	3.77	3.75	3.72	3.77	3.72	4.16	3.73	3.74
141225_at	CG4813-PA	3R	3	-0.00208527	SN	7.4117	7.6831	0.0048	0.0493	0.0701	7.5414	7.5247	7.5683	0.0207	0.0678	0.3061	0.0359	0.3712	0.5303	7.5244	7.5139	7.8426	7.84	6.96	7.91	7.58	7.52	7.52	7.29	8.37	7.68	7.1	7.53	7.5	7.47	7.61	7.06	7.59	7.52	7.03	7.46	7.55	7.53	7.49	7.54	7.3	7.51	7.51	7.49
141226_at	CG6904-PA	3R	5	0.038851098	SN	7.9357	8.1613	0.1139	0.0391	0.2038	7.7042	8.061	7.0341	0.5066	0.0575	0.8276	0.8775	0.3152	1.4334	7.9986	8.1166	7.7206	8	5.39	7.72	8.4	6.72	8	8.4	7.16	8.12	8.02	8.41	8.16	8.1	8.11	8.22	7.83	8.19	8.25	8.4	8.09	7.88	8.04	7.97	8.17	7.45	7.78	7.86
141227_at	CG8370-PA	2R	4	-0.059367958	SN	4.0464	4.3477	0.076	0.1027	0.0272	4.3897	4.2056	5.5313	0.1926	0.0789	0.0869	0.3335	0.4321	0.1505	4.5398	4.2169	5.4652	5.7	5.43	5.47	4.54	4.01	4.62	4.62	4.67	4.21	3.68	4.05	3.68	3.97	4.82	4.12	4.28	3.6	4.22	4.08	4.28	4.29	4.64	4.07	4.45	4.57	4.04	3.07
141228_at	CG11982-PA	3R	3	-0.030420057	SN	8.8337	9.0957	0.0565	0.0413	0.1397	9.9287	8.9727	8.059	0.3238	0.0677	0.6499	0.5608	0.3707	1.1257	10.2028	8.9795	8.3789	8.38	6.81	8.99	9.28	10.3	10.2	9.92	9.2	8.1	8.95	9.32	8.88	8.69	8.86	8.7	8.95	8.95	8.86	9.03	8.54	8.97	9.06	8.9	8.84	9.24	9.07	9.36
141230_at	CG1381-PA	2R	2	0.030534351	SN	5.211	5.693	0.1029	0.1211	0.1301	5.0014	5.3965	5.482	0.2972	0.1193	0.4118	0.5148	0.6537	0.7132	4.9048	5.3151	5.5097	4.76	5.51	6.18	5.56	4.54	4.9	4.99	7.61	5.84	5.77	4.83	5.33	5.07	5.52	5.22	5.36	5.8	4.77	4.71	4.99	4.95	5.3	4.71	5.67	5.34	5.45	4.82
141231_at	CG5378-PA	3R	2	-0.006651811	SN	5.5073	6.0368	0.135	0.1286	0.4981	6.4493	5.7607	3.9626	0.5028	0.1352	1.1396	0.8708	0.7408	1.9738	6.7854	5.8137	3.9514	5.94	1.99	3.95	6.79	5.46	7.1	5.13	5.55	4.8	5.11	5.71	5.16	6.22	5.3	6.37	6.63	4.69	5.49	6.03	4.72	6.12	6.78	6.07	5.94	7.23	6.65	5.3
141237_at	CG9705-PA	3L	4	0.030238577	SN	6.109	6.375	0.0441	0.0615	0.0913	5.8181	6.2338	6.1752	0.1482	0.07	0.3253	0.2568	0.3832	0.5635	5.8049	6.2031	6.1168	6.12	6.77	5.64	5.8	6.08	5.57	6.05	6.28	6.18	5.64	6.28	6.44	6.22	7.01	6.28	5.84	5.73	5.88	6.16	5.79	6.14	6.19	6.45	5.56	6.16	6.09	5.82
141238_at	CG10595-PB	2L	3	-0.04703741	SN	2.9233	3.1417	0.1027	0.1012	0.3171	3.182	3.0147	3.5418	0.1886	0.0557	0.6484	0.3267	0.3051	1.1231	3.3069	2.9184	2.8999	2.89	4.84	2.9	2.81	3.31	3.43	3.39	3.08	3.48	3.52	3.97	3.44	2.9	2.87	2.66	2.73	2.82	2.7	2.82	3.02	2.87	2.76	2.98	2.77	2.85	2.78	2.94
141239_at	CG6824-PB	X	3	0.029214609	SN	2.8874	3.4058	0.1454	0.2225	0.3371	2.7672	3.066	3.3622	0.2323	0.1245	0.6545	0.4023	0.682	1.1335	2.6812	2.8402	3.0349	2.43	4.62	3.03	2.68	2.41	3.21	2.4	5.84	2.71	3.23	2.55	2.41	2.76	2.8	3.12	2.59	3.83	3.59	2.75	2.83	3.82	2.63	2.85	2.62	2.6	3.61	3
141241_at	CG8351-PA	3R	9	0.002571407	SN	5.4937	5.6503	0.01	0.0395	0.0425	5.503	5.5694	5.6822	0.0319	0.0402	0.1394	0.0552	0.22	0.2414	5.4881	5.528	5.5524	5.53	5.96	5.55	5.46	5.49	5.56	5.56	5.8	5.51	5.65	5.84	5.54	5.51	5.52	5.36	5.57	5.5	5.45	5.46	5.6	5.48	5.41	5.45	5.6	5.46	5.53	4.95
141242_at	CG15092-PA	2R	5	0.037233096	SN	7.5917	8.1497	0.0849	0.1007	0.124	7.4396	7.8399	7.0701	0.3645	0.1441	0.506	0.6313	0.7894	0.8765	7.5897	7.676	6.7122	8.07	6.71	6.43	7.98	7.59	6.75	7.11	9.75	8.59	8.59	7.47	8.61	8.43	7.26	8.6	7.16	7.68	7.6	7.27	7.67	7.82	8.02	7.76	7.67	8.06	6.72	6.7
141244_at	CG17724-PA	2R	3	-0.023152615	SN	4.2597	4.5442	0.1253	0.0914	0.0278	4.6264	4.4012	4.4395	0.3347	0.0735	0.0712	0.5798	0.4023	0.1234	4.4944	4.4067	4.3922	4.39	4.58	4.35	5.26	4.12	4.49	4.16	4.33	4.06	4.42	4.56	5.31	4.38	4.42	4.32	4.61	4.4	4.68	4.38	4.46	3.82	5.26	4.07	4.37	4.38	4.38	3.31
141246_at	CG10754-PA	3L	3	0.060326688	SN	5.4403	6.047	0.216	0.1534	0.3874	4.9869	5.7539	5.7366	0.6219	0.1611	1.2832	1.0772	0.8825	2.2226	4.3666	5.8771	6.6516	6.65	3.2	7.36	6.23	4.36	4.37	4.4	6.7	5.09	4.12	6.45	4.62	5.35	7.17	5.94	7.05	6.11	5.59	5.83	5.77	5.93	7.12	6.46	6.11	6.17	5.92	5.3
141247_at	CG13343-PA	2R	2	0.109319745	SN	3.867	4.1837	0.0148	0.1134	0.083	3.3828	4.0282	3.2048	0.029	0.0834	0.1535	0.0502	0.4567	0.2659	3.3571	4.0374	3.3338	3.38	2.9	3.33	3.44	3.35	3.36	3.28	4.73	3.04	3.76	3.69	3.09	3.89	4.21	3.93	5.1	3.62	4.05	4.01	3.69	4.36	4.33	4.06	4.63	4.25	4.78	4.31
141248_at	CG32146-PB	3L	3	0.161752284	SH	5.6048	6.1763	0.3711	0.1367	0.1032	4.2137	5.9131	5.2464	0.9027	0.1475	0.3126	1.5636	0.8081	0.5414	3.4616	5.9826	5.3684	5.72	4.65	5.37	6.01	3.17	3.46	4.05	7.68	5.22	4.72	3.99	4.52	5.94	5.68	6.04	6.68	6.61	6.23	5.93	5.98	6.57	6.37	5.38	5.58	5.99	6.37	5.94
141251_at	CG9796-PA	3R	6	0.028928911	SN	7.3498	7.656	0.1161	0.0564	0.0527	6.6405	7.5226	8.6842	0.445	0.0775	0.2642	0.7708	0.4246	0.4576	6.4057	7.5326	8.5418	9.2	8.31	8.54	7.5	6.41	6.01	7.02	7.88	7.32	6.8	7.29	7.51	7.48	7.83	8.13	7.82	8.03	7.38	7.11	7.51	7.69	7.79	7.34	7.51	7.93	8.08	6.62
141261_at	CG1671-PA	2R	2	0.013704842	SN	2.9223	3.4197	0.27	0.2234	0.1529	3.1942	3.1686	2.8116	0.4978	0.1292	0.2481	0.8623	0.7078	0.4298	3.2109	3.2787	2.6689	3.29	2.47	2.67	3.21	2.32	4.05	3.56	4.24	2.14	2.67	2.54	1.75	3.61	3.01	3.01	3.28	3.67	3.28	3.7	3.42	3.55	2.93	3.35	3.53	5.04	3.26	2.75
141262_at	CG13852-PA	3R	7	-0.000694169	SN	6.1157	6.2525	0.0283	0.03	0.0377	6.1944	6.1689	6.14	0.1011	0.0338	0.1337	0.1752	0.185	0.2315	6.1628	6.1596	6.1679	6.36	6.17	5.9	6.38	6.04	6.16	6.36	6.86	6.01	6.11	5.99	6.11	6.01	6.17	6.2	6.25	6.05	6.09	6.16	5.98	6.19	6.28	6.28	6.14	6.25	5.81	6.16
141264_at	CG1395-PA	3R	4	-0.100222717	SN	3.8193	4.3505	0.2548	0.1815	0.4036	4.7019	4.0421	5.2097	0.6917	0.134	1.2139	1.1981	0.7337	2.1025	5.3827	3.7203	4.1979	3.8	7.63	4.2	3.32	5.4	5.38	5.33	5.84	5.21	5.2	5.45	4.93	3.34	3.65	3.09	3.93	3.63	3.22	3.66	4.1	3.63	3.61	3.63	3.81	3.55	3.57	3.97
141265_at	CG6757-PA	3L	4	0.061896281	SN	4.0832	4.3923	0.0359	0.1035	0.1525	3.6772	4.2395	4.1852	0.0763	0.0801	0.3684	0.1321	0.4388	0.638	3.6917	4.2237	3.9501	4.91	3.95	3.7	3.69	3.54	3.8	3.93	4.5	3.73	4.19	3.85	4.15	3.56	3.9	4.49	4.6	5.07	5.05	3.85	4.3	4.86	4.57	4.26	4.65	3.89	3.75	3.53
141267_at	CG7337-PA	2L	6	0.063532175	SN	7.5731	7.9517	0.1191	0.0633	0.0502	6.9627	7.8234	7.1252	0.4787	0.0904	0.2064	0.8291	0.4949	0.3575	6.5178	7.9186	7.2048	7.2	6.73	7.44	7.92	6.52	6.45	7.42	7.21	7.53	8.25	7.76	8	7.98	7.55	8.28	7.61	8.31	8.34	8.22	8.25	8.15	8.02	7.98	8.05	7.74	7.92	7.53
141269_at	CG8399-PA	2R	2	-0.022303509	SN	3.5922	3.941	0.0313	0.1225	0.2128	3.9869	3.8156	3.9241	0.0719	0.0854	0.4821	0.1246	0.4676	0.835	4.0171	3.9399	4.218	4.57	2.98	4.22	3.85	4.02	4.09	3.79	4.15	2.59	3.59	3.8	3.09	3.65	3.68	3.61	4.21	4.1	3.65	3.82	3.94	4.02	3.82	4.36	4.21	3.95	3.94	3.95
141275_at	CG4768-PA	X	2	0.046149662	SN	5.417	5.7577	0.2039	0.0867	0.0799	5.0311	5.5746	5.4687	0.5923	0.0883	0.2524	1.0258	0.4834	0.4371	4.9118	5.6114	5.2669	5.27	5.97	5.17	4.91	6.11	4.07	6.3	7.01	6.02	5.61	6.08	5.83	5.28	5.41	5.71	5.21	5.19	5.23	5.62	5.71	5.21	4.93	5.59	6.3	5.18	4.93	5.89
141276_at	CG4649-PA	3R	2	0.005701208	SN	6.0136	6.5349	0.0435	0.1171	0.6533	6.7596	6.3045	4.671	0.1696	0.1348	1.7617	0.2938	0.7381	3.0514	6.7206	6.4786	5.9833	5.98	1.18	6.85	7.07	6.72	6.49	6.07	4.96	4.67	5.2	4.95	4.76	6.88	6.71	6.31	7.01	6.1	6.17	6.59	6.5	6.66	6.37	6.91	6.47	6.49	6.86	6.93
141280_at	CG10283-PA	2L	7	-0.031758505	SN	5.194	5.3623	0.063	0.045	0.1533	5.2478	5.2726	6.5432	0.1908	0.0433	0.579	0.3305	0.2371	1.0029	5.1844	5.1968	6.8659	7.34	6.87	5.42	4.95	5.18	5.61	5.31	4.9	5.44	5.28	5.82	5.1	5	5.16	5.21	5	5.48	4.9	5.13	5.19	5.22	5.67	5.35	5.14	5.08	5.19	5.36
141281_at	CG12225-PA	X	3	-0.033913357	SN	4.4351	4.8775	0.1198	0.1343	0.1806	5.0638	4.6834	4.6866	0.3504	0.1148	0.4887	0.6068	0.6289	0.8464	5.131	4.8221	5.1002	5.1	3.71	5.25	5.13	4.43	5.63	5.13	4.7	3.31	3.34	3.85	3.59	4.56	5.08	4.9	5.45	5.02	4.81	4.33	3.92	5	5.28	4.76	3.71	5.22	4.88	4.65
141289_at	CG9821-PA	3R	4	0.058492155	SN	10.2843	10.6687	0.0542	0.0521	0.0815	10.03	10.4672	7.7429	0.3137	0.0995	0.3645	0.5433	0.545	0.6313	10.2908	10.4042	8.078	8.14	7.01	8.08	10.29	10.39	9.41	10.7	11.71	10.29	9.96	9.99	10.58	9.68	10.03	10.9	10.23	11.23	11.41	10.97	11.05	10.32	10.17	10.79	10.57	10.8	10.06	10.92
141294_at	CG5026-PA	3L	7	-0.057064498	SN	4.8083	5.0765	0.1151	0.0747	0.1303	5.5371	4.9134	5.101	0.3678	0.067	0.3836	0.6371	0.3671	0.6644	5.6115	4.785	4.7599	4.76	5.87	4.68	4.87	6.13	5.61	5.05	5.76	5.99	4.88	5.35	5.11	4.79	4.64	4.78	4.62	4.53	4.59	4.71	4.79	4.7	4.68	4.8	5.29	4.73	4.78	5.04
141296_at	CG14536-PA	2L	3	0.062701333	SN	6.4364	7.3816	0.183	0.1713	0.0774	6.6325	7.0719	5.4666	0.7007	0.2212	0.2442	1.2136	1.2116	0.423	6.3087	7.397	5.7104	5.71	4.98	5.71	7.98	6.31	5.61	3.06	2.81	6.26	6.91	6.55	7.2	7.64	7.29	8.04	7.27	6.83	7.69	7.42	7.4	7.27	7.56	7.88	8	7.18	7.62	6.55
141300_at	CG9181-PA	3L	3	-0.020396638	SN	7.298	7.573	0.0467	0.0497	0.0528	7.7053	7.4065	7.5904	0.2076	0.0671	0.2312	0.3595	0.3677	0.4004	7.7892	7.3921	7.6402	7.17	7.96	7.64	7.31	8.02	7.79	8.08	8.73	7.31	7.12	7.2	7.54	7.11	7.51	7.21	7.23	7.57	7.41	7.48	7.38	7.09	7.38	7.15	7.51	7.41	7.37	6.89
141301_at	CG6863-PA	3R	5	-0.009507812	SN	7.3158	7.7737	0.0058	0.0822	0.0808	7.6401	7.5889	7.9531	0.0255	0.1139	0.3711	0.0442	0.624	0.6427	7.6396	7.6444	8.0336	8.55	7.27	8.03	7.68	7.6	7.64	6.33	5.35	8.27	7.64	7.7	8.28	7.26	7.41	7.78	7.51	7.39	7.1	7.65	7.2	7.37	7.11	8.11	7.83	8.42	7.69	7.67
141308_at	CG11454-PA	2L	2	-0.094602498	SN	6.2998	6.9007	0.0638	0.1304	0.087	8.4281	6.586	5.8889	0.3104	0.1568	0.2957	0.5377	0.859	0.5122	8.662	6.5532	5.8099	5.81	6.44	5.42	7.81	8.66	8.81	8.39	7.46	4.87	4.78	6.09	6.33	6.55	6.97	6.1	5.97	6.89	6.5	6.61	6.94	5.62	6.37	6.56	6.41	6.01	6.19	6.56
141309_at	CG7611-PA	3L	2	-0.012565809	SN	6.7257	7.254	0.1585	0.1077	0.0759	7.1952	6.9611	6.8637	0.6584	0.1368	0.3007	1.1404	0.7495	0.5209	7.2031	6.766	6.6051	6.61	7.46	6.52	6.05	7.2	8.33	6.62	6.83	7.84	8.29	7.72	7.2	6.71	6.59	6.07	8.31	7.36	6.07	6.81	6.39	6.22	5.94	7.22	6.02	6.32	6.92	6.46
141311_at	CG8756-PA	3L	9	-0.107292962	SN	3.2387	3.4563	0.1965	0.0923	0.1975	4.0084	3.3372	4.136	0.4548	0.0562	0.4717	0.7877	0.3079	0.817	3.7831	3.3073	3.8136	5.07	3.81	3.53	4.88	3.36	3.78	3.11	3.3	2.64	3.24	3.37	3.6	3.19	3.34	3.8	3.44	3.1	3.88	3.4	3.14	3.34	3.51	3.39	3.3	3.31	3.24	3.3
141315_at	CG16926-PA	2R	4	-0.003126819	SN	9.814	10.1937	0.0423	0.0527	0.1849	10.2307	10.0197	9.6133	0.25	0.0963	1.0262	0.433	0.5276	1.7774	10.0227	10.0165	9.9927	11.17	7.68	9.99	10.73	9.94	10.02	9.57	8.66	10.09	10.8	10.1	10.32	10.71	10.34	10.44	9.92	10.49	9.87	9.1	9.74	10.35	10.62	9.39	9.35	10.85	9.88	9.56
141319_at	CG5450-PA	2L	2	-0.009141594	SN	9.8063	10.1445	0.0502	0.0435	0.0582	10.1677	9.9114	9.7666	0.2945	0.0786	0.3281	0.5101	0.4307	0.5684	9.9865	9.8747	9.8882	9.15	10.26	9.89	9.99	10.74	9.77	9.55	9.38	9.82	9.87	10.32	9.66	9.81	9.89	9.56	9.93	9.97	9.92	9.84	9.46	9.88	10.1	9.76	10.02	10.41	9.93	9.54
141321_at	CG5068-PA	3L	7	0.031536727	SN	5.0653	5.2106	0.0163	0.0402	0.0308	4.8128	5.136	5.0321	0.0453	0.0377	0.0894	0.0785	0.2065	0.1549	4.8326	5.1413	4.9841	4.98	5.21	4.91	4.83	4.88	4.73	4.81	5.15	4.87	4.85	5.3	5.14	5.16	5.25	5.67	5.16	5.37	5.04	5.34	4.94	5.14	5.32	5.22	5.13	5.15	5.06	5.42
141326_at	CG13388-PD	2L	3	-0.002517103	SN	10.0391	10.3197	0.0123	0.0388	0.1021	10.3227	10.1854	9.9771	0.0732	0.0721	0.5881	0.1269	0.3949	1.0186	10.2709	10.2736	10.5157	10.52	8.8	10.61	10.47	10.27	10.23	9.36	10.27	10.62	9.66	9.57	10.45	10.33	10.12	10.52	9.56	10.86	10.63	10.21	10.47	9.95	9.83	10.69	9.71	10.21	10.43	10.09
141327_at	CG8773-PA	3R	5	0.050426258	SN	5.9437	6.3746	0.3073	0.1017	0.316	5.0992	6.1618	7.2689	0.9048	0.1144	1.3263	1.5672	0.6264	2.2972	5.2879	6.1973	8.359	8.82	4.63	8.36	6.56	5.29	3.45	4.93	5.83	6.66	5.43	5.76	6.13	6.5	6.24	7.27	7.13	5.07	6.85	6.47	5.49	6.05	6.5	6.29	6.98	5.87	5.77	5.16
141333_at	CG6995-PB	3R	3	-0.069507935	SN	5.014	5.4263	0.1106	0.1121	0.1387	5.8516	5.2385	6.1492	0.3736	0.1072	0.4924	0.6472	0.5873	0.8528	5.8487	5.289	5.7867	5.54	5.79	7.12	5.21	5.85	6.5	6.07	6.44	5.1	5.31	5.64	4.54	5.23	5.28	5.1	5.28	5.26	5.42	5.5	3.97	5.23	5.17	5.29	5.21	6.27	5.37	3.68
141338_at	CG1342-PA	3R	2	-0.156705803	SL	2.4093	2.764	0.3173	0.1954	0.5074	3.2096	2.5592	3.9433	0.588	0.0913	1.1553	1.0184	0.5001	2.001	3.6688	2.4802	2.9354	2.65	6.25	2.94	2.04	3.67	3.92	3.78	2.48	2.77	2.8	2.8	2.87	2.34	2.1	2.1	2.86	2.05	2.12	2.1	4.06	2.6	1.94	2.44	2.52	2.21	2.53	2.22
141342_at	CG6145-PC	2R	3	0.029984073	SN	7.2107	7.579	0.0977	0.0699	0.1608	7.1965	7.4123	6.5301	0.4061	0.0946	0.6061	0.7034	0.5184	1.0499	7.5454	7.547	6.1747	7.71	5.7	6.17	7.55	7.66	6.39	7.73	6.59	7.77	6.99	8.02	7.73	7.78	6.9	7.79	7.9	6.7	7.01	7.67	6.87	7.54	7.75	8.07	7.49	7.27	7.34	7.35
141348_at	CG7050-PA	3R	3	-0.165473499	SL	4.181	4.5094	0.0974	0.1057	0.0489	6.2761	4.3317	4.4925	0.3528	0.0836	0.1267	0.6111	0.4579	0.2195	6.1421	4.328	4.4805	4.48	4.72	4.28	5.74	6.14	6.94	4.84	4.28	4.44	4.45	4.62	4.47	4.31	3.51	4.2	4.24	4.74	4.2	4.31	4.41	4.31	4.26	3.61	4.04	3.51	4.26	4.34
141351_at	CG12008-PC	3L	2	0.028564829	SN	6.2293	6.6442	0.0752	0.0903	0.0659	5.9312	6.4276	6.6828	0.2575	0.106	0.2541	0.4459	0.5804	0.4402	5.8653	6.2884	6.6124	6.61	6.28	7.15	5.87	6.41	5.52	6.75	7.11	6.54	7.7	6.94	7.12	6.83	5.71	6.42	6.08	6.07	6.3	6.28	6.08	6.88	5.46	6.19	6.08	6.34	7.28	7.24
141352_at	CG6234-PA	3R	2	0.005604749	SN	4.6798	5.075	0.1311	0.1153	0.2232	4.6472	4.873	5.3441	0.3517	0.1026	0.6886	0.6091	0.5618	1.1927	4.3156	4.8552	4.7714	4.77	6.72	4.55	4.28	4.32	5.35	4.19	6.09	6.01	4.7	5.41	5.05	4.75	4.93	4.08	4.44	4.46	4.54	4.9	5.24	4.97	4.81	4.91	4.69	4.12	4.74	5.42
141355_at	CG8031-PA	3R	2	0.077054795	SN	6.0101	6.5087	0.0899	0.1122	0.1783	5.9647	6.2908	4.1259	0.3094	0.1288	0.4247	0.5359	0.7056	0.7355	6.2533	6.4684	4.2374	4.8	3.34	4.24	6.29	6.25	5.35	4.7	7.09	5.9	4.33	5.52	6.03	6.67	6.97	6.64	6.93	6.39	6.75	6.7	6.29	6.53	6.74	6.47	6.65	7.47	6.42	5.47
141356_at	CG7430-PA	3L	4	0.037851257	SN	8.8647	9.0777	0.0362	0.0338	0.2201	8.6006	8.9739	7.7873	0.1796	0.0554	0.9894	0.311	0.3032	1.7136	8.5606	8.974	8.6986	8.85	5.81	8.7	8.93	8.56	8.31	8.91	8.31	8.94	8.92	8.98	8.97	8.86	9.27	9.34	8.88	9.01	8.92	9.12	9.26	9.1	9.16	8.86	9.11	8.83	8.7	9.11
141358_at	CG14206-PB	X	4	-0.004755124	SN	11.8528	12.0143	0.0243	0.0183	0.0192	12.0283	11.9554	12.1519	0.1689	0.0399	0.1345	0.2925	0.2187	0.233	11.954	11.9726	12.2686	12.27	11.88	12.3	11.95	11.78	12.35	11.07	11.85	12.08	11.92	11.74	11.98	11.96	11.93	12.17	12	11.89	11.87	11.95	12.07	12.24	12.18	12	12.03	12.12	12.14	12.2
141363_at	CG10882-PA	2L	2	-0.009030466	SN	4.8843	5.5583	0.1298	0.1631	0.1627	5.3201	5.3256	5.6953	0.3986	0.1585	0.535	0.6903	0.8683	0.9266	5.167	5.4197	5.8985	6.5	4.68	5.9	5.17	6.07	4.72	5.18	5.42	6.34	5.07	1.78	5.28	5.06	5.25	6.09	6.13	4.29	5.44	4.84	5.43	6.4	6.03	5.19	6.13	6.24	5.75	5.89
141367_at	CG6355-PA	2R	2	-0.016835839	SN	5.72	6.275	0.1395	0.118	0.0557	6.3007	6.0869	6.1892	0.5074	0.1311	0.1991	0.8788	0.7181	0.3448	6.339	6.2091	6.249	6.5	5.82	6.25	7.16	6.34	5.4	6.23	3.11	5.34	5.88	6.19	5.25	6.38	6.39	6.63	6.62	6.83	6.44	6.33	6.62	6.07	5.04	6.44	6.93	6.75	6.15	5.74
141372_at	CG5735-PB	3L	2	-0.008179959	SN	4.334	5.2813	0.1776	0.278	0.2459	5.5594	4.8525	2.9983	0.57	0.2463	0.4257	0.9873	1.349	0.7373	5.2898	5.1023	3.0328	3.03	2.24	3.72	4.73	5.29	6.65	6.57	2.41	3.48	4.95	2.25	3.3	4.52	5.64	4.82	5.51	5.73	6.38	6.54	5.9	5.25	5.95	3.65	4.6	6.73	6.01	5.54
141376_at	CG6264-PA	3R	2	0.113124785	SN	5.2095	5.6319	0.1305	0.1086	0.1183	4.2207	5.4427	5.232	0.318	0.1079	0.3573	0.5508	0.591	0.6188	4.1917	5.407	5.4846	5.68	5.48	4.53	4.79	3.68	4.19	3.61	5.19	4.64	6.22	5.16	5.05	5.4	5.52	5.34	4.82	6.68	5.22	5.44	5.49	6.12	5.21	6.03	4.92	5.49	5.85	5.24
141377_at	CG15002-PB	3L	5	-0.053972244	SN	3.0243	3.3057	0.1813	0.1185	0.2127	3.4581	3.1317	3.3869	0.3619	0.0678	0.4159	0.6268	0.3712	0.7203	3.3606	3.0151	2.9859	2.99	4.22	2.96	2.89	3.36	4.13	3.4	3.13	4.44	3.57	3.8	3.46	2.94	2.88	2.74	2.83	2.96	2.8	3.45	3.1	2.94	2.83	3.07	2.91	2.94	2.91	3.04
141383_at	CG7004-PA	3L	4	0.044956812	SN	7.4951	7.9397	0.0769	0.0778	0.2847	7.5161	7.7702	6.1835	0.3335	0.1103	1.0166	0.5776	0.6042	1.7607	7.3659	7.9051	7.1934	7.21	4.15	7.19	8.15	7.37	7.03	6.79	6.77	7.17	8.04	7.46	8.19	8.21	7.4	8.23	7.84	8.04	8.66	8.28	7.91	8.17	7.74	7.9	8.16	8.3	7.97	7.83
141384_at	CG12164-PA	2R	2	0.076187112	SN	4.3663	4.7353	0.2682	0.1059	0.0963	3.8481	4.502	4.2241	0.5958	0.0871	0.2348	1.0319	0.477	0.4066	4.222	4.5204	4.153	4.15	4.66	3.86	4.22	4.64	2.68	4.46	6.42	4.16	3.63	3.96	4.09	4.62	4.6	4.42	4.57	4.19	4.35	4.63	4.93	4.02	4.52	4.61	4.66	3.69	4.37	4.52
141387_at	CG14981-PA	3L	3	0.069037724	SN	7.1777	7.3873	0.0974	0.0396	0.1027	6.7035	7.3023	5.8045	0.377	0.0528	0.3443	0.6531	0.2891	0.5963	7.0777	7.2756	5.9939	5.99	5.14	6.28	7.08	7.08	5.95	7.24	7.69	7.23	7.2	7.23	7.31	7.41	7.39	7.2	7.49	7.49	7.58	7.49	6.93	7.03	7.63	7.22	7.36	7.74	7.62	7.07
141388_at	CG1772-PA	2R	2	0.017583037	SN	5.7423	6.013	0.1812	0.0657	0.1101	5.7575	5.8696	5.4917	0.6022	0.0704	0.3492	1.043	0.3857	0.6048	5.356	5.8394	5.3999	5.4	6.14	4.94	5.36	4.97	6.94	5.85	6.59	6.58	6.57	6.11	6.25	5.69	6.02	5.84	6.52	5.52	5.34	5.55	5.35	5.69	6.04	5.39	5.86	5.76	5.72	5.94
141390_at	CG8732-PD	2R	4	0.041271477	SN	8.283	8.5687	0.0702	0.043	0.2444	8.0512	8.4749	7.3807	0.3261	0.0665	1.0414	0.5648	0.3641	1.8037	8.1425	8.515	8.2707	8.57	5.3	8.27	8.56	8.14	7.45	8.08	7.92	8.24	8.52	8.91	8.56	8.66	8.5	8.77	8.51	8.3	8.51	8.45	8.3	8.95	8.31	8.74	8.47	8.46	8.69	8.58
141394_at	CG10479-PA	3L	2	0.165593483	SH	5.1055	5.6719	0.1375	0.1462	0.1573	3.5878	5.4334	5.55	0.2847	0.145	0.5039	0.4932	0.7944	0.8727	3.6448	5.6106	5.4947	6.45	4.71	5.49	3.07	3.64	4.05	5.07	5.87	5.22	6.3	4.28	4.93	6.12	5.96	6.33	5.63	4.49	5.93	5.59	4.1	4.35	5.63	5.72	5.43	6.22	5.55	5.99
141396_at	CG3763-PA	2L	2	-0.161177324	SL	3.2583	3.6184	0.41	0.1488	0.2842	4.8924	3.4249	3.6113	1.1581	0.0931	0.5925	2.0059	0.5097	1.0263	4.4534	3.3743	3.0477	2.99	4.8	3.05	3.14	4.45	7.08	3.94	3.44	4.05	4.52	4.28	3.73	3.43	2.86	2.88	3.02	2.98	2.95	3	3.03	2.91	2.77	3.32	2.79	3.75	3.54	3.83
141400_at	CG5252-PA	3R	2	-0.226846009	SL	3.2667	3.876	0.0221	0.2407	0.1351	5.1818	3.5305	5.8322	0.0661	0.1551	0.455	0.1146	0.8497	0.7881	5.1514	3.4746	5.9395	5	6.56	5.94	5.15	5.31	5.09	3.09	4.66	3.74	3.21	2.89	4.26	3.97	3.45	3.88	3.81	4.35	3.6	3.77	2.2	3.5	2.87	3.31	3.36	4.83	3.41	2.63
141401_at	CG31033-PC	3R	5	0.015463918	SN	5.75	6.0714	0.1055	0.0778	0.1886	5.556	5.9056	6.3321	0.3383	0.0839	0.6894	0.5859	0.4595	1.1941	5.8907	5.9211	6.174	6.17	7.6	5.22	5.89	4.88	5.9	6.03	5.16	5.92	6.45	6	5.81	6.5	5.9	5.93	5.65	5.71	5.92	6.09	5.35	5	6.11	5.85	5.92	6.23	6.22	5.2
141404_at	CG12172-PA	2R	4	0.029180811	SN	3.787	4.0853	0.0692	0.1066	0.0214	3.7064	3.9271	3.8139	0.1481	0.0765	0.047	0.2565	0.4188	0.0815	3.6492	3.9146	3.7841	3.75	3.78	3.91	3.48	3.65	3.99	4.52	3.19	3.09	3.43	3.83	3.96	4.02	3.52	3.89	4.07	3.53	3.58	3.56	3.57	3.99	3.77	4.18	4.46	3.94	4.07	4.26
141412_at	CG6891-PA	X	6	-0.012376292	SN	5.047	5.2044	0.031	0.044	0.0619	5.3557	5.1287	4.8902	0.0957	0.0412	0.1746	0.1658	0.2258	0.3025	5.4039	5.1475	4.9587	5.15	4.56	4.96	5.49	5.17	5.4	4.97	5.19	4.88	5.14	4.67	5.19	5.21	4.94	5.27	5.29	5.28	5.23	5.43	5.26	5.48	5.2	4.75	5.07	5.16	5.12	4.97
141413_at	CG4699-PA	3R	4	0.009239853	SN	8.181	8.3523	0.0327	0.0297	0.0239	7.8986	8.2707	8.8515	0.1489	0.0448	0.1222	0.258	0.2456	0.2117	7.922	8.3118	8.9477	8.61	8.95	9	7.92	7.63	8.14	8.4	8.41	8.58	8.56	8.09	7.92	8.05	8.44	8.16	8.45	8.17	8.61	8.49	8.34	8.23	7.95	8.27	8.48	8.55	8.44	8.63
141414_at	CG9886-PA	2L	9	-0.001958519	SN	7.1119	7.4273	0.043	0.0604	0.2047	7.325	7.2835	7.2639	0.1817	0.0804	0.8587	0.3148	0.4403	1.4873	7.4279	7.347	7.7067	7.71	5.61	8.48	7.43	6.97	7.58	7.61	6.08	7.1	7.03	7.76	7.13	7.44	7.75	7.32	7.71	6.73	6.67	6.81	6.67	7.24	7.29	7.12	7.7	7.5	7.48	7.52
141416_at	CG6839-PA	3L	2	-0.182942583	SL	4.1351	4.9896	0.2387	0.2643	0.1807	5.7369	4.5338	7.9983	0.7905	0.2188	0.8346	1.3691	1.1985	1.4456	5.4955	4.2656	8.6006	9.05	6.35	8.6	4.5	7.21	5.5	5.29	6.79	4.25	3.36	3.24	3.91	5.5	5.56	4.99	4.19	4.25	4.84	4.28	4.1	3.73	4.8	4.69	3.15	2.95	2.58	5.56
141418_at	CG18180-PA	3L	2	-0.207815712	SL	4.8704	5.2677	0.2185	0.1045	0.5216	7.1726	5.0101	7.7346	0.9047	0.0956	2.3294	1.5669	0.5235	4.0347	6.696	4.9283	9.1714	9.17	3.18	10.85	8.92	6.7	5.9	5.27	4.62	5.22	4.75	5.87	5.2	4.92	5.31	7.08	4.86	4.4	4.54	4.55	4.8	4.59	5.35	4.95	4.67	4.56	4.84	4.32
141419_at	CG10827-PA	3R	3	-0.011367585	SN	3.909	4.3187	0.1054	0.1434	0.8218	4.1131	4.0974	4.4013	0.2503	0.1073	2.0882	0.4335	0.5876	3.6168	3.8907	3.9109	6.4763	6.5	0.22	6.48	3.89	4.61	3.84	3.56	3.79	4.46	3.94	2.94	3.88	4.42	3.99	5.35	4.4	3.61	3.6	3.81	4.12	3.6	3.81	3.84	4.18	5.16	3.44	3.45
141428_at	CG12026-PA	3L	2	-0.030396269	SN	3.4107	3.8692	0.1083	0.1768	0.28	3.7432	3.5951	3.9685	0.234	0.1161	0.6415	0.4053	0.6357	1.1111	3.8772	3.2922	3.3459	3.31	5.25	3.35	3.29	3.88	4.06	5.43	3.64	4.66	5.01	4.78	4.01	3.2	3.26	2.95	3.06	3.2	3.01	3.25	3.77	3.29	3.27	3.28	3.17	3.32	3.17	3.4
141430_at	CG11491-PA	X	3	-0.045760061	SN	4.0248	4.601	0.2028	0.1884	0.3942	4.5336	4.2643	4.8824	0.5308	0.1467	1.1113	0.9194	0.8033	1.9249	4.6584	3.8849	3.8033	3.74	7.1	3.8	3.56	4.66	5.38	5.35	6.42	5.22	5.26	5.95	5.35	3.72	4.15	3.47	3.64	3.78	3.58	4.74	4.08	3.81	3.52	3.93	3.75	3.76	3.56	3.91
141434_at	CG13887-PB	3L	4	-0.028732461	SN	7.5377	7.722	0.0328	0.0343	0.06	8.1063	7.6283	7.7656	0.1533	0.0478	0.2689	0.2656	0.262	0.4658	8.243	7.6203	7.9255	8.13	7.24	7.93	7.8	8.24	8.28	7.68	8.12	7.84	7.48	7.55	7.79	6.94	7.92	7.39	8.05	7.56	7.56	7.44	7.54	7.6	7.63	7.53	7.88	7.71	7.67	7.61
141436_at	CG3505-PA	3R	2	-0.089380504	SN	4.1478	4.5913	0.1743	0.1391	0.0383	5.2425	4.4062	4.9514	0.5276	0.1119	0.1094	0.9139	0.613	0.1895	5.7366	4.5012	5.009	5.01	4.74	5.11	4.19	5.8	5.74	5.55	4.72	3.81	3.46	2.31	4.57	5.06	4.08	4.44	4.01	4.4	4.38	4.2	3.52	4.29	4.2	5.03	4.12	4.57	4.29	4.69
141438_at	CG5058-PD	2R	2	0.111764645	SN	8.1258	8.8867	0.0909	0.114	0.2847	7.6834	8.6403	5.4413	0.403	0.1798	0.8943	0.6981	0.9847	1.5489	7.5163	8.8677	6.244	6.42	3.66	6.24	8.45	7.08	7.52	7.33	4.63	8.72	9.14	8.81	8.93	8.75	8.86	9.33	8.82	8.72	9.14	8.96	8.82	8.99	8.99	9.1	8.99	9.23	9	8.65
141440_at	CG7811-PA	2L	4	0.010918148	SN	8.4851	8.9187	0.0123	0.0702	0.0487	8.5935	8.7263	8.4887	0.0608	0.1118	0.2386	0.1053	0.6123	0.4132	8.625	8.8311	8.5662	8.86	8.04	8.57	8.68	8.48	8.63	9.77	9.12	9.46	9.05	9.17	8.8	8.41	9.39	8.84	8.13	8.68	9.42	9.33	8.96	8.49	8.96	8.82	8.65	7.13	7.41	8.5
141443_at	CG6957-PA	2L	5	-0.025504808	SN	5.1337	5.3573	0.0305	0.0611	0.1144	5.3493	5.2356	5.8689	0.0943	0.0584	0.3877	0.1634	0.3197	0.6715	5.285	5.1684	5.7071	5.29	6.61	5.71	5.54	5.23	5.28	5.4	5.48	5.75	6.09	5.48	5.49	5.32	4.9	5.24	5.15	4.94	4.85	5.18	4.96	4.77	5.14	5.39	5.27	5.39	4.92	5.02
141444_at	CG2471-PA	X	2	-0.024331573	SN	4.4387	4.7973	0.0643	0.1097	0.257	5.1057	4.6414	4.0374	0.1897	0.093	0.5991	0.3285	0.5093	1.0377	5.0476	4.6223	4.131	5.03	2.96	4.13	5.46	4.81	5.05	4.61	5.36	3.9	3.41	3.32	4.33	4.62	4.17	5.26	4.44	5.21	4.94	4.59	5	5.01	4.31	5.53	4.78	4.49	4.51	4.83
141445_at	CG32593-PA	X	2	0.010204082	SN	3.7736	4.1526	0.0625	0.1353	0.2089	3.871	3.9623	3.9545	0.1396	0.0979	0.477	0.2418	0.536	0.8262	3.9465	3.968	3.6589	3.66	4.89	3.32	4.07	3.95	3.6	3.66	3.23	3.68	3.78	4.35	3.92	4.27	4.07	3.22	3.11	3.76	3.84	4.49	3.97	4.93	4.27	3.76	3.97	2.97	3.99	3.08
141446_at	CG5447-PA	3R	5	-0.022962585	SN	5.9913	6.329	0.0753	0.0743	0.0767	6.3771	6.1962	6.6847	0.2774	0.0841	0.296	0.4804	0.4606	0.5127	6.5573	6.3209	6.8646	6.86	7.08	6.11	6.56	5.83	6.74	5.92	6.17	6.49	6.72	6.45	6.45	5.28	5.84	6.32	6.61	6.05	6.48	6.25	5.03	6.13	6.26	6.54	6.23	6.33	6.62	6.02
141448_at	CG3573-PA	X	5	-0.007223344	SN	7.7437	8.1893	0.0443	0.0688	0.0236	8.142	8.0548	8.1898	0.2085	0.1012	0.1116	0.3611	0.5545	0.1933	8.2915	8.1846	8.2361	8.36	8.24	7.98	8.29	8.4	7.73	5.58	7.53	8.31	7.55	7.84	7.83	7.92	8.36	8.35	8.3	8.07	7.98	7.71	8.06	8.07	8.27	8.41	8.46	8.18	8.19	7.61
141454_at	CG13213-PA	2R	6	-0.017578595	SN	4.8577	5.051	0.0339	0.0551	0.0691	4.9828	4.9474	5.4819	0.0977	0.0498	0.2186	0.1691	0.2727	0.3786	4.9897	4.8649	5.5543	5.55	5.82	5.07	4.99	4.81	5.15	5.23	4.94	5.34	5.23	5.66	5.42	5	4.73	4.82	4.52	4.67	4.65	4.78	4.69	4.83	4.92	5.28	4.86	4.8	4.7	4.77
141458_at	CG9342-PA	2L	2	-0.048812715	SN	4.855	5.4332	0.1287	0.1594	0.4538	5.5612	5.1494	5.7705	0.4133	0.1498	1.5118	0.7158	0.8207	2.6184	5.4423	5.0736	6.4603	6.46	2.88	7.98	6.33	4.91	5.44	6.52	4.9	6.36	4.56	5.86	5.6	4.94	5	4.56	5.53	5.52	4.96	4.39	4.52	6.01	5.6	4.14	5.05	6.37	5.27	3.93
141462_at	CG13391-PA	2L	2	0.084033613	SN	5.0487	5.2913	0.0839	0.0652	0.1766	4.9872	5.1578	2.8689	0.2415	0.0614	0.2926	0.4184	0.3362	0.5068	4.7479	5.13	2.621	2.62	3.45	2.53	4.75	5.47	4.74	5.42	5.82	4.93	5.08	5.29	5.12	4.96	6.01	4.99	5.83	5.13	5.16	4.83	5.16	5.52	5.17	4.92	5.44	5.16	4.69	4.42
141463_at	CG5269-PA	3R	7	0.015898251	SN	6.303	6.4763	0.0257	0.039	0.2552	6.2358	6.3868	6.1429	0.0927	0.0455	0.905	0.1605	0.2493	1.5675	6.3036	6.3655	6.9531	6.95	4.34	7.14	6.3	6.35	6.05	6.09	6.28	6.37	6.3	6.09	6.09	6.51	6.24	7.01	6.42	6.36	6.71	6.65	6.22	6.75	6.64	6.07	6.42	6.54	6.59	5.95
141464_at	CG3443-PB	X	5	-0.039726848	SN	4.288	4.5791	0.1079	0.0928	0.1667	4.632	4.4152	5.0712	0.2884	0.0748	0.4882	0.4996	0.4096	0.8456	4.8033	4.2734	4.6277	4.63	6.05	4.54	4.07	4.8	5.02	5.08	4.68	5.03	5.29	5.33	4.93	4.11	4.19	3.97	4	3.99	3.94	4.24	4.43	4.21	4.07	4.29	4.11	4.1	4.42	4.35
141466_at	CG15099-PA	2R	5	0.046844562	SN	8.335	8.5547	0.011	0.036	0.0454	7.7548	8.4627	7.937	0.0493	0.0557	0.208	0.0855	0.305	0.3602	7.7949	8.4821	7.9461	7.95	7.57	8.29	7.81	7.79	7.66	7.46	8.08	8.03	8.28	8.46	8.4	8.4	8.2	8.44	8.56	9.05	8.59	8.42	8.61	8.06	8.66	8.54	8.69	8.65	8.41	8.29
141467_at	CG4444-PA	2R	6	-0.003021817	SN	6.951	7.206	0.0513	0.0497	0.048	7.2053	7.0663	6.8041	0.2133	0.0641	0.1884	0.3695	0.3513	0.3264	6.9948	7.0871	6.8753	7.09	6.45	6.88	6.99	6.99	7.63	6.46	6.24	6.76	7.21	6.65	7	7.41	7.04	7.58	7.09	7.13	7.22	7.06	6.81	7.17	7.28	7.14	7.01	7.37	7.27	6.85
141468_at	CG6512-PA	3L	3	0.014475907	SN	8.4798	8.841	0.0201	0.0543	0.0467	8.6771	8.7097	7.9274	0.1009	0.0864	0.2135	0.1748	0.473	0.3699	8.7113	8.8673	8.0081	8.01	7.52	8.25	8.49	8.83	8.71	7.87	6.99	7.89	8.88	8.65	8.81	8.95	9.15	8.9	9.08	8.28	9.12	8.65	8.45	8.91	8.67	8.89	8.94	9.13	9.17	8.17
141470_at	CG8963-PA	2R	8	0.021001887	SN	7.4597	7.6597	0.0668	0.0372	0.1247	7.4602	7.5715	6.8135	0.2876	0.0514	0.4905	0.4981	0.2816	0.8496	7.1915	7.5687	6.8323	7.65	5.95	6.83	8.03	7.19	7.15	6.74	6.97	7.53	7.56	7.74	7.64	7.55	7.57	7.63	7.55	7.56	7.55	7.81	7.51	7.59	7.69	7.62	7.81	8.18	7.47	7.53
141474_at	CG10523-PB	3L	5	0.131419883	SH	2.9263	3.471	0.1806	0.2404	0.0248	2.629	3.2052	2.3359	0.2741	0.1407	0.0335	0.4747	0.7706	0.058	2.7986	3.0892	2.3097	2.3	2.4	2.31	2.8	3	2.09	4.47	3.04	2.03	1.82	1.77	2.09	3.09	3.65	2.94	3.58	3.07	3.57	3.1	2.87	3.25	4.49	3.75	3.57	4.2	4.49	3.05
141475_at	CG11771-PA	3R	2	-0.080137931	SN	5.8847	6.3497	0.0882	0.1107	0.046	7.285	6.0964	6.281	0.371	0.1232	0.1666	0.6427	0.675	0.2886	6.9146	6.084	6.3304	5.97	6.54	6.33	6.91	6.91	8.03	7.76	7.64	5.18	5.89	5.19	6.01	6.11	6.18	5.69	5.27	6.32	5.18	6.06	5.95	5.02	5.97	6.35	6.13	6.21	6.46	5.52
141477_at	CG6236-PA	3R	2	-0.003489253	SN	5.9684	6.345	0.015	0.0845	0.0404	6.168	6.1226	6.1231	0.0536	0.0945	0.1428	0.0928	0.5176	0.2473	6.2153	5.9926	6.0955	6.38	6.1	5.89	6.22	6.06	6.23	5.46	5.85	6.75	6.3	6.83	6.64	6.4	6.29	5.63	5.83	6.05	6.09	5.41	5.56	5.69	6.47	5.89	6.43	6.6	5.92	5.64
141478_at	CG9916-PA	X	4	0.001327223	SN	9.5903	9.8407	0.0321	0.0356	0.0584	9.4644	9.6957	10.3259	0.1751	0.063	0.3484	0.3034	0.3453	0.6034	9.3386	9.6798	10.533	10.53	9.65	10.8	9.81	9.34	9.24	9.76	11	9.87	9.81	9.69	9.82	9.72	10.11	9.8	9.67	9.55	9.44	9.54	9.73	9.65	9.98	9.3	9.9	9.74	9.5	9.62
141479_at	CG3615-PA	2R	3	-0.034779537	SN	7.7453	7.97	0.054	0.0411	0.0866	8.2989	7.8494	8.4816	0.2588	0.059	0.4239	0.4482	0.3229	0.7343	8.2116	7.8118	8.8485	8.85	7.64	8.96	8.21	7.9	8.78	7.65	7.6	7.69	7.39	7.67	7.89	7.46	8.08	7.88	7.85	7.96	7.81	7.72	7.45	7.49	7.79	8.6	8.37	8.21	8.02	8.24
141480_at	CG2107-PA	3L	5	0.004366005	SN	7.127	7.3488	0.0187	0.043	0.3048	7.2507	7.2324	6.9497	0.0781	0.0567	1.2228	0.1353	0.3107	2.118	7.2387	7.199	7.8515	8.47	4.53	7.85	7.39	7.12	7.24	7.27	7.15	7.39	7.34	7.58	7.16	7.07	7.92	7.22	7.38	7.05	6.55	6.81	6.87	7.05	7.91	7.29	7.44	7.39	7.2	7.07
141484_at	CG10672-PA	3L	2	-0.003686218	SN	6.6337	7.1717	0.192	0.1066	0.1697	6.7325	6.9473	7.7938	0.7464	0.1352	0.7634	1.2928	0.7407	1.3223	6.3091	7.0837	8.4657	8.65	6.27	8.47	8.18	6.31	5.7	6.46	5.31	7.69	6.9	6.56	7.37	7.47	7.71	7.74	7.52	6.56	6.03	6.76	6.27	6.73	7.6	7.05	7.05	7.58	6.99	5.43
141487_at	CG4033-PA	2L	3	0.003996403	SN	3.054	3.5109	0.1503	0.1912	0.2476	3.2147	3.2324	3.1967	0.2791	0.1128	0.457	0.4833	0.618	0.7915	3.3253	2.9692	2.7696	2.77	4.11	2.71	2.69	3.63	3.33	3.09	3.06	3.47	3.19	3.41	3.51	2.85	3.84	4.12	2.56	2.86	2.76	2.87	2.95	2.85	4.03	2.96	2.67	4.97	2.82	2.78
141496_at	CG5092-PA	2L	5	0.003554532	SN	4.7677	4.9575	0.0129	0.0526	0.0671	4.7783	4.838	4.8996	0.0357	0.0465	0.1897	0.0619	0.2545	0.3287	4.7774	4.7793	4.9001	4.57	5.23	4.9	4.72	4.78	4.84	4.75	4.78	4.82	4.79	5.19	4.75	4.74	4.76	4.76	4.76	4.78	4.76	4.62	4.8	4.53	4.72	4.8	4.55	5.78	4.59	4.58
141497_at	CG7144-PA	2L	5	0.078437399	SN	4.7455	5.1267	0.019	0.1099	0.2133	4.099	4.9327	4.9142	0.045	0.099	0.6051	0.0779	0.5421	1.0481	4.0871	4.9552	4.344	4.27	4.34	6.12	4.18	4.03	4.09	4.65	3.98	4.18	5.02	4.24	4.97	5.4	5.61	5.31	4.71	5.02	4.73	4.91	5.49	5.2	5.04	5.47	4.4	4.14	5.91	4.41
141500_at	CG18608-PA	2R	5	-0.031321212	SN	4.7057	5.0843	0.154	0.1074	0.1002	5.1628	4.8604	5.0633	0.459	0.0953	0.2928	0.795	0.5222	0.5072	4.7689	4.6998	4.8793	4.67	5.64	4.88	4.64	6.08	4.77	6.34	5.95	5.69	4.73	4.86	5	4.64	4.7	3.92	4.56	4.69	4.49	4.62	4.72	4.68	4.56	4.7	5.74	4.67	4.68	4.68
141502_at	CG2083-PA	3L	3	-0.039160158	SN	3.2983	3.5077	0.1317	0.0871	0.1932	3.6093	3.3958	3.7415	0.2744	0.054	0.4173	0.4753	0.2959	0.7227	3.7538	3.3215	3.4135	3.24	4.57	3.41	3.08	3.75	4	3.65	3.52	3.75	3.79	4.01	3.66	3.35	3.21	3.25	3	3.15	3.29	3.32	3.37	3.09	2.97	3.32	3.31	3.11	3.11	3.53
141503_at	CG6450-PC	X	2	0.062320813	SN	5.5503	6.1043	0.0305	0.137	0.0898	4.6918	5.8208	6.8201	0.0827	0.1456	0.3538	0.1432	0.7973	0.6127	4.7548	5.7786	6.5644	6.56	6.38	7.52	4.79	4.53	4.75	6.21	5.8	6.11	5.22	5.96	5.28	5.12	5.84	6.78	7.37	5.41	6.91	6.37	5.07	5.85	6.38	5.56	5.73	7.58	6.91	6.55
141504_at	CG7765-PA	2R	7	0.006339679	SN	7.6437	7.7927	0.0358	0.0272	0.0563	7.7433	7.7134	7.2833	0.1602	0.0383	0.2369	0.2775	0.2097	0.4103	7.6183	7.6827	7.4023	7.4	6.83	7.62	7.62	7.55	8.06	7.73	8.2	7.31	7.67	7.45	7.7	7.76	7.75	7.81	7.66	7.8	7.87	7.72	8.07	7.9	7.65	7.5	7.79	7.52	7.54	7.66
141506_at	CG7839-PA	3L	3	-0.09564601	SN	5.2953	5.6327	0.1479	0.0854	0.2396	6.4614	5.4329	6.3572	0.5518	0.0847	0.8796	0.9557	0.4639	1.5235	6.8542	5.3819	5.5588	5.56	8.11	5.4	5.37	6.85	7.16	5.53	5.36	5.54	5.67	5.73	6.27	5.38	5.12	5.21	5.3	4.92	4.85	5.37	5.5	5.39	4.96	4.76	5.37	5.38	5.38	5.42
141511_at	CG1044-PA	3L	6	0.069037657	SN	4.8833	5.3252	0.1872	0.1245	0.0995	4.6001	5.1083	4.3263	0.4971	0.1161	0.2486	0.861	0.636	0.4305	4.2857	5.0388	4.1982	4.2	4.81	3.97	4.29	3.94	5.57	3.38	4.75	5.25	5.36	4.78	5.04	6.07	4.47	6.29	4.32	5.22	5.03	4.88	5.95	5.37	4.68	5.27	4.82	5.33	4.66	4.63
141514_at	CG1605-PA	2R	2	-0.103945973	SN	2.4557	2.9308	0.1886	0.2524	0.0364	3.4257	2.6625	2.509	0.373	0.1227	0.0528	0.6461	0.6721	0.0914	3.2034	2.4637	2.4753	2.44	2.48	2.61	4.15	3.2	2.92	2.17	4.14	2.42	2.52	2.88	2.31	2.03	2.58	2.6	3.72	2.06	2.45	2.05	2.14	2.78	4.17	2.89	2.51	2.01	2.06	2.81
141520_at	CG30492-PE	2R	4	0.026326406	SN	7.143	7.4017	0.0178	0.048	0.0378	7.1003	7.2391	6.3584	0.073	0.0635	0.1389	0.1264	0.3476	0.2406	7.082	7.2124	6.2664	6.18	6.27	6.63	6.98	7.08	7.23	7.47	7.14	7.43	6.86	7.29	7.62	7.35	6.97	7.26	7.24	7.18	7.31	6.95	6.94	7.35	7.11	7.07	7.62	7.18	7.02	7.46
141523_at	CG30493-PB	2R	5	-0.018315018	SN	5.233	5.4853	0.0118	0.0665	0.1108	5.3443	5.357	6.1227	0.0364	0.065	0.3918	0.063	0.3562	0.6786	5.3158	5.3383	5.8456	5.85	6.9	5.63	5.3	5.32	5.42	6.16	5.23	5.42	5.35	6.14	5.29	5.28	5.43	5.27	5.25	4.58	4.83	5.35	5.1	4.86	5.42	5.65	5.71	4.72	5.16	5.29
141524_at	CG10289-PA	3L	5	0.066864544	SN	8.5598	8.8567	0.0684	0.047	0.1461	7.7809	8.7291	7.752	0.3073	0.075	0.6538	0.5322	0.4106	1.1323	7.9564	8.8025	8.2626	8.54	6.45	8.26	8.2	7.18	7.96	7.57	7.99	9.01	8.67	9	8.93	8.44	8.98	8.6	8.9	9.02	8.8	8.65	8.53	8.49	8.8	9.24	8.65	9.18	8.79	7.95
141526_at	CG5748-PA	2R	5	0.136579281	SH	7.5861	8.0593	0.1763	0.0811	0.0671	5.9126	7.8723	7.1267	0.6017	0.1166	0.2759	1.0422	0.6385	0.4779	6.1146	7.9824	6.9162	7.67	6.79	6.92	6.84	4.78	6.11	5.51	8.08	7.83	8.09	7.12	8.12	7.95	7.83	8.19	7.64	8.85	8.61	8.58	8.38	8.31	8.25	7.78	7.46	7.61	7.71	7.24
141528_at	CG3161-PA	2R	3	0.017539157	SN	10.8477	11.023	0.0496	0.0228	0.1133	10.6368	10.9373	10.5224	0.3044	0.0456	0.6881	0.5273	0.2498	1.1918	10.4608	10.9639	10.739	10.74	9.24	11.59	11.23	10.46	10.22	11.1	10.79	10.83	10.92	11.48	11.07	10.72	11.15	11.05	11.21	11.22	11.16	11.01	11.1	10.99	11.12	10.84	11.17	10.81	10.79	10.94
141529_at	CG3885-PA	3L	4	-0.113294351	SL	2.8773	3.2783	0.168	0.1775	0.1568	3.8555	3.0295	3.2473	0.3739	0.0982	0.2939	0.6477	0.5376	0.5091	3.739	2.8635	2.9563	2.95	3.84	2.96	4.55	3.74	3.27	3.07	4.87	2.99	3.11	3.24	3.49	2.68	2.53	2.56	3.1	2.7	2.33	2.96	2.62	2.67	3.29	2.77	2.8	4.29	2.93	2.82
141533_at	CG3668-PA	2R	5	-0.061464908	SN	3.992	4.4953	0.1855	0.1668	0.3393	4.6218	4.2069	4.9119	0.4951	0.1281	0.9621	0.8575	0.7016	1.6665	4.8274	3.834	4.0711	3.83	6.83	4.07	3.68	4.83	5.36	5.24	4.92	5.34	5.53	5.83	5.28	3.71	3.8	3.41	3.55	3.69	3.84	3.83	3.95	3.75	3.57	3.79	3.72	3.84	3.73	4.08
141534_at	CG3961-PA	3L	5	-0.022324705	SN	7.3227	7.7317	0.0357	0.074	0.0399	7.8229	7.5721	8.0271	0.1611	0.1023	0.1849	0.279	0.5604	0.3202	7.6637	7.7059	8.1521	8.27	8.15	7.66	8.15	7.66	7.66	8	6.12	7.63	7.99	8.39	7.75	7.86	7.62	7.66	6.64	7.75	7.73	7.37	7.62	7.61	7.79	7.89	7.42	7.2	6.98	8.02
141535_at	CG11130-PA	X	2	0.000667969	SN	4.0623	4.5023	0.0783	0.1466	0.0463	4.2175	4.2818	4.4435	0.1905	0.1146	0.1189	0.33	0.6277	0.2059	4.2335	4.2143	4.5003	4.62	4.22	4.5	4.23	4.54	3.88	5.36	5.39	4.41	4	3.54	4.77	4.75	4.38	4.22	4.37	4.22	3.98	4.07	3.75	3.97	4.21	3.99	4.17	4.14	4.51	4.59
141536_at	CG8946-PA	2R	5	0.02197264	SN	8.8447	9.0657	0.0573	0.0353	0.31	8.621	8.9651	8.6693	0.2851	0.0578	1.5518	0.4938	0.3168	2.6877	8.4291	9.038	10.1909	10.25	5.57	10.19	9.18	8.25	8.43	8.63	8.13	9.04	8.67	9.11	9.04	8.96	9.31	9.04	9.45	8.6	8.92	8.73	8.5	9.16	9.16	9.07	9.15	9.25	9.43	8.7
141537_at	CG4636-PA	2L	5	-0.044300568	SN	5.1063	5.3883	0.0741	0.0742	0.0219	5.8617	5.272	5.2081	0.2509	0.0714	0.0658	0.4345	0.391	0.114	6.05	5.2772	5.1905	5.33	5.1	5.19	5.36	6.05	6.17	5.31	5.81	5.29	5.21	5.58	5.4	5.55	5.05	4.89	5.31	5.36	5.25	5.27	5.3	5.32	5.03	5.27	5.68	3.92	5.26	4.82
141541_at	CG13868-PA	2R	4	0.013684084	SN	10.6247	11.094	0.0463	0.0594	0.0083	10.665	10.9007	10.5864	0.2851	0.1182	0.051	0.4939	0.6472	0.0883	10.6517	11.053	10.5729	10.57	10.51	10.68	11.17	10.18	10.65	8.84	9.41	10.65	11.11	10.49	11.54	11.84	10.1	11.34	10.77	11.01	11.17	11.35	10.69	10.46	10.87	11.35	11.45	10.38	11.15	10.95
141542_at	CG7147-PA	2L	5	0.014682943	SN	4.3883	4.8533	0.0325	0.1423	0.1727	4.7457	4.6416	3.8421	0.089	0.1206	0.383	0.1542	0.6605	0.6634	4.8202	4.8208	4.0584	4.06	4.37	3.1	4.85	4.57	4.82	3.06	5.08	4.56	3.85	3.42	4.91	4.89	4.47	5.38	4.97	5.24	5.27	4.61	4.83	5.14	5.24	4.27	4.54	5.7	4.57	4.82
141544_at	CG8222-PA	2L	3	0.025694373	SN	6.2003	6.5169	0.0245	0.0705	0.0945	5.8963	6.3318	6.5074	0.0833	0.0815	0.3552	0.1442	0.4463	0.6151	5.9078	6.197	6.4477	5.92	6.45	7.15	5.91	5.75	6.03	6.03	6.22	6.02	6.32	6.18	6.21	6.09	5.96	7.21	7.06	7.41	6.27	6.04	6.35	6.9	6.14	6.28	7.26	5.77	6.34	5.97
141545_at	CG12295-PB	2R	5	0.023305157	SN	4.0043	4.2557	0.0331	0.0871	0.1237	4.0748	4.1398	3.6903	0.0779	0.0658	0.2636	0.1348	0.3605	0.4565	4.139	4.1206	3.9074	3.91	4	3.17	3.92	4.14	4.17	3.83	2.9	4.14	4.11	4.41	4.13	4.03	3.93	4.34	3.78	4.32	4.05	4.25	4.11	3.93	4.25	4.48	3.91	4.38	4.4	4.01
141547_at	CG12529-PA	X	4	0.025245442	SN	7.1013	7.4527	0.044	0.0665	0.0494	6.5547	7.3125	8.3309	0.1665	0.0887	0.2376	0.2885	0.4859	0.4116	6.4441	7.3272	8.3607	7.91	8.36	8.73	6.34	6.44	6.88	7.52	6.57	7.37	7.46	6	7.31	7.52	7.94	7.25	7.76	7.33	7.48	7.31	7.12	7.87	7.89	7.17	7.31	7.7	7.5	7.33
141548_at	CG4276-PA	2L	6	-0.00065938	SN	4.2617	4.407	0.0313	0.0479	0.0491	4.3516	4.3317	4.2869	0.0787	0.0379	0.1215	0.1363	0.2075	0.2104	4.336	4.2963	4.3291	4.33	4.47	4.06	4.34	4.5	4.22	4.09	3.87	4.28	4.36	3.96	4.59	4.4	4.23	4.86	4.28	4.34	4.19	4.24	4.36	4.17	4.57	4.42	4.59	4.29	4.16	4.23
141549_at	CG8177-PA	3L	2	0.094763092	SN	4.0388	4.7233	0.1175	0.2214	0.1763	3.7401	4.3946	3.6757	0.2538	0.1776	0.3741	0.4395	0.9729	0.6479	3.919	4.5311	3.4063	3.41	3.21	4.41	3.24	3.92	4.06	1.93	4.97	3.97	4.29	3.48	3.11	5.13	3.9	6.21	4.81	4.28	6.05	5.02	5.07	4.97	4.55	3.31	4.18	4.65	5.01	4.74
141550_at	CG2970-PA	2R	2	0.029756894	SN	6.5052	7.2137	0.0524	0.1207	0.1381	6.7409	7.0163	6.4385	0.2041	0.1547	0.5132	0.3536	0.8471	0.889	6.6139	7.0782	6.8521	6.85	5.42	7.05	6.61	7.14	6.47	7.93	7.83	6.61	6.35	6.97	6.91	7.3	6.88	6.86	7.39	6.87	7.2	7.16	6.55	7.19	7.61	7.03	7.28	7.72	7.58	7.56
141551_at	CG3689-PB	3L	4	0.03336295	SN	4.8347	5.1678	0.0556	0.0948	0.0177	4.6742	5.0037	4.8636	0.1502	0.0866	0.0497	0.2601	0.4743	0.086	4.7558	5.0754	4.8746	4.94	4.87	4.77	4.88	4.76	4.38	5.26	4.17	4.98	4.69	5.63	5.75	4.52	4.64	4.8	5.77	4.59	4.66	4.77	5.44	4.66	5.43	5.33	5.35	5.4	5.33	4.14
141557_at	CG3862-PA	2L	2	0.002149656	SN	3.1698	3.4703	0.0764	0.127	0.0227	3.1659	3.3271	3.7559	0.1397	0.0772	0.0491	0.242	0.4226	0.0851	3.267	3.3709	3.7322	3.85	3.69	3.73	3.27	3.34	2.89	2.86	3.7	3.49	3.51	3.86	3.35	3.42	3.32	3.35	2.63	3.11	3.7	2.59	3.39	3.93	3.06	3.26	3.39	3.68	3.15	2.85
141558_at	CG1474-PA	X	2	-0.009006883	SN	6.0387	6.266	0.1009	0.0512	0.0154	6.3685	6.1344	5.8049	0.3711	0.0574	0.0516	0.6428	0.3142	0.0895	6.2277	6.0354	5.7701	5.77	5.91	5.74	5.81	6.23	7.07	6.39	6.21	6.3	6.21	6.1	5.94	5.98	6.93	5.94	6.89	6.16	6.05	6.09	6.05	5.84	5.94	5.95	5.81	6.54	6.42	6.02
141559_at	CG8843-PA	2L	4	-0.081732659	SN	3.0777	3.3599	0.1671	0.1248	0.1016	3.8585	3.2136	3.2644	0.3723	0.0732	0.1916	0.6448	0.4012	0.3318	3.5741	3.2949	3.1504	3	3.64	3.15	4.6	3.57	3.4	2.89	3.51	2.91	3.27	3.13	2.94	3.44	3.47	3.74	2.82	2.65	2.56	2.78	3.04	3.41	3.42	3.39	2.75	4.06	3.48	2.78
141562_at	CG6665-PC	2R	2	-0.026382759	SN	5.7733	6.2453	0.0455	0.1109	0.1203	6.382	6.006	6.0379	0.1677	0.1216	0.4194	0.2904	0.6658	0.7264	6.3227	6.1367	6.0302	6.03	6.77	5.32	6.32	6.7	6.13	6.14	4.8	6.13	6.49	6.36	6.57	6.5	7.29	6.18	5.48	6.17	5.74	6.02	6.77	5.43	5.98	5.4	6.4	6.52	5.41	5
141563_at	CG9707-PA	2R	2	-0.066796061	SN	4.469	5.1037	0.1737	0.1865	0.4444	5.3961	4.8062	5.4507	0.5412	0.1637	1.3985	0.9373	0.8964	2.4223	5.685	4.9965	6.3767	7.27	2.7	6.38	6.16	4.35	5.69	4.56	5.68	4.5	3.21	3.43	5.23	4.99	5.17	5.94	5.01	5.12	4.8	3.33	4.85	2.82	5.27	6.18	4.95	5.59	3.92	3.8
141567_at	CG5869-PA	2L	3	-0.028314872	SN	5.8441	6.1741	0.061	0.0776	0.411	6.4228	6.0296	6.0866	0.2262	0.0854	1.4443	0.3918	0.468	2.5015	6.618	6.06	7.5126	7.51	3.2	7.55	6.68	5.97	6.62	6.03	5.9	5.38	5.62	5.84	4.66	5.57	6	6.29	5.93	6.49	6.11	6.09	5.99	6.21	6.17	6.86	6.55	6.49	6.09	6.29
141568_at	CG1803-PD	X	2	-0.026771145	SN	9.2957	9.492	0.0481	0.0298	0.0317	9.8098	9.3995	9.9795	0.2721	0.0512	0.1829	0.4714	0.2806	0.3168	9.6439	9.4239	9.997	9.65	10.29	10	9.44	9.64	10.34	9.81	9.02	9.85	9.18	9.57	9.4	9.18	9.49	9.71	9.76	8.72	9.15	9.39	9.06	9.68	9.56	9.03	9.45	9.71	9.68	9.37
141572_at	CG10011-PA	3R	6	0.117021326	SN	3.4526	3.764	0.0339	0.1251	0.2243	2.813	3.6047	3.3272	0.055	0.0823	0.4309	0.0953	0.451	0.7463	2.7844	3.525	3.1662	2.67	3.17	4.14	2.74	2.92	2.78	4.22	3.4	2.97	2.89	2.8	3.12	3.28	3.53	3.74	3.33	4.62	4.14	3.18	3.81	3.8	3.18	3.87	3.51	3.21	3.38	3.72
141573_at	CG17646-PA	2L	2	-0.021179663	SN	5.806	6.4614	0.1538	0.152	0.2118	6.2138	6.1384	6.8574	0.5518	0.1704	0.8387	0.9557	0.9331	1.4526	6.5368	6.131	6.5054	6.51	8.45	5.61	5.14	6.54	6.97	6.68	6.2	7.63	7.04	7.29	7.71	6.34	4.95	5.91	5.19	5.94	5.75	5.64	6.1	5.52	4.49	6.45	6.59	6.15	4.6	5.1
141575_at	CG5405-PA	3R	12	0.001940822	SN	8.6743	8.935	0.029	0.0365	0.0273	9.0307	8.854	8.187	0.1514	0.0591	0.1292	0.2622	0.3236	0.2238	8.8888	8.9074	8.3078	8.31	7.93	8.32	8.87	8.89	9.33	8.88	8.32	8.77	9.17	8.91	8.7	9.21	8.84	8.91	8.85	8.97	9.12	9.11	8.64	8.96	8.81	8.95	9.09	9.02	9.02	9.05
141577_at	CG1902-PA	2R	2	0.01059202	SN	9.8023	10.075	0.0049	0.0386	0.1776	10.0452	9.9486	8.9229	0.0285	0.0701	0.9147	0.0493	0.384	1.5844	10.0509	9.9273	9.8335	9.84	7.09	9.83	10.05	9.99	10.09	10.37	8.96	9.59	9.93	10.54	9.76	9.93	9.58	10.29	10.21	9.93	9.75	9.78	9.45	10.33	9.72	10.15	9.92	10.52	10.27	9.78
141580_at	CG12532-PA	X	3	0.066380697	SN	7.9017	8.3793	0.1514	0.0821	0.0136	7.0217	8.1658	8.0565	0.6137	0.1224	0.0631	1.063	0.6707	0.1093	6.8064	8.1601	8.0701	7.94	8.16	8.07	8.18	6.08	6.81	9.35	6.63	7.72	8.48	8.5	8.54	8.07	8.26	8.15	8.77	7.96	8.75	8.08	8.18	7.96	7.95	7.89	8.46	8.17	7.88	6.1
141581_at	CG8389-PA	2R	3	-0.065582592	SN	7.2329	7.6882	0.0358	0.0872	0.0236	8.6349	7.4722	7.6646	0.1784	0.1189	0.1045	0.3089	0.6512	0.181	8.6385	7.5229	7.5908	7.53	7.87	7.59	8.94	8.32	8.64	5.6	7.27	7.15	7.59	6.73	8.11	7.57	7.37	7.28	8.03	7.6	6.58	6.78	6.91	7.88	7.91	7.72	7.71	8.49	8.23	7.83
141582_at	CG15811-PA	3L	3	-0.026212045	SN	8.0357	8.2573	0.0645	0.0371	0.1356	8.6156	8.1228	8.1482	0.3206	0.055	0.638	0.5554	0.3012	1.1051	8.8793	8.1123	8.6948	8.69	6.88	8.87	7.98	8.88	8.99	9.27	8.27	7.86	8.32	8.49	8.23	7.95	7.98	7.85	8.41	8.07	8.18	8.1	7.75	7.95	8.07	8.15	8.15	8.27	8.28	8.17
141584_at	CG12737-PA	X	3	-0.045916829	SN	4.53	4.8377	0.0831	0.0944	0.1878	5.091	4.6865	5.066	0.2444	0.0808	0.5492	0.4233	0.4425	0.9512	5.219	4.6972	5.507	3.97	5.72	5.51	5.44	4.62	5.22	3.64	4.37	4.27	4.41	4.05	4.59	4.84	4.45	5.34	4.65	4.73	5.12	5.62	5.1	4.88	4.94	5.56	4.79	4.97	4.12	4.87
141587_at	CG1472-PA	2R	3	0.013908206	SN	7.103	7.4775	0.0203	0.0719	0.042	7.4728	7.2855	6.0533	0.0877	0.0956	0.1469	0.1519	0.5235	0.2544	7.5156	7.1864	6.0998	6.1	5.78	6.28	7.6	7.3	7.52	6.69	6.47	7.94	7.84	7.04	6.89	7.46	7.19	7.61	6.53	7.27	7.68	7.44	7.18	6.82	7.13	8.11	6.82	8.16	7.73	6.29
141589_at	CG6725-PA	3R	3	-0.040478293	SN	4.225	4.708	0.04	0.153	0.1082	4.712	4.4737	5.066	0.1089	0.125	0.3166	0.1886	0.6845	0.5483	4.6376	4.5987	4.8823	4.88	4.63	5.68	4.57	4.93	4.64	5.73	3.91	4.58	3.76	4.44	3.41	4.59	4.62	3.63	5.15	4.61	4.83	4.21	4.48	5.73	4.58	4.82	4.96	2.93	4.72	4.6
141591_at	CG9635-PD	2R	7	0.037367827	SN	7.9847	8.2373	0.0093	0.0436	0.0091	7.6797	8.132	7.4337	0.0414	0.0647	0.0389	0.0717	0.3544	0.0674	7.7122	8.2152	7.4374	7.5	7.36	7.44	7.71	7.6	7.73	7	8.47	7.67	8.16	7.96	7.81	8.3	7.93	8.54	7.87	8.67	8.53	8.3	8.38	8.21	7.89	8.16	8.45	8.22	8.24	8.47
141594_at	CG9531-PA	2L	2	0.132749062	SH	7.3483	7.7203	0.1463	0.0678	0.1836	5.9239	7.5695	6.3108	0.5003	0.0937	0.6689	0.8666	0.5134	1.1585	6.0093	7.6534	6.463	7.39	5.08	6.46	6.74	6.01	5.02	5.97	6.18	7	7.1	7.27	7.65	7.8	7.84	7.66	7.93	7.53	7.55	7.87	7.45	7.57	7.85	7.9	7.66	8.59	7.84	7.51
141597_at	CG7597-PA	3L	5	0.061159513	SN	4.959	5.3745	0.2191	0.1066	0.0746	4.6258	5.2261	4.9227	0.5852	0.1017	0.2119	1.0136	0.5571	0.367	5.1577	5.3123	5.0334	5.03	4.51	5.22	5.26	5.16	3.46	2.98	4.85	5.44	5.16	4.31	4.79	4.97	5.56	5.46	5.87	4.89	4.74	5.65	5.28	5.12	5.3	5.52	5.8	5.21	5.65	5
141598_at	CG10641-PA	2L	5	0.125860613	SH	5.6207	6.024	0.1085	0.0987	0.2419	4.9446	5.8402	3.9694	0.3097	0.1053	0.5544	0.5364	0.5766	0.9602	4.8903	5.9403	4.1052	4.85	4.11	2.95	5.51	4.44	4.89	4.27	4.88	5.45	5.92	5.93	5.93	6.36	5.14	6.25	5.82	6.55	6.5	6.17	6.29	6.3	5.12	5.34	5.95	5.99	5.62	5.11
141600_at	CG6562-PA	2R	4	-0.013193281	SN	5.6353	5.9357	0.0899	0.0741	0.0336	5.8979	5.7703	5.9191	0.3061	0.0781	0.1147	0.5302	0.4276	0.1986	5.6202	5.7202	5.9979	6.07	5.69	6	5.62	5.56	6.51	5.48	5.81	5.75	6.14	7.05	6.42	5.93	5.88	6.03	5.21	5.58	5.99	5.15	4.92	5.45	5.36	5.92	5.28	6.09	5.67	5.89
141603_at	CG4062-PA	2R	2	0.050720987	SN	5.5589	6.049	0.2264	0.1191	0.1509	5.0547	5.8257	6.2015	0.6607	0.1267	0.5403	1.1444	0.6939	0.9359	5.1107	6.0336	6.3477	6.35	5.2	7.06	6.17	5.11	3.88	4.9	7.18	4.09	5.51	4.99	4.82	6.23	6.08	5.17	6.55	6.03	6.09	6.01	6.28	6.5	5.85	5.09	6.26	6.72	6.07	6.03
141604_at	CG6006-PA	3R	4	-0.049382686	SN	4.1167	4.5205	0.1528	0.1289	0.2639	4.6174	4.2858	4.8553	0.4074	0.1009	0.7397	0.7056	0.5525	1.2812	4.9419	4.0499	4.2009	4.03	6.33	4.2	3.81	4.94	5.1	5.59	5.15	5.13	5.53	5.3	4.81	3.91	3.92	3.58	3.84	3.89	3.98	4.2	4.17	4.09	3.76	3.88	4.16	3.92	3.88	4.4
141606_at	CG1333-PA	3L	4	0.034555291	SN	6.1791	6.454	0.1057	0.0601	0.0472	5.7992	6.3328	6.44	0.3541	0.0694	0.1755	0.6133	0.3804	0.304	5.729	6.3939	6.5673	6.57	6.66	6.09	6.44	5.73	5.22	6.23	5.76	5.42	5.73	6.84	6.26	5.99	6.87	6.25	6.54	6.05	6.53	6.4	6.18	6.42	6.81	6.28	6.64	6.62	6.54	6.39
141611_at	CG2095-PA	3R	3	-0.064263607	SN	6.3217	6.694	0.0805	0.0811	0.121	7.5335	6.4854	6.4876	0.3501	0.096	0.4531	0.6063	0.5259	0.7848	7.6016	6.3333	6.4722	6.47	5.71	7.28	6.9	8.1	7.6	6.31	7.41	6.53	6.37	6.59	6.31	6.91	6.34	5.63	6.3	6.43	7.21	7.65	5.95	6.5	6.43	6.31	6.23	6.39	6.28	6.3
141613_at	CG30372-PB	2R	3	-0.010827263	SN	4.9963	5.243	0.0917	0.0675	0.0386	5.1475	5.093	5.3015	0.2726	0.0628	0.1181	0.4722	0.3439	0.2046	5.0843	5.0495	5.3475	5.35	5.08	5.48	4.71	5.65	5.08	6.38	4.41	5.04	5.02	5.08	5.05	5.05	5.08	4.72	4.64	5.19	5.29	5.05	5.1	5.06	4.92	5.09	5.04	5.05	4.99	5.05
141614_at	CG8929-PA	2R	3	-0.02174374	SN	6.315	6.865	0.0184	0.1173	0.0824	6.7907	6.6182	7.1359	0.072	0.1417	0.3395	0.1247	0.7763	0.5881	6.7294	6.6666	7.0633	7.76	6.59	7.06	6.73	6.71	6.93	4.48	7.08	6.49	5.03	6.62	6.24	6.67	7.23	7.09	7.77	6.21	6.42	6.77	5.95	6.22	6.31	7.8	6.67	7.5	7.31	6.13
141615_at	CG4039-PA	X	2	-0.076496606	SN	3.411	3.7808	0.1688	0.1431	0.0859	4.243	3.5674	3.6318	0.4134	0.0932	0.18	0.716	0.5105	0.3118	3.937	3.4827	3.6484	3.31	3.65	3.94	3.73	3.94	5.06	4.07	5.1	3.21	3.82	4.31	3.04	3.2	3.76	3.46	3.55	3.36	3.59	3.26	3.61	3.98	3.5	3.18	4.16	2.94	3.3	4.59
141616_at	CG12244-PA	X	3	-0.02628201	SN	6.4048	6.6455	0.0852	0.0523	0.066	7.0828	6.5135	6.0317	0.3484	0.0622	0.2297	0.6034	0.3404	0.3979	7.2023	6.4318	6.0543	5.62	6.05	6.42	6.43	7.62	7.2	7.19	6.89	6.31	6.38	6.45	6.84	6.42	6.46	6.09	6.41	6.5	6.39	6.43	6.47	6.46	6.3	6.41	5.96	6.42	6.26	6.02
141617_at	CG8340-PA	2R	2	-0.057941521	SN	6.9234	7.4937	0.026	0.1072	0.0304	7.899	7.2678	8.5057	0.1184	0.1423	0.1494	0.205	0.7795	0.2588	7.9286	7.3307	8.5936	8.71	8.21	8.59	7.68	7.93	8.09	6.96	8.61	6.06	8.15	4.36	6.3	8.01	6.57	7.33	7.32	7.22	7.43	7.25	7.18	7.6	7	7.46	7.54	8.1	7.77	8.06
141618_at	CG1059-PA	3R	2	0.047722428	SN	5.157	5.785	0.3225	0.16	0.2847	4.9723	5.5236	5.4086	0.9258	0.1613	0.889	1.6036	0.8836	1.5399	4.0616	5.6427	6.1574	6.43	3.64	6.16	6.82	4.06	4.03	2.71	5.48	4.7	5.44	4.63	5.54	5.44	4.49	6.66	5.61	5.91	6.4	5.67	6.02	5.14	6.29	6.15	5.59	6.05	5.9	4.02
141619_at	CG7400-PA	2L	4	0.057456372	SN	9.0265	9.5304	0.0822	0.0707	0.1498	8.5178	9.3592	8.3155	0.4044	0.1207	0.719	0.7004	0.6614	1.2453	8.4617	9.5036	7.7915	9.74	7.42	7.79	9.24	8.46	7.85	7.55	6.89	9.32	9.35	9.65	9.67	10.06	9.65	9.18	9.42	9.33	9.19	9.38	8.86	9.29	9.49	9.87	9.33	9.59	9.65	8.85
141620_at	CG9366-PA	3R	2	0.053811659	SN	6.8185	7.228	0.1912	0.0806	0.3792	6.4922	7.0515	6.2068	0.7167	0.1038	1.359	1.2414	0.5683	2.3538	7.1624	7.2068	7.3595	7.76	3.5	7.36	7.16	5.06	7.25	7.48	6.64	7.07	6.96	6.15	7.23	7.32	6.86	7.27	6.86	7.58	7.72	7.43	7.18	7.82	7.54	7.23	7.34	6.15	6.29	6.67
141621_at	CG15609-PA	2R	6	-0.004123746	SN	8.1345	8.366	0.0033	0.0369	0.0345	8.5424	8.2811	7.7417	0.0162	0.0559	0.1542	0.0281	0.3059	0.267	8.5416	8.3292	7.6814	8.03	7.51	7.68	8.51	8.57	8.54	8.07	8.04	8.26	8.02	8.59	8.44	8.17	8.11	8.36	8.41	8.68	8.73	8.55	8.35	8.09	8.5	8.46	8.5	8.02	8.03	8.31
141624_at	CG13586-PA	2R	9	0.001652379	SN	4.2623	4.4258	0.0626	0.051	0.152	4.1697	4.3283	4.7589	0.1507	0.0403	0.4175	0.2611	0.2206	0.7232	4.1064	4.3059	4.4324	4.43	5.59	4.26	3.95	4.46	4.11	4.15	4.21	4.27	4.22	4.41	4.3	4.37	4.06	4.23	4.12	4.64	4.95	4.22	4.34	4.31	4.06	4.34	4.27	4.13	4.44	4.47
141628_at	CG7057-PA	3R	3	-0.021356166	SN	6.1747	6.6321	0.0361	0.0973	0.1819	6.4738	6.3524	6.955	0.135	0.1129	0.7303	0.2338	0.6182	1.2649	6.489	6.1856	6.2648	6.19	8.41	6.26	6.23	6.49	6.7	6.62	6.13	8.28	7.46	7.23	7.25	5.9	6.25	6.03	6.05	6.28	5.93	6.17	6.23	5.94	5.86	6.42	6.12	5.87	5.85	6.63
141633_at	CG13384-PC	2L	3	0.033314128	SN	4.9766	5.2923	0.0107	0.0866	0.241	4.7867	5.1374	5.0252	0.0296	0.0812	0.6993	0.0512	0.445	1.2112	4.8109	5.2541	4.7963	4.8	6.33	3.94	4.82	4.73	4.81	4.75	5.34	5.08	5.84	5.33	5.59	5.34	5.51	4.58	4.52	5.75	4.22	4.78	4.87	5.53	4.85	5.59	4.63	4.63	4.62	5.19
141639_at	CG1640-PB	X	2	-0.005588642	SN	7.607	8.0793	0.0701	0.0829	0.0183	7.7374	7.8846	8.6059	0.3133	0.1193	0.0911	0.5427	0.6537	0.1578	7.9678	8.0347	8.6749	8.67	8.72	8.43	8.13	7.12	7.97	6.88	5.9	7.11	7.59	7.4	8.25	8.31	8.9	8.04	8.44	7.59	7.5	7.98	6.39	7.52	8.02	8.14	7.83	8.32	8.47	8.3
141642_at	CG7161-PA	3L	4	-0.027777778	SN	4.1043	4.3293	0.1115	0.0743	0.0151	4.5194	4.202	4.0831	0.2909	0.057	0.0355	0.5038	0.3122	0.0615	4.66	4.1986	4.1008	4.1	4.01	4.13	3.96	4.66	4.94	4.22	4.28	4.94	4.24	4.41	4.02	4.2	4.11	3.78	4.34	4.01	3.43	4.05	4.23	4.04	4.23	4.07	4.05	4.09	3.98	4.25
141645_at	CG8201-PF	2R	9	0.00752872	SN	6.4378	6.5797	0.0244	0.031	0.0363	6.4813	6.5048	6.2188	0.0914	0.0369	0.1304	0.1583	0.202	0.2259	6.4105	6.4739	6.0955	6.48	6.1	6.08	6.37	6.66	6.41	6.16	6.45	6.46	6.23	6.31	6.47	6.47	6.51	6.45	6.46	6.68	6.45	6.48	6.85	6.71	6.16	6.97	6.47	6.54	6.48	6.42
141646_at	CG17544-PA	2L	3	-0.036585366	SN	5.3197	5.7709	0.0995	0.1149	0.133	5.6708	5.532	6.5799	0.3258	0.1161	0.5053	0.5643	0.6356	0.8753	5.4853	5.5197	7.0077	7.01	7.16	5.57	5.49	5.22	6.3	5.5	5.76	6.05	6.88	6.14	5.71	6.03	4.68	6.24	4.96	4.45	5.59	5.15	5.16	5.62	5.72	5.1	5.54	5.08	5.78	4.21
141651_at	CG10080-PA	2R	2	-0.071942446	SN	4.8487	5.5505	0.2209	0.192	0.362	5.737	5.1554	6.2183	0.7318	0.1807	1.2996	1.2674	0.9898	2.251	6.2478	4.729	5.1034	4.74	8.81	5.1	4.29	6.25	6.67	6.58	6.19	6.89	7.05	7.23	7.08	4.69	5.26	4	4.26	4.36	4.2	4.51	4.76	4.64	4.15	4.55	4.41	4.38	4.37	5
141664_at	CG12101-PA	X	2	0.007527899	SN	9.4887	9.6342	0.042	0.0218	0.0816	9.5873	9.5612	8.9748	0.2326	0.038	0.4231	0.4028	0.2082	0.7328	9.5232	9.5476	9.1981	9.2	8.16	9.57	9.22	9.52	10.02	9.38	9.9	9.47	9.75	9.69	9.43	9.67	9.62	9.43	9.7	9.18	9.5	9.61	9.45	9.76	9.76	9.19	9.59	9.8	9.65	9.46
141666_at	CG11844-PB	3R	4	0.028021624	SN	8.5987	8.8862	0.0315	0.044	0.1032	8.464	8.7023	7.757	0.1538	0.0699	0.4623	0.2664	0.383	0.8007	8.5777	8.6161	8.0846	8.08	6.84	8.34	8.65	8.58	8.16	8.73	10.23	8.62	8.75	7.9	8.58	8.54	8.42	8.51	8.88	8.44	8.54	8.42	8.49	8.95	8.79	8.71	8.65	9.01	8.87	8.5
141667_at	CG6695-PA	3R	2	0.054352687	SN	2.9949	3.4817	0.4198	0.2102	0.2926	3.0742	3.2748	2.6942	0.745	0.1257	0.4552	1.2904	0.6885	0.7884	3.798	3.5276	2.784	3.43	1.86	2.78	3.84	1.58	3.8	2.19	1.44	1.71	3.02	2.04	2.01	3.62	3.57	3.64	3.58	3.66	3.23	3.62	3.46	3.81	3.28	3.39	3.64	3.75	3.58	3.37
141668_at	CG5690-PA	3L	2	-0.111200935	SL	2.9178	3.5358	0.1038	0.2649	0.1553	4.0505	3.1381	3.1644	0.2427	0.1517	0.2836	0.4203	0.8311	0.4913	4.2651	2.8826	3.1104	2.7	3.68	3.11	4.32	3.57	4.27	2.89	6.37	2.81	2.83	3.85	2.85	4.49	3.25	2.6	3.36	2.91	2.35	2.63	2.9	2.44	4.42	2.54	2.88	3.96	2.45	2.51
141671_s_at	CG17320-PA	2L	5	-0.089393939	SN	5.747	6.192	0.1036	0.1023	0.3765	7.2555	6.0064	6.3882	0.4338	0.1122	1.3885	0.7513	0.6146	2.405	7.6529	6.1692	7.6232	7.92	3.62	7.62	6.39	7.72	7.65	6.58	4.27	6.33	6.34	6.37	5.96	6.66	6.28	6.27	6.07	5.23	5.46	4.98	6.1	6.52	6.24	6.08	5.39	6.31	6.87	5.95
141673_at	CG8291-PA	2R	2	0.034607016	SN	5.874	6.3606	0.1079	0.1117	0.0933	5.7155	6.1514	6.0033	0.3561	0.1254	0.3234	0.6168	0.6871	0.5601	5.479	6.2257	6.031	5.43	6.55	6.03	6.42	5.25	5.48	5.21	4.03	5.94	6.81	5.71	5.87	6.57	5.92	6.12	6.12	6.42	6.09	6.23	5.03	5.46	6.25	6.71	6.38	6.66	6.22	5.67
141674_at	CG7070-PA	3R	5	-0.005738868	SN	10.725	10.969	0.0115	0.0291	0.0569	10.9366	10.8875	11.1841	0.0726	0.0578	0.3676	0.1258	0.3164	0.6368	10.8679	10.9451	11.4612	11.46	10.46	11.64	10.87	10.86	11.08	11	10.83	11.19	10.96	11.14	10.94	10.63	11.34	10.81	11.01	11.04	10.95	10.91	10.95	10.87	11.04	10.94	10.95	10.56	10.63	10.91
141675_at	CG12598-PA	X	2	0.054430313	SN	4.4727	5.0273	0.1206	0.1659	0.1287	4.153	4.7643	4.8715	0.2892	0.1443	0.3619	0.5009	0.7906	0.6269	4.0209	4.8086	4.6043	5.59	4.42	4.6	4.71	3.73	4.02	3.52	3.2	3.62	5.77	4.01	5.29	5.31	4.06	4.79	4.36	5.38	5.43	5.07	5.53	4.81	5.04	4.8	5.33	4.25	4.69	4.31
141676_at	CG1322-PB	3R	2	-0.131301795	SL	2.1333	2.373	0.3674	0.1514	0.1313	3.1041	2.2425	2.0323	0.6584	0.062	0.154	1.1404	0.3394	0.2668	2.8844	2.1287	1.9054	1.91	2.34	1.85	2.88	4.34	2.09	2.01	2.51	2.02	2.68	2.2	2.19	2.45	1.99	2.48	1.93	2.86	1.79	2.02	2.2	1.92	3.02	2.09	2.17	1.87	2.51	1.91
141682_at	CG1548-PA	2R	2	0.035720818	SN	7.885	8.3397	0.1551	0.0761	0.1539	7.5685	8.1592	7.9623	0.6779	0.1134	0.7075	1.1741	0.6213	1.2255	7.1983	8.2336	8.3356	8.96	6.59	8.34	8.88	6.62	7.2	6.08	7.32	7.17	8.23	8.01	8.35	8.84	8.36	8.69	8.17	8.27	7.75	8.17	7.59	8.17	8.77	8.82	8.77	8.2	8.24	7.75
141683_at	CG5874-PA	3R	5	0.039393876	SN	4.7179	5.0277	0.0433	0.0877	0.1023	4.5927	4.8979	4.5284	0.1147	0.0784	0.2675	0.1987	0.4293	0.4634	4.5335	4.974	4.7246	4.72	4.86	4	4.53	4.43	4.81	3.86	5.05	4.89	3.94	5.25	5.06	4.81	4.85	5.48	4.94	5.25	5.19	5.08	4.93	4.52	5.33	5.07	5.27	5.43	5.07	3.89
141686_at	CG1884-PA	2R	6	-0.020602219	SN	6.0807	6.279	0.0791	0.0455	0.0464	6.271	6.1767	6.8185	0.2864	0.0513	0.1825	0.496	0.2812	0.3161	6.012	6.194	6.8411	6.84	7.12	6.49	5.96	6.01	6.84	6.07	6.83	6.1	6.15	5.65	5.8	6.31	6.4	6.38	6.47	6.1	6.62	6.3	6.41	5.88	5.94	5.78	6.37	6.29	6.28	6.41
141687_at	CG3992-PA	3R	5	-0.003809524	SN	5.126	5.3857	0.0104	0.0676	0.1322	5.175	5.2325	5.5494	0.0312	0.0646	0.4236	0.054	0.3538	0.7336	5.1563	5.1594	5.1282	5.13	6.4	5.12	5.13	5.24	5.16	5.19	5.11	5.43	6.15	6.04	6.05	5.16	4.56	5.22	5.28	5.1	5.07	5.15	4.7	5.16	5.11	5.22	5.11	5.16	4.96	5.16
141688_at	CG15009-PC	3L	2	0.009436789	SN	9.5916	9.9847	0.0332	0.0574	0.0791	9.7436	9.7838	9.2592	0.187	0.1026	0.4227	0.3239	0.5619	0.7321	9.8074	9.8304	8.8517	8.85	10.1	8.82	10.03	9.39	9.81	8.91	10	9.85	9.37	8.7	9.77	9.53	9.34	9.79	9.32	11.14	10.63	10.19	10.46	10.44	9.52	10.13	10.13	9.27	9.89	10.13
141695_at	CG8241-PA	2R	4	-0.013972772	SN	3.6565	3.8215	0.097	0.0617	0.1205	3.7863	3.7279	3.9169	0.2122	0.042	0.2726	0.3675	0.2301	0.4721	3.9035	3.6792	3.6477	3.65	4.46	3.64	3.37	3.9	4.08	4.33	3.96	3.96	3.93	4.31	3.91	3.48	3.66	3.46	3.84	3.43	3.47	3.61	3.75	3.5	3.58	3.71	3.6	3.59	3.59	3.66
141696_at	CG4139-PA	X	2	0.185089974	SH	4.1922	4.998	0.1839	0.2456	0.0401	3.164	4.611	3.9183	0.336	0.2067	0.0906	0.582	1.1323	0.157	3.3058	4.675	3.9536	4.05	3.75	3.95	3.31	2.52	3.66	4.16	2.4	4.46	5.19	3.25	2.75	4.89	4.29	6.19	3.69	5.44	4.91	4.32	5.14	6.11	5.94	5.55	3.56	2.98	4.92	4.46
141698_at	CG11840-PA	2L	2	-0.027234739	SN	3.6577	4.2754	0.1626	0.2186	0.3728	3.9446	3.981	4.8822	0.3703	0.1589	1.0508	0.6414	0.8702	1.8201	3.6026	3.888	4.676	6.8	3.17	4.68	4.68	3.6	3.55	3.68	4.07	4.4	3.31	3.37	3.4	5.16	4.42	5.2	5.88	2.83	4.09	3.52	4.09	4.37	5.59	3.48	4.28	4.41	3.85	3.54
141704_at	CG6214-PA	2L	3	0.027476519	SN	7.934	8.2963	0.0644	0.0634	0.0865	7.8067	8.1247	7.5286	0.2904	0.094	0.3761	0.503	0.5151	0.6514	7.7718	8.063	7.8944	6.78	7.89	7.91	7.77	8.33	7.32	8.07	8.47	8.02	8.02	8.15	8.42	7.93	7.63	7.82	8.32	8.76	8.34	8.8	7.9	8.89	7.59	8.8	8.09	6.55	9.08	8.2
141707_at	CG17158-PA	2L	6	-0.010920437	SN	6.1643	6.4653	0.068	0.0668	0.0655	6.3296	6.3365	6.8551	0.2486	0.0773	0.2591	0.4306	0.4231	0.4488	6.3861	6.3458	6.9876	6.99	6.35	7.22	6.73	6.39	5.87	4.97	6.17	6.83	6.76	5.93	6.78	6.36	5.98	6.42	6.6	6.21	6.56	6.41	5.97	6.31	6.68	6.36	6.89	6.6	5.93	5.53
141710_r_at	CG2512-PA	3R	2	0.038221882	SN	10.5363	10.9797	0.0176	0.0551	0.0927	10.0241	10.7067	10.0157	0.102	0.1076	0.5362	0.1767	0.5896	0.9287	10.024	10.6716	9.5026	9.46	11.09	9.5	10.02	10.2	9.85	10.44	10.03	10.41	10.75	10.79	10.65	10.57	10.51	10.4	10.71	10.41	10.7	10.7	10.35	10.76	11.13	10.59	10.99	11.37	10.93	10.92
141712_at	CG1471-PA	3R	3	-0.078515661	SN	3.2723	3.4737	0.106	0.0877	0.1871	3.7408	3.365	4.2655	0.2288	0.0539	0.4608	0.3964	0.295	0.7981	3.8125	3.2779	3.8979	5.18	3.9	3.72	3.81	3.31	4.1	3.74	3.1	3.77	3.41	4.02	3.61	3.59	3.29	4.02	3.35	3.15	3.01	3.13	3.67	3.04	3.07	3.64	3.17	3	3.14	3.16
141716_at	CG8815-PB	2R	3	0.031741108	SN	4.4887	4.8931	0.099	0.1205	0.1552	4.4256	4.6901	4.4598	0.2529	0.1032	0.3995	0.438	0.565	0.692	4.4545	4.6722	4.4877	4.49	5.14	3.75	4.85	4.45	3.97	3.92	3.58	4.62	4.77	5.16	5.08	5.55	4.32	5.14	4.15	4.23	4.12	4.53	4.87	4.3	4.95	4.3	4.23	4.23	5.13	6.01
141717_at	CG4214-PA	2L	5	0.037420697	SN	6.8083	7.109	0.0575	0.0555	0.0455	6.6288	7.007	6.384	0.2199	0.071	0.1675	0.3809	0.3889	0.2902	6.6845	7.0959	6.3965	6.67	6.4	6.09	6.98	6.22	6.68	5.45	6.35	6.89	6.63	6.7	7.12	7.15	7.09	7.32	7.25	6.83	7.01	7.11	7.29	7.2	7.02	7.1	7.07	7.25	7.34	6.59
141719_at	CG3204-PA	2R	5	-0.01696332	SN	5.0044	5.086	0.0306	0.0226	0.1044	5.142	5.0457	5.3875	0.0907	0.0208	0.3246	0.1571	0.1141	0.5623	5.0547	5.0542	5.0665	5.07	6.04	5.06	5.05	5.05	5.32	5.09	5.06	5.01	5.02	5.08	5.2	5.17	4.89	5.2	4.85	5.19	4.85	5.01	5.05	5.07	5.04	5.09	4.8	4.96	4.97	5.03
141723_at	CG12263-PA	2R	3	0.004696184	SN	4.5309	5.118	0.2168	0.1634	0.1115	4.6318	4.8926	5.5146	0.5797	0.1459	0.3549	1.0041	0.7993	0.6148	4.0633	5.0725	5.5555	5.56	4.88	6.11	5.79	4.04	4.06	5.55	4.51	4.33	2.1	3.17	4.13	5.23	4.89	4.82	5.34	4.56	5.31	5.08	4.8	5.21	5.46	5.23	5.62	6.11	5.47	5.04
141730_at	CG10336-PB	2L	2	-0.051413882	SN	3.4989	3.9983	0.1784	0.1841	0.2863	4.0229	3.6934	4.0973	0.4145	0.1242	0.6771	0.7179	0.68	1.1729	4.3136	3.422	3.4441	3.4	5.45	3.44	3.21	4.55	4.31	4.26	4.88	4.45	4.68	6.04	4.29	3.3	3.32	3.01	3.12	3.24	3.08	3.34	4.51	3.45	3.11	3.32	3.26	3.38	3.45	3.48
141732_at	CG7850-PA	3R	5	0.072523005	SN	6.9837	7.8665	0.1279	0.1653	0.0433	6.2279	7.4974	7.7628	0.4598	0.2263	0.1939	0.7965	1.2392	0.3359	6.4403	7.8726	7.6736	7.67	7.48	8.13	6.9	5.35	6.44	4.31	6.62	7.82	8.01	3.98	8.02	8.66	6.79	8.72	6.81	8.72	8.49	8.03	8.67	8.66	7.52	7.53	7.72	6.64	7.41	7.93
141735_at	CG7959-PA	3L	2	-0.050141616	SN	4.5544	5.051	0.1657	0.1469	0.1624	5.2487	4.7913	5.1841	0.502	0.1285	0.4861	0.8696	0.7041	0.842	5.5192	4.6167	4.7268	6.16	4.73	4.67	4.28	5.52	5.95	5.66	5.63	4.44	2.97	4.47	4.01	4.26	4.72	5.87	4.61	4.5	4.29	4.25	4.19	4.24	4.73	5.9	4.39	6.16	4.62	5.06
141736_at	CG5646-PA	3R	5	0.034248485	SN	5.04	5.3637	0.0776	0.0878	0.2651	5.2965	5.2227	3.7718	0.2371	0.0837	0.5772	0.4108	0.4586	0.9998	5.516	5.205	4.3341	4.36	2.62	4.33	5.52	4.82	5.55	5.8	3.64	5.01	5.29	4.61	4.94	5.51	5.88	5.26	5.14	4.98	4.75	5.16	6.14	5.66	5.41	5.22	5.2	4.96	5.18	5.18
141737_at	CG8491-PA	3L	5	0.026823164	SN	5.023	5.5538	0.1493	0.1388	0.2226	4.8312	5.2465	5.5495	0.4164	0.1329	0.7132	0.7212	0.7281	1.2353	5.2062	5.2588	5.5886	4.3	6.76	5.59	4	5.21	5.29	4.55	5.49	5.03	4.11	4.16	4.95	4.85	5.55	5.38	5.68	5.6	6.16	5.62	4.47	5.25	5.99	4.5	5.27	6.02	5.51	5.57
141738_at	CG9706-PA	3L	3	0.034869761	SN	6.015	6.303	0.1371	0.0622	0.0398	5.753	6.1949	6.052	0.4553	0.0703	0.139	0.7885	0.3852	0.2408	6.1712	6.2213	6.1747	6.21	5.77	6.17	6.17	6.24	4.84	4.7	5.82	6.26	5.83	6.28	6.22	6.19	6.24	6.14	6.34	6.23	6.14	6.2	5.56	6.21	6.59	6.43	6.19	6.86	6.18	6.21
141743_at	CG16896-PA	2R	2	0.237223063	SH	3.9466	4.3751	0.2246	0.1471	0.1287	2.9001	4.1542	2.3349	0.3761	0.1115	0.1734	0.6514	0.6109	0.3004	2.5841	4.0996	2.2173	2.22	2.68	2.11	3.65	2.47	2.58	2.71	3.88	3.18	3.46	4.15	3.62	3.66	4.54	4.57	4.6	3.98	4.19	4.21	4.8	4.05	4.23	5.1	4.69	4.49	4.02	3.88
141745_at	CG5547-PB	2L	2	0.160373492	SH	7.3893	8.2697	0.3271	0.1374	0.4188	5.8382	7.9938	6.7109	1.1025	0.2006	1.6228	1.9095	1.0987	2.8107	5.8651	8.2967	8.257	8.26	3.47	8.41	7.73	5.87	3.92	3.52	5.24	7.96	7.45	8	8.28	8.3	8.28	8.53	8.25	8.2	8.67	8.47	8.3	8.36	8.38	8.73	8.55	8.65	8.37	8
141746_at	CG5826-PA	3R	3	-0.016616277	SN	7.368	7.5343	0.0761	0.0312	0.0634	7.7897	7.4427	7.269	0.3423	0.0423	0.2661	0.593	0.2319	0.461	7.5391	7.4079	7.4139	6.75	7.41	7.64	7.54	7.36	8.47	7.41	7.93	7.72	7.59	7.3	7.74	7.55	7.48	7.36	7.42	7.41	7.29	7.17	7.16	7.67	7.4	7.09	7.37	7.38	7.39	7.09
141748_at	CG32030-PA	3L	3	-0.008780645	SN	11.2957	11.5887	0.0112	0.0363	0.0098	11.7353	11.4517	11.2929	0.0762	0.0759	0.0636	0.1319	0.4158	0.1102	11.7111	11.5124	11.2663	11.2	11.27	11.41	11.88	11.62	11.71	11.95	11.48	11.78	11.26	11.87	11.62	11.09	11.73	11.85	11.18	11.68	12.21	12.07	11.45	11.32	11.54	11.13	11.83	10.82	10.47	11.67
141750_at	CG6768-PA	3R	3	0.045499661	SN	2.7647	3.2917	0.2282	0.2472	0.164	2.9729	3.0175	2.246	0.3918	0.1362	0.2127	0.6785	0.746	0.3684	2.8893	2.9165	2.1445	2.65	2.14	1.94	2.34	3.69	2.89	2.87	4.72	1.66	2.21	2.85	1.68	3.31	3.64	3.16	2.92	2.68	2.67	3.53	2.59	2.05	3.8	3.28	2.71	3.42	3.31	3.83
141751_at	CG4399-PB	X	2	-0.286419753	SL	2.6297	3.2472	0.1792	0.2962	0.3158	5.8489	2.8864	2.1348	0.6051	0.1561	0.3893	1.0481	0.8549	0.6742	6.2027	2.8401	2.3354	2.34	1.38	2.69	6.67	4.67	6.2	2.05	5.65	2.03	2.09	1.6	2.69	2.24	3.22	3.23	3.18	3.16	3.05	2.92	2.95	4.59	4.53	2.43	2.33	2.66	2.86	2.73
141756_at	CG7717-PA	3R	2	0.211378997	SH	4.2329	4.4827	0.2437	0.0782	0.122	2.7757	4.3832	3.8286	0.3905	0.0626	0.2696	0.6764	0.343	0.4669	2.4603	4.4122	3.8581	3.86	3.35	4.28	3.55	2.31	2.46	4.08	3.14	4.44	4.2	3.8	4.36	4.37	4.38	4.6	4.21	4.43	4.52	4.36	4.48	4.42	4.29	4.47	4.39	4.94	4.4	4.64
141757_at	CG1907-PA	3R	3	0.044365348	SN	7.6212	8.1267	0.1091	0.0798	0.0735	7.3579	7.9707	7.4319	0.4636	0.1161	0.3154	0.803	0.6362	0.5462	7.5773	8.0538	7.6801	7.68	6.81	7.81	8.03	6.47	7.58	7.25	5.17	8.03	8.01	7.08	7.84	8.2	8.28	8.05	8.32	7.86	7.91	8.06	7.75	7.95	8.16	8.21	8.61	7.92	8.19	7.66
141758_at	CG10849-PA	3L	2	0.018199607	SN	10.1427	10.514	0.0206	0.0463	0.1821	10.2513	10.3866	9.5057	0.1217	0.0878	0.9992	0.2108	0.4807	1.7307	10.3329	10.4959	10.402	10.6	7.51	10.4	10.41	10.33	10.01	10.94	10.06	9.63	10.47	10.73	9.69	10.56	10.67	10.19	10.73	10.27	10.52	10.47	10.24	10.65	10.51	10.49	10.78	10.5	10.7	10.71
141759_at	CG9209-PA	X	5	-0.062312594	SN	3.8657	4.2087	0.1234	0.1214	0.0108	4.2846	4.0216	5.1105	0.3052	0.0891	0.0318	0.5287	0.4883	0.0551	4.1919	3.9955	5.1332	5.05	5.13	5.15	4.85	3.81	4.19	3.11	5.25	3.97	3.66	3.26	3.9	3.87	3.47	5.05	4.08	4.03	4.02	3.88	4.04	3.86	5.08	4.15	4.11	3.84	4.38	4.36
141760_at	CG11822-PA	2L	3	-0.014591101	SN	6.6693	7.0137	0.0143	0.0707	0.0801	7.0569	6.8539	6.9297	0.0581	0.0885	0.3203	0.1007	0.4847	0.5548	7.0864	6.866	7.2393	7.24	6.29	7.26	7.14	6.94	7.09	6.71	6.23	7.33	6.61	6.7	6.06	7.31	7.47	7.57	6.67	6.95	6.56	6.41	6.54	6.9	6.76	7.32	7	6.9	7.01	5.52
141761_at	CG7255-PD	3L	2	-0.040322508	SN	5.176	5.7473	0.0917	0.1479	0.0477	5.6918	5.435	6.2895	0.3014	0.1468	0.1732	0.522	0.8039	0.2999	5.6226	5.3473	6.2957	5.99	6.59	6.3	5.62	5.21	6.24	4.76	4.32	6.5	6.08	5.04	6.53	5.27	5.44	5.07	5.61	4.54	4.93	4.98	3.62	5.58	5.46	4.95	5.85	5.39	5.87	7.81
141762_at	CG6692-PC	2R	3	-0.010400591	SN	10.9027	11.1187	0.0114	0.0275	0.0698	11.3705	11.0107	10.7423	0.0748	0.0553	0.4328	0.1295	0.3026	0.7496	11.3814	11.0336	10.7404	10.74	9.99	11.49	11.49	11.38	11.24	10.84	10.49	11.21	11.05	10.58	11	10.89	10.84	11.15	11	10.7	10.49	10.51	11.11	10.86	10.65	11.45	11.67	11.18	11.19	11.6
141764_at	CG6322-PA	3L	8	-0.088176383	SN	3.8	4.0693	0.132	0.0914	0.0979	4.7069	3.8984	4.1137	0.3588	0.0651	0.2324	0.6214	0.3564	0.4026	5.0524	3.8399	4.1791	3.68	4.18	4.48	5.08	3.99	5.05	4.03	5.25	4.17	4.56	3.9	3.94	3.63	3.7	3.72	3.88	3.35	3.54	3.62	3.76	3.55	4.13	4.05	4.27	3.74	3.64	3.8
141766_at	CG16932-PA	2R	2	0.030783439	SN	6.1887	6.6477	0.0443	0.1008	0.314	6.4354	6.4122	4.9762	0.1645	0.118	0.9022	0.2848	0.6465	1.5627	6.2951	6.4957	5.4944	6.21	3.22	5.49	6.76	6.25	6.3	5.34	5.46	5.73	6.07	6.25	5.91	7.15	6.69	7.23	5.57	6.69	6.49	6.16	6.09	5.98	7.75	6.59	5.59	7.68	6.53	6.19
141767_at	CG5109-PA	2R	4	0.027988872	SN	4.0697	4.6179	0.0466	0.1662	0.0936	3.7551	4.2461	4.909	0.101	0.1289	0.2654	0.1749	0.7058	0.4597	3.7872	4.035	4.924	4.44	5.36	4.92	3.57	3.79	3.91	4.68	7.33	4.23	3.98	3.9	3.63	4.01	4.62	3.66	3.96	4.19	3.72	3.61	4.62	3.7	4.06	4.21	3.88	5.02	4.87	3.69
141768_at	CG3140-PA	2R	3	-0.042056075	SN	6.0547	6.256	0.0344	0.0465	0.0292	6.3969	6.1477	7.2883	0.127	0.0522	0.1228	0.22	0.2858	0.2127	6.4195	6.1389	7.3382	7.06	7.34	7.47	6.6	6.17	6.42	6.16	5.62	5.81	6.11	6.85	6.14	6.16	6.17	6.53	5.94	6.14	5.91	6.13	6.19	6.15	6.12	6.19	6.13	6.14	5.74	5.8
141771_at	CG30456-PA	2R	2	0.022131825	SN	5.4747	6.0296	0.0855	0.136	0.2078	5.57	5.7394	5.3827	0.2748	0.1425	0.6459	0.476	0.7806	1.1187	5.7722	5.6938	5.1275	5.13	6.61	4.41	5.03	5.91	5.77	5.5	5.05	5.69	6.87	5.6	6.89	6.37	6.55	5.39	4.59	6.07	5.93	5.76	6.07	5.7	4.73	6.59	5.25	5.56	4.96	4.78
141772_at	CG13624-PA	3R	6	0.038391939	SN	7.172	7.5191	0.0558	0.0646	0.0616	6.4637	7.3819	8.2293	0.2083	0.087	0.2928	0.3608	0.4768	0.5072	6.5406	7.4065	8.452	7.65	8.59	8.45	6.78	6.54	6.07	6.79	7.31	7.25	7.59	7.47	7.53	7.39	6.99	7.59	6.93	7.69	8.18	8.18	7.72	7.4	7.23	7.69	7.46	7.17	7.37	7.78
141773_at	CG3608-PA	2R	5	-0.046104928	SN	5.7543	6.1645	0.0238	0.0939	0.1035	6.8204	6.0032	5.5725	0.0937	0.1029	0.333	0.1622	0.5636	0.5768	6.8509	6.112	5.8804	5.93	4.91	5.88	6.85	6.97	6.65	6.69	6.01	6.13	4.19	6.66	5.76	5.23	6.45	5.97	6.59	5.61	5.96	6.1	4.72	6.08	6.18	6.13	6.13	6.48	6.35	6.03
141778_at	CG5902-PA	3R	3	-0.019271949	SN	4.4612	4.7178	0.1745	0.0796	0.1659	4.6931	4.5814	4.8842	0.4727	0.0666	0.4677	0.8188	0.3648	0.8102	4.2673	4.5591	4.4991	4.34	5.82	4.5	4.27	4.17	5.64	5.27	4.58	4.53	4.59	5.02	5.17	4.07	5.19	4.2	4.71	4.15	3.98	4.53	4.26	4.68	4.3	4.74	4.14	4.14	4.71	4.36
141779_at	CG3879-PA	2R	2	0.09445477	SN	9.0513	9.3633	0.0179	0.0478	0.1383	7.9001	9.2156	7.6126	0.0815	0.0804	0.6078	0.1411	0.4402	1.0528	7.8502	9.2386	8.196	8.24	6.4	8.2	7.85	7.79	8.06	9.16	7.9	9.35	8.74	9.87	8.8	8.74	9.16	9.06	9.52	9.56	8.7	9.04	9.33	9.12	9.28	9.49	10.03	8.81	9.54	9.44
141786_at	CG33715-PD	2L	9	0.014577259	SN	6.8583	7.1462	0.0065	0.0559	0.0694	6.8183	6.963	6.6796	0.0257	0.071	0.2677	0.0446	0.3891	0.4637	6.8343	6.8468	6.7925	6.79	7.08	6.17	6.77	6.83	6.85	6.85	6.72	7.58	7.22	6.85	7.56	6.82	6.83	8.4	6.73	6.91	6.91	6.82	6.85	6.8	6.77	6.89	6.78	7.29	6.5	6.47
141787_at	CG5504-PB	2R	2	0.032214765	SN	7.536	7.8357	0.1035	0.0552	0.1051	7.4678	7.6918	6.6655	0.4462	0.0776	0.4044	0.7729	0.4248	0.7005	7.5394	7.593	6.7537	6.75	5.93	7.32	6.66	7.54	8.2	7.08	6.77	6.97	7.35	7.46	7.95	7.78	7.97	7.6	8.05	7.36	7.77	7.59	7.2	7.57	8.34	7.36	8.11	8.43	8.16	7.46
141788_at	CG8202-PA	3R	2	-0.013245033	SN	2.8423	3.167	0.1173	0.1522	0.1719	3.0143	2.9814	3.1681	0.2041	0.0829	0.3143	0.3535	0.4539	0.5444	2.8818	2.8006	3.0227	3.02	3.77	2.71	3.41	2.75	2.88	2.84	2.62	3.19	2.79	3.59	3.09	2.66	2.69	2.47	3.62	3.33	2.7	2.59	2.67	2.81	3.36	2.78	2.82	3.26	4.2	2.49
141791_at	CG4006-PC	3R	6	-0.017397568	SN	5.7397	6.0313	0.0323	0.0711	0.0466	6.1927	5.8851	5.7241	0.1155	0.0764	0.1539	0.2001	0.4183	0.2666	6.1435	5.8667	5.5785	5.58	5.56	6.03	6.02	6.41	6.14	4.89	6.68	6.23	6.04	6.63	5.61	6.03	5.5	5.45	5.54	6.14	5.78	6.11	6.44	6.01	5.53	5.65	5.37	5.61	5.84	6.28
141795_at	CG31120-PB	3R	6	-0.009230739	SN	4.5183	4.6637	0.0089	0.0441	0.1067	4.645	4.5993	4.7472	0.0239	0.037	0.2925	0.0413	0.2027	0.5066	4.6464	4.6228	4.4646	4.45	5.33	4.46	4.69	4.65	4.6	4.89	4.53	4.6	4.58	4.69	4.63	4.49	4.62	4.43	4.86	4.13	4.45	4.71	4.63	4.61	4.96	4.71	4.56	4.88	4.4	3.99
141798_at	CG6939-PA	3R	7	-0.049439746	SN	3.9833	4.3055	0.1323	0.1095	0.2666	4.406	4.125	4.7481	0.3365	0.0825	0.7309	0.5829	0.4519	1.2659	4.4593	4.0095	4.04	4.04	6.21	3.99	3.8	4.46	4.96	5.07	4.05	5.04	4.84	5.19	4.53	3.97	3.74	3.53	3.67	3.97	3.79	4	4.58	3.83	3.65	3.88	3.93	3.66	4.15	3.77
141799_at	CG8051-PA	X	4	-0.003531207	SN	6.2342	6.6051	0.0651	0.0806	0.3688	6.656	6.4452	5.9784	0.2501	0.0949	1.2728	0.4332	0.5197	2.2046	6.8706	6.5798	7.2175	7.28	3.43	7.22	6.87	6.94	6.16	6.75	5.25	6.29	5.91	6.39	6.81	6.91	7.03	6.78	6.86	6.58	5	6.01	5.76	5.93	6.66	6.49	6.75	6.4	6.4	6.58
141801_at	CG31689-PA	2L	6	0.047558606	SN	9.22	9.5943	0.0417	0.0545	0.0863	8.7432	9.4366	8.5447	0.2105	0.094	0.426	0.3646	0.5147	0.7378	8.5644	9.4452	8.7102	9.19	7.74	8.71	9.16	8.5	8.56	8.16	7.86	9.82	9.91	9.45	9.97	10.28	9.33	9.9	9.47	9.36	9.32	9.31	8.88	9.6	9.71	9.31	9.14	9.61	9.56	9.41
141802_at	CG3572-PC	2R	2	-0.055502302	SN	3.9743	4.5223	0.255	0.183	0.2736	4.7137	4.2256	4.5336	0.694	0.1411	0.7161	1.2021	0.7731	1.2403	4.9883	4.0079	3.9682	3.97	5.96	3.68	3.4	5.75	4.99	5.31	5.22	4.8	4.84	5.49	4.59	4.1	3.5	3.19	4.1	3.42	3.76	3.5	6.13	3.79	3.52	3.5	3.73	3.46	3.41	4.85
141803_at	CG11430-PA	2R	2	-0.016409128	SN	8.6203	8.96	0.0263	0.0547	0.0415	9.0486	8.8173	9.1576	0.1374	0.088	0.2193	0.238	0.4821	0.3799	9.1371	8.8271	9.3553	9.36	8.72	9.4	9.14	8.78	9.23	7.3	7.69	8.4	8.95	8.51	9.21	9.51	8.81	8.53	8.57	9.21	8.69	8.7	8.51	9.03	8.85	9.12	8.65	8.64	9.34	9.11
141804_at	CG10155-PA	2R	4	0.012674803	SN	6.5003	6.7057	0.0738	0.0428	0.0805	6.7263	6.6246	5.7143	0.2867	0.0518	0.2654	0.4966	0.2835	0.4597	6.7723	6.6133	5.8838	6.07	5.19	5.88	7.2	6.21	6.77	5.58	6.73	6.66	6.51	6.93	6.49	6.55	6.93	6.48	6.65	6.81	6.99	7.03	6.75	6.55	6.61	6.61	6.71	6.49	6.47	6.45
141805_at	CG8200-PB	2R	7	-0.038863976	SN	6.2393	6.5707	0.093	0.0726	0.045	6.7694	6.4252	7.2341	0.3634	0.0852	0.1879	0.6294	0.4666	0.3254	6.8362	6.4823	7.4133	7.41	6.86	7.43	6.84	6.11	7.36	5.87	4.75	6.63	6.45	6.49	6.11	6.14	6.57	6.66	6.56	6.24	6.05	6	6.51	6.71	7	6.26	6.5	6.78	6.5	6.42
141810_at	CG11661-PF	3L	3	0.013718171	SN	11.0143	11.3683	0.0358	0.0447	0.0158	10.8633	11.191	11.124	0.2243	0.0914	0.1013	0.3884	0.5004	0.1754	10.7638	11.2641	11.1761	11.18	11.27	10.93	11.29	10.53	10.76	10.53	9.84	10.83	10.78	11.49	11.51	11.51	11.31	10.86	11.07	11.91	11.02	11.42	11.28	10.97	10.87	11.77	11.27	10.77	10.75	10.63
141811_at	CG1009-PC	3L	4	0.031921753	SN	8.9575	9.32	0.0618	0.0519	0.077	8.7663	9.1936	8.4607	0.3129	0.0871	0.376	0.542	0.4771	0.6512	8.8129	9.3387	8.6814	8.97	7.73	8.68	9.28	8.81	8.2	8.78	7.25	8.86	9.16	9.38	8.93	9.33	9.12	9.1	9.39	9.25	9.4	9.35	9.39	8.93	9.58	9.41	9.45	10.05	9.59	8.9
141814_at	CG8372-PB	2L	2	-0.00575329	SN	3.795	4.016	0.1308	0.0703	0.1823	4.0425	3.9485	3.8426	0.3054	0.0507	0.4043	0.5289	0.2775	0.7003	4.2059	3.9971	4.1318	4.35	3.04	4.13	4.21	4.47	3.45	4	4.43	3.92	3.82	2.71	3.79	3.78	4.03	4.04	4	4.04	3.98	4.04	3.86	3.98	4.09	3.88	4.02	4.22	3.75	4.07
141815_at	CG12013-PD	3L	3	0.037284928	SN	9.1823	9.415	0.0444	0.0358	0.1755	8.8321	9.3024	8.3692	0.2263	0.0608	0.8482	0.392	0.3328	1.4692	8.7903	9.3038	9.0536	9.05	6.68	9.37	8.79	8.46	9.24	10.03	9.57	9.29	9.52	9.86	9.2	9.06	9.33	9.05	9.35	9.18	9.21	9.03	9.37	9.41	9.37	9.32	9.74	8.42	9.48	9.91
141831_at	CG3625-PB	2L	2	-0.034821706	SN	4.6127	5.2545	0.208	0.1838	0.2366	5.0347	4.9109	5.7931	0.6045	0.1648	0.7915	1.0471	0.9025	1.3709	5.3763	4.7011	5.1469	5.15	7.37	4.86	3.86	5.38	5.87	6.35	6.25	6.13	6.54	6.6	5.64	4.22	3.97	3.64	5.07	4.34	4.13	4.67	4.23	3.97	4.37	4.77	5.23	4.34	4.31	4.34
141833_at	CG4468-PA	3R	2	-0.120637998	SL	3.6177	3.9723	0.1407	0.1328	0.085	4.7843	3.7805	4.4122	0.3886	0.0916	0.2166	0.6732	0.502	0.3751	4.6968	3.7003	4.5407	3.99	4.71	4.54	4.16	4.7	5.5	3.96	3.03	3.64	3.37	4.4	3.39	3.21	4.06	3.21	4.16	3.68	3.84	3.78	4.29	4.11	4.22	4.28	3.46	3.32	3.52	3.26
141837_at	CG33103-PA	3R	8	0.019720004	SN	4.4173	4.8075	0.0887	0.1189	0.1219	4.5813	4.5848	3.9645	0.2346	0.0996	0.2791	0.4064	0.5453	0.4834	4.7415	4.2884	3.7644	3.61	4.52	3.76	4.12	4.74	4.88	4.89	4.47	5.22	5.09	5.12	4.32	6.17	4.73	5.5	4.14	4.14	4.16	4.26	4.36	4.19	4.24	4.48	4.25	4.2	4.14	4.36
141850_at	CG8193-PA	2R	3	-0.005666905	SN	3.675	4.02	0.0223	0.1035	0.1785	3.6626	3.7617	4.2118	0.0471	0.0711	0.434	0.0815	0.3894	0.7517	3.7043	3.6811	3.8646	3.7	5.07	3.86	3.57	3.7	3.71	5.61	3.68	3.67	3.64	4.21	3.68	3.5	3.53	3.49	3.67	3.71	3.65	3.55	3.72	3.51	3.68	3.72	3.68	3.68	3.69	3.85
141852_at	CG12070-PA	3R	2	-0.024644642	SN	4.089	4.7435	0.1017	0.2117	0.3202	4.8131	4.4066	3.9921	0.2826	0.1703	0.738	0.4894	0.9327	1.2783	4.9372	4.2508	3.4509	3.07	5.45	3.45	4.27	5.23	4.94	5.42	4.54	4.13	4.23	4.8	4.16	5.44	4.73	2.82	4.04	5.44	3.54	4.19	4.27	4.18	2.87	3.73	3.73	3.39	5.07	4.72
141858_at	CG9305-PA	2L	4	-0.050707622	SN	3.322	3.643	0.1773	0.1288	0.2638	3.7597	3.4538	3.8071	0.3849	0.0812	0.5799	0.6667	0.445	1.0044	4.0717	3.2453	3.2496	3.21	4.97	3.25	2.99	4.21	4.07	3.99	4.15	4.19	4.15	4.6	4.11	3.07	3.2	3.06	3.22	3.1	2.96	3.25	3.28	3.13	3.24	3.22	3.19	3.21	3.65	3.28
141867_at	CG1623-PA	2R	4	-0.090939628	SN	3.6893	4.1272	0.2469	0.158	0.2969	4.5533	3.8695	4.5441	0.649	0.1116	0.779	1.1241	0.6112	1.3493	4.5656	3.5955	3.8508	3.68	6.1	3.85	3.42	4.57	5.67	5.47	4.37	4.91	4.94	5.23	4.71	3.58	3.61	3.41	3.33	3.42	3.29	3.61	3.69	3.47	3.54	3.46	3.58	3.59	3.45	3.77
141876_at	CG3988-PA	2R	2	-0.076231538	SN	3.4868	3.9777	0.1466	0.1781	0.3428	4.1611	3.67	4.3223	0.3522	0.1193	0.8554	0.61	0.6537	1.4816	3.9711	3.5459	3.6782	3.27	6.02	3.68	3.67	4.84	3.97	3.88	6.18	3.39	3.72	3.6	3.5	3.64	4.29	4.09	3.92	3.8	3.73	3.25	4.56	4.46	3.48	3.22	3.36	3.12	3.19	3.27
141879_at	CG9487-PA	2L	3	-0.060577732	SN	2.8127	2.9741	0.0366	0.0778	0.2689	3.17	2.8786	3.314	0.0669	0.0409	0.5145	0.116	0.224	0.8911	3.1391	2.8012	2.8081	2.81	4.34	2.79	3.14	3.07	3.3	3.24	2.84	3.2	3.34	3.45	3.27	2.8	2.84	2.7	2.72	2.72	2.7	2.72	2.88	2.7	2.74	2.82	2.78	2.68	2.68	2.78
141883_at	CG17919-PA	3R	5	-0.05819244	SN	3.1987	3.3576	0.1514	0.0676	0.1173	3.7105	3.2642	3.3196	0.3243	0.0403	0.2249	0.5617	0.2206	0.3895	3.397	3.2039	3.0972	3.1	3.77	3.09	4.36	3.38	3.4	3.65	3.39	3.3	3.91	3.48	3.79	3.2	3.23	3.18	3.43	3.2	3.07	3.17	3.24	3.01	2.9	3.08	3.16	3.17	3.3	3.2
141906_at	CG12403-PA	2L	8	-0.007692308	SN	3.7537	4.0317	0.0435	0.1009	0.1432	3.9642	3.8729	3.814	0.0997	0.0713	0.3152	0.1726	0.3907	0.546	4.0404	3.7336	3.5072	3.49	4.44	3.51	4.09	4.04	3.77	4.35	3.51	3.8	3.84	4.04	3.83	4.56	3.58	4.33	3.88	3.88	3.68	4.55	3.63	3.69	3.56	3.72	3.52	3.73	3.67	4.13
141910_at	CG8866-PB	3R	2	-0.085615274	SN	3.9343	4.4447	0.1824	0.1707	0.3862	4.5537	4.1487	5.6728	0.4795	0.1293	1.2649	0.8306	0.7083	2.1908	4.8786	3.8182	4.4331	4.38	8.2	4.43	3.61	4.88	5.17	5.11	4.75	5.36	5.36	5.9	5.08	3.7	3.74	3.38	3.54	3.68	3.49	3.81	3.97	3.72	4	3.73	3.64	3.66	3.65	4.03
141912_at	CG6931-PA	3L	2	-0.074863311	SN	4.1841	4.7937	0.0368	0.1727	0.2046	5.7882	4.592	3.5945	0.1229	0.1448	0.4246	0.2128	0.7931	0.7354	5.7719	4.6943	3.565	4.34	3.57	2.87	5.58	5.77	6.01	1.21	3.83	3.82	4.47	5.05	4.92	4.78	4.47	4.31	4.65	4.76	4.69	4.57	4.7	4.63	5.08	4.92	5.78	5.21	4.68	5.03
141913_at	CG4729-PA	3L	5	-0.054648152	SN	4.1807	4.4333	0.1228	0.0823	0.1942	4.6713	4.2988	4.9261	0.3312	0.0646	0.5524	0.5737	0.3538	0.9568	4.7406	4.271	4.5292	4.23	6.02	4.53	4.07	4.74	5.21	4.87	4.96	4.7	4.23	4.23	4.13	4.31	4.39	3.89	4.45	4.13	3.94	4.38	3.78	4	4.59	4.08	4.34	4.1	4.49	4.65
141915_at	CG3798-PC	2R	2	0.07310946	SN	6.4722	7.0053	0.0765	0.1116	0.0691	5.6712	6.7133	6.6339	0.2504	0.1368	0.2646	0.4338	0.7494	0.4583	5.6055	6.6872	6.6865	6.69	7.06	6.15	6.13	5.27	5.61	5.95	6.02	7.17	7.03	6.84	6.59	6.7	7.14	7.6	6.84	6.12	6.33	7.11	6.83	6.56	6.25	6.42	5.16	5.05	6.86	6.58
141919_at	CG4644-PA	2L	3	-0.217228464	SL	2.0143	2.1773	0.336	0.1125	0.0654	3.4168	2.0945	2.1646	0.6629	0.043	0.0818	1.1482	0.2356	0.1416	3.9864	2.1074	2.1327	2.04	2.13	2.32	2.1	4.17	3.99	2.14	2.07	2.09	2.57	2.13	2.11	2.11	2.14	1.49	2.08	2.61	2.07	2.11	2.08	2.12	2.09	2.14	2.09	1.81	2.11	2.11
141921_at	CG2803-PA	2R	2	-0.046633666	SN	4.1807	4.7153	0.1906	0.1712	0.3225	4.6969	4.4148	5.0508	0.5168	0.138	0.9404	0.8951	0.7558	1.6288	5.0157	4.0891	4.1898	4.03	6.93	4.19	3.69	5.02	5.39	6.02	4.81	5.54	5.54	5.83	5.91	3.91	3.98	3.97	3.81	3.73	4.02	3.84	4.21	4.14	3.58	3.86	3.72	3.94	4.09	4.91
141926_at	CG10340-PA	3R	3	-0.066102453	SN	3.2024	3.4401	0.0992	0.1016	0.4241	3.5625	3.3061	4.1982	0.2041	0.0613	1.028	0.3535	0.336	1.7806	3.6844	3.1855	3.1898	3.19	6.25	3.15	3.16	3.68	3.84	3.78	3.45	3.9	3.96	4.2	3.81	3.12	3.2	2.96	2.96	3.11	3.12	3.16	3.22	3.11	2.97	3.19	3.07	3.07	3.07	3.18
141931_at	CG14715-PA	3R	3	0.039667849	SN	3.0716	3.4563	0.0631	0.1615	0.0037	2.981	3.2168	3.0843	0.1086	0.0948	0.0066	0.1881	0.5195	0.0115	3.0794	3.0936	3.0794	3.1	3.08	3.08	3.08	2.76	3.1	3.12	3.1	2.83	3.06	3.09	2.84	3.34	3.11	2.61	3.77	3.07	3.06	3.48	2.85	3.1	3.1	3.19	3.07	3.08	3.81	4
141937_at	CG9124-PA	2L	3	0.089578569	SN	3.311	3.8223	0.0241	0.1991	0.2218	2.7995	3.508	3.62	0.039	0.1275	0.4636	0.0675	0.6985	0.8029	2.8237	3.265	3.2769	3.05	4.54	3.28	2.72	2.85	2.82	4.31	4.56	3.7	2.92	4.14	2.9	3.1	3.41	2.85	3.45	3.08	2.9	3.1	4.27	3.08	3.44	3.16	3.21	3.13	3.04	4.48
141951_at	CG5640-PA	2L	2	-0.087236122	SN	2.7533	2.9712	0.1175	0.1051	0.1366	3.3314	2.8442	3.2748	0.2259	0.0546	0.2583	0.3913	0.299	0.4474	3.1269	2.7657	3.3211	3.32	3.7	2.81	3.78	3.13	3.08	3	2.76	3.34	3.44	3.34	3.19	2.88	2.68	2.45	2.5	2.7	2.47	2.65	2.81	2.98	3.09	2.73	2.78	2.61	2.6	2.7
141959_at	CG9066-PA	X	5	0.014105112	SN	4.7973	5.1504	0.1034	0.0966	0.2255	4.6346	4.9315	5.3459	0.2768	0.087	0.6959	0.4794	0.4765	1.2053	4.5404	4.7671	4.6611	4.66	6.74	4.64	4.54	4.21	5.15	5.68	4.74	5.98	5.33	4.96	5.32	5	5	4.66	4.47	4.58	4.57	4.7	4.58	4.94	5.07	4.93	4.65	5.19	4.71	4.71
141960_at	CG5734-PA	2L	3	0.112318841	SN	2.8097	3.4408	0.0095	0.2834	0.3393	2.3232	3.0686	3.1537	0.0127	0.1588	0.6179	0.0221	0.8697	1.0702	2.3235	2.6641	2.5763	4.39	2.58	2.5	2.35	2.3	2.32	2.79	2.66	2.61	2.62	3.08	2.9	4.11	2.18	4.31	4.19	2.53	2.35	2.52	2.67	2.6	2.41	2.61	2.78	2.84	3.55	4.7
141963_at	CG33095-PA	3R	4	-0.052425776	SN	3.3363	3.6267	0.138	0.1161	0.3261	3.7083	3.4624	4.0526	0.2954	0.0734	0.763	0.5117	0.402	1.3216	3.8398	3.3229	3.2967	3.28	5.58	3.3	3.14	3.84	4.14	3.95	3.75	4.36	4.15	4.42	4.16	3.18	3.25	2.95	3.1	3.25	3.07	3.23	3.41	3.38	3.05	3.27	3.49	3.2	3.2	3.38
141964_at	CG8014-PA	2R	6	-0.039981359	SN	2.8537	3.079	0.1126	0.1049	0.2251	3.142	2.945	3.2357	0.2043	0.0564	0.4206	0.3538	0.3089	0.7285	3.1685	2.8495	2.827	2.83	4.08	2.8	2.78	3.17	3.48	3.2	3.18	3.92	3.36	3.57	3.38	2.78	2.83	2.57	2.63	2.79	2.6	2.79	2.95	2.77	2.66	2.88	2.74	2.75	2.76	2.87
141971_at	CG7420-PA	2L	4	-0.022757197	SN	3.107	3.289	0.0448	0.0799	0.182	3.2433	3.185	3.5603	0.0839	0.0465	0.374	0.1453	0.2546	0.6478	3.3267	3.135	3.3352	3.34	4.29	3.06	3.08	3.33	3.33	3.31	3.1	3.24	3.25	3.36	3.15	3.08	3.4	2.93	2.95	3.12	2.93	2.93	3.73	3.05	2.98	3.39	3.04	2.79	2.93	2.94
141984_at	CG8282-PA	2L	5	-0.023670758	SN	3.7417	3.915	0.0498	0.0632	0.0729	4.0358	3.8282	3.8547	0.1161	0.0442	0.1622	0.201	0.2421	0.281	4.0868	3.8194	3.8137	3.6	4.15	3.81	3.81	4.21	4.09	4.21	3.79	4.32	3.85	3.96	3.87	3.57	3.85	3.35	3.27	3.41	3.79	3.8	3.89	3.82	3.71	3.87	3.79	3.82	3.81	3.78
141988_at	CG8098-PB	2R	4	-0.030413319	SN	4.0419	4.361	0.0727	0.1086	0.126	4.3945	4.1896	4.5094	0.1845	0.0831	0.3281	0.3195	0.455	0.5683	4.3773	4.0701	4.4551	3.97	5.1	4.46	4.08	4.38	4.72	5.15	4.23	4.74	4.78	5.06	4.76	4.18	3.95	4.03	3.72	4.21	3.73	3.86	4.55	4.1	3.32	3.9	4.29	3.93	3.86	3.58
141996_at	CG33104-PA	3R	3	-0.094236337	SN	4.2559	4.8531	0.1449	0.1833	0.2957	5.443	4.4868	4.9093	0.4555	0.1502	0.838	0.7889	0.8226	1.4515	5.0104	4.1251	4.2022	3.95	6.58	4.2	4.96	5.01	6.35	6.69	7.1	4.11	5.41	4.21	3.96	4.77	4.8	3.91	3.98	5.03	3.62	4.73	4.01	4.61	5.37	4.25	4.13	3.76	3.66	3.97
141999_at	CG4097-PA	3L	2	0.044940355	SN	4.5019	5.0144	0.3345	0.1524	0.0245	4.3919	4.7484	4.3984	0.8482	0.1322	0.0622	1.4692	0.7238	0.1077	4.9352	4.6915	4.3626	4.36	4.31	4.52	4.94	2.73	5.51	6.67	5.78	4.74	4.29	4.74	4.47	4.97	4.67	4.5	4.97	5.23	5.03	4.92	4.3	4.54	4.71	4.38	4.77	4.55	4.68	5.14
142004_at	CG9436-PA	2R	2	-0.040124697	SN	6.804	7.3301	0.1373	0.1043	0.1475	7.2847	7.0381	8.3843	0.5773	0.134	0.714	0.9999	0.734	1.2366	7.5771	6.7662	8.1859	7.26	9.71	8.19	6.17	7.58	8.11	8.12	8.13	8.06	7.67	7.64	8.04	6.3	7.67	6.16	6.71	6.56	6.37	6.67	6.56	6.81	6.64	6.72	6.21	6.66	6.16	8.33
142015_at	CG30101-PA	2R	9	0.002248763	SN	3.7703	3.924	0.017	0.0514	0.0227	3.8065	3.8228	3.794	0.0373	0.0359	0.0496	0.0646	0.1965	0.086	3.8281	3.7971	3.7711	3.77	3.89	3.72	3.73	3.83	3.86	3.82	3.72	4.16	3.92	3.88	3.94	3.77	3.81	3.64	3.72	3.8	3.54	3.8	3.87	3.78	3.72	3.85	3.8	3.78	3.52	3.77
142021_at	CG9115-PA	2L	2	-0.033321783	SN	3.804	4.3741	0.1623	0.1915	0.3394	4.1684	4.024	4.5423	0.3906	0.1407	0.8901	0.6765	0.7705	1.5416	4.4263	3.745	3.6881	3.62	6.32	3.69	3.4	4.43	4.68	6.56	5.5	4.85	4.95	5.42	4.62	3.97	3.53	3.24	3.54	4.33	3.28	3.96	3.73	3.54	3.31	3.74	3.43	3.43	3.85	3.86
142039_s_at	CG8384-PE	3R	12	0.038830549	SN	6.5793	6.7429	0.0148	0.0336	0.2023	6.3792	6.6453	5.7178	0.0544	0.0408	0.6677	0.0942	0.2236	1.1566	6.4246	6.5993	6.2086	6.21	4.4	6.55	6.42	6.27	6.44	6.53	7.36	6.65	6.66	6.91	6.35	6.35	6.67	6.53	7.12	6.74	6.92	6.62	6.63	6.56	6.63	6.54	6.65	6.71	6.98	6.41
142040_at	CG10637-PA	2L	2	-0.118440832	SL	3.9133	4.5177	0.2585	0.2037	0.2076	5.8322	4.2048	3.2615	0.8706	0.1564	0.3908	1.5079	0.8567	0.6769	6.545	4.2871	3.0635	2.71	4.02	3.06	4.1	6.85	6.55	4.61	3.44	4.49	3.54	5.43	4.47	3.86	3.87	2.47	3.3	4.33	4.59	4.93	4.29	4.53	4.45	4.05	3.21	4.29	4.26	3.33
142054_at	CG8892-PA	2L	2	-0.159401673	SL	2.6223	3.1341	0.3654	0.2428	0.2403	4.082	2.8091	2.7284	0.8611	0.1245	0.3785	1.4915	0.6819	0.6556	4.3301	2.5282	2.3773	2.38	3.48	2.32	2.48	5.43	4.33	2.66	2.41	3.13	2.7	2.98	2.68	2.46	2.38	2.2	4.36	2.44	2.83	2.48	2.68	2.32	2.5	2.42	3.07	3.42	2.38	2.76
142056_at	CG4502-PA	2L	4	-0.023501143	SN	4.4448	4.8814	0.1762	0.1305	0.3417	4.7688	4.6311	4.9864	0.4852	0.1104	0.9837	0.8404	0.6046	1.7038	5.1609	4.3616	4.0189	3.99	6.95	4.02	3.8	5.34	5.16	4.95	5.63	6.27	5.69	5.71	4.78	4.55	3.97	4.19	4.79	4.03	3.93	5.34	4.35	4.11	4.92	4.28	4.37	4.8	4.83	4.31
142057_at	CG31108-PA	3R	3	-0.040792848	SN	4.5383	5.0814	0.1585	0.1582	0.3378	4.9879	4.7702	5.5285	0.4565	0.1378	1.0781	0.7907	0.7547	1.8673	5.2454	4.4822	4.4559	4.46	7.68	4.44	4.1	5.25	5.62	5.57	5.74	6.56	6.62	6.18	5.59	4.12	4.43	3.82	4.28	4.12	4.11	4.55	4.52	4.37	5.1	4.15	4.44	4.34	4.55	5.43
142060_at	CG5451-PA	3R	2	-0.059139658	SN	2.8817	3.1503	0.2096	0.1247	0.1928	3.4451	2.999	2.9702	0.4169	0.0683	0.3305	0.722	0.3741	0.5725	3.7479	2.8707	2.6495	2.65	3.63	2.63	2.62	3.75	3.97	2.94	3.49	3.48	3.62	3.33	3.52	2.88	2.77	2.57	2.7	2.68	2.6	3.09	2.86	2.73	2.81	2.9	2.84	3.35	2.64	3.2
142072_at	CG32300-PB	3L	2	-0.058757089	SN	4.4723	5.1433	0.2023	0.1983	0.3214	5.1923	4.7603	5.5477	0.6063	0.1723	1.0295	1.0502	0.9438	1.7831	5.6125	4.314	4.6501	4.39	7.6	4.65	4	5.61	5.97	5.9	5.43	6.15	7.02	6.91	6.37	4.24	4.14	3.73	3.96	4.24	3.94	5.24	4.43	5.71	3.86	4.07	4.08	4.08	4.06	4.59
142077_at	CG13605-PA	3R	5	-0.044977619	SN	3.5457	3.7652	0.117	0.0857	0.1951	3.806	3.6424	4.3295	0.2572	0.057	0.4878	0.4455	0.3121	0.8448	3.9705	3.5668	4.1434	3.59	5.25	4.14	3.3	3.97	4.15	4.11	3.76	4.16	4.21	4.45	4.07	3.49	3.6	3.27	3.34	3.49	3.5	3.51	3.6	3.48	3.18	3.58	3.55	3.42	3.42	3.55
142078_at	CG10622-PA	3L	2	0.014959646	SN	3.503	4.1275	0.1759	0.2293	0.2475	3.6741	3.7803	3.7158	0.3732	0.1583	0.531	0.6464	0.867	0.9198	3.8399	3.7222	3.2137	4.78	3.16	3.21	4.22	2.96	3.84	6.41	4.48	2.96	2.86	3.14	3.03	3.8	3.53	3.7	3.75	2.86	3.66	3.28	3.88	3.19	2.88	4.4	4.08	2.08	3.57	5.52
142079_at	CG3073-PA	X	2	-0.047921138	SN	3.6952	4.0643	0.1499	0.1341	0.3513	4.0384	3.863	4.68	0.3495	0.0946	0.9493	0.6054	0.5179	1.6442	4.2598	3.6424	3.9704	3.51	6.56	3.97	3.35	4.26	4.5	4.47	4.01	4.63	4.67	4.95	5.04	3.56	3.47	3.16	3.29	3.38	3.99	3.44	3.63	4.35	3.44	3.58	3.51	3.37	3.35	3.81
142083_at	CG10203-PA	2L	3	0.004866221	SN	3.4697	3.6931	0.0041	0.0802	0.0116	3.5187	3.5406	3.4799	0.0082	0.0519	0.0234	0.0143	0.284	0.0405	3.5232	3.4924	3.4809	3.44	3.52	3.48	3.5	3.52	3.53	3.53	3.46	3.48	3.46	3.52	3.49	3.49	3.52	3.46	3.47	3.52	3.46	3.33	3.53	3.31	4.26	3.31	3.48	3.49	3.5	3.5
142103_at	CG4199-PF	X	3	-0.072847744	SN	3.8178	4.2363	0.253	0.1478	0.1992	4.5802	4.0036	4.4597	0.6691	0.1081	0.513	1.1589	0.5918	0.8885	4.5961	3.7936	4.0862	4.09	5.47	3.82	3.41	4.6	5.73	5.54	3.63	4.12	4.27	4.52	4.8	4.44	3.51	3.67	3.34	4.84	3.26	3.64	4.46	3.62	3.22	3.44	3.54	5.08	3.81	3.5
142108_at	CG4548-PA	3R	6	-0.063997073	SN	3.5813	3.9567	0.1474	0.1399	0.3496	4.0923	3.7379	4.4774	0.3483	0.0955	0.9038	0.6033	0.5229	1.5654	4.3723	3.4917	3.5967	3.55	6.28	3.6	3.4	4.37	4.5	4.45	4.18	4.85	4.73	5.15	4.42	3.38	3.48	3.15	3.3	3.44	3.3	3.48	3.67	3.47	3.27	3.52	3.38	3.41	3.38	3.75
142109_at	CG4225-PA	3R	2	-0.095057087	SN	4.188	4.7083	0.2497	0.1679	0.3102	5.2435	4.4223	5.2071	0.756	0.1355	0.9326	1.3094	0.7423	1.6153	5.8409	4.1588	4.3474	4.35	7.07	4.2	3.74	6.15	5.84	5.41	5.6	5.87	5.71	6.02	5.4	4.3	3.86	3.5	4.18	4.72	4.22	3.89	4.9	3.88	3.64	4.2	3.77	3.79	3.91	4.19
142115_at	CG4797-PB	2R	4	-0.066825776	SN	3.7238	4.18	0.18	0.163	0.3462	4.2706	3.9144	4.7857	0.4437	0.1165	0.9566	0.7686	0.6379	1.6568	4.6263	3.6093	3.985	3.68	6.69	3.99	3.39	4.63	4.8	4.77	4.63	5.27	4.99	5.39	4.84	3.49	3.58	3.14	3.39	3.5	3.33	3.54	3.8	4.1	3.36	3.47	3.63	3.49	3.49	3.79
142123_at	CG13387-PA	2L	7	0.018719714	SN	4.611	5.03	0.1416	0.1215	0.1592	4.4601	4.8244	5.2775	0.3646	0.107	0.4851	0.6315	0.586	0.8403	4.2837	4.7315	4.9077	4.91	6.24	4.69	3.94	5.16	4.28	4.64	6.22	5.09	4.21	4.98	5.49	4.27	5.57	4.86	5.21	4.55	4.72	4.75	3.62	4.74	4.49	4.7	4.64	5.6	5.23	3.8
142129_at	CG3139-PA	2L	11	0.067573984	SN	6.2388	6.6616	0.0717	0.0903	0.0541	5.7165	6.4983	5.9624	0.2366	0.1071	0.1863	0.4098	0.5865	0.3227	5.6504	6.6411	5.9296	5.93	5.66	6.3	6.16	5.34	5.65	5.62	5.09	6.76	6.67	6.64	6.45	6.62	6.29	6.92	6.49	7.21	6.83	6.99	6.67	6.69	6.01	6.31	6.17	6.47	6.85	6.96
142132_at	CG3380-PA	2R	3	0.006593407	SN	4.425	4.705	0.102	0.0864	0.3643	3.9273	4.5774	6.322	0.2313	0.0722	1.3296	0.4005	0.3956	2.3029	3.7682	4.5669	5.1398	4.85	8.98	5.14	4.38	3.63	3.77	4.82	4.59	4.79	4.94	5.17	4.26	4.49	4.54	4.33	4.72	4.5	3.91	4.49	3.27	4.47	4.37	5.28	4.44	4.5	5.22	4.45
142133_at	CG2098-PA	3R	3	-0.016949153	SN	3.7908	4.335	0.0835	0.1886	0.1067	4.2901	4.064	3.8565	0.2067	0.1399	0.2375	0.3581	0.7665	0.4114	4.1475	4.06	3.8458	4.27	3.85	3.45	4.7	4.03	4.15	4.74	4.84	3.01	4.19	2.66	4.08	4.04	4.33	3.89	5.08	4.09	3.83	3.69	2.76	4.36	3.69	3.55	3.38	5.19	4.37	5.69
142134_at	CG11576-PA	3R	3	-0.011460332	SN	3.6867	3.9777	0.0683	0.1068	0.3999	3.7501	3.8174	4.3443	0.148	0.0744	1.003	0.2563	0.4076	1.7372	3.6174	3.698	3.4318	3.43	6.35	3.25	4.05	3.59	3.62	4.74	4.19	3.66	3.8	4.26	3.27	3.72	3.6	3.24	3.44	3.71	3.65	3.61	3.26	3.55	3.54	3.91	3.76	4.7	3.5	4.05
142142_at	CG4721-PA	3R	3	0.067971885	SN	3.9066	4.335	0.1428	0.1444	0.6551	3.9271	4.1287	2.8873	0.3238	0.1088	1.092	0.5609	0.5961	1.8914	3.9231	4.1584	3.8248	4.13	0.71	3.82	3.92	4.49	3.37	4.36	2.51	5.5	4.5	4.16	4.79	4.61	3.96	4.62	4.1	4.08	3.36	3.49	3.87	4.32	4.32	4.4	3.58	4.55	3.3	3.6
142148_at	CG18811-PA	3L	2	0.083955224	SN	5.5436	6.1145	0.1762	0.1378	0.2556	5.142	5.8141	4.6744	0.523	0.1463	0.6898	0.9058	0.8014	1.1948	5.1213	5.8001	4.8769	4.88	3.39	5.75	6.06	4.25	5.12	4.92	8.07	5.05	4.42	5.78	7.18	4.98	5.06	5.15	6.38	5.94	6.35	6.14	6.11	6.4	5.82	5.75	6.23	6.65	5.69	5.53
142150_at	CG12348-PE	X	8	0.009665465	SN	3.7497	4.0803	0.0483	0.1163	0.1674	3.6438	3.8768	4.3449	0.1015	0.0823	0.4199	0.1758	0.451	0.7272	3.7413	3.711	4.3527	3.61	5.07	4.35	3.44	3.74	3.75	4.15	3.97	3.78	3.73	4.29	3.76	3.61	3.51	3.8	4.26	3.66	5.42	4.18	3.89	3.49	3.38	3.59	3.51	4.56	3.49	3.69
142155_at	CG12111-PA	X	4	-0.007715826	SN	7.7602	8.0418	0.0387	0.0513	0.1812	8.8059	7.8997	5.5953	0.1969	0.0739	0.5853	0.341	0.405	1.0138	8.9005	7.8926	5.9977	6	4.44	6.35	8.43	8.9	9.09	8.78	7.69	7.67	7.24	8.15	7.42	7.13	8.03	7.44	8.45	7.95	7.95	7.8	7.81	7.47	8.16	8.03	8.1	8.27	7.72	7.67
142157_at	CG7014-PA	3R	2	-0.048245614	SN	3.9522	4.8936	0.1981	0.2978	0.4094	4.9662	4.3394	3.9875	0.568	0.2359	0.9425	0.9837	1.2922	1.6325	5.4179	4.3325	3.6925	5.75	2.52	3.69	5.64	3.84	5.42	2.18	9.03	3.55	3.88	2.69	3.73	5.08	4.23	5.28	5.2	4.13	3.42	3.34	2.4	4.75	4.79	5.39	3.98	4.72	4.63	5.62
142158_at	CG7007-PA	3R	3	-0.003639264	SN	10.51	10.615	0.0334	0.0144	0.0494	10.579	10.5649	10.7699	0.204	0.0278	0.3072	0.3533	0.1524	0.5321	10.4339	10.5553	10.6785	10.68	10.29	11.34	10.43	10.32	10.98	10.87	10.65	10.51	10.18	10.36	10.47	10.51	10.67	10.68	10.7	10.42	10.53	10.44	10.51	10.8	10.61	10.59	10.56	10.5	10.5	10.53
142159_at	CG2086-PB	3L	5	-0.066006601	SN	2.7603	2.9298	0.2189	0.0817	0.114	3.264	2.8262	2.9446	0.4125	0.0421	0.1939	0.7144	0.2308	0.3358	2.9189	2.7887	2.8072	2.7	3.33	2.81	2.79	4.09	2.92	2.85	2.79	2.92	2.96	3.24	2.78	2.65	2.8	2.59	2.5	2.8	3.45	2.65	2.69	2.79	2.62	2.75	2.78	2.62	2.78	3.53
142162_at	CG18802-PA	3R	4	0.123579641	SN	5.3698	5.8897	0.2132	0.1316	0.1115	4.161	5.6455	5.77	0.5121	0.1356	0.3715	0.887	0.7429	0.6434	3.6907	5.6722	5.8786	6.35	5.08	5.88	5.18	3.61	3.69	5.92	5.35	4.02	4.23	4.65	6.44	5.08	5.65	6.24	6.52	5.99	6.39	5.67	6.45	5.18	5.94	5.88	5.99	6.93	6.25	4.43
142167_at	CG17259-PA	2L	5	0.095934458	SN	4.246	4.586	0.0921	0.1088	0.2117	3.2737	4.3911	5.0634	0.1741	0.0872	0.6187	0.3015	0.4778	1.0717	3.3512	4.2068	5.2087	5.21	3.93	6.05	3.53	2.94	3.35	4.49	5.5	4.99	5.11	5.42	4.13	3.84	4.19	3.7	4.59	3.97	4.2	4.2	3.92	4.65	4.24	4.57	4.19	3.93	4.31	4.38
142171_at	CG3530-PA	2R	4	0.01570971	SN	4.8433	5.2163	0.0835	0.0971	0.2829	4.9866	5.0789	4.8032	0.2404	0.09	0.7846	0.4164	0.4932	1.3589	5.2234	5.225	5.4557	5.71	3.24	5.46	5.23	5.22	4.51	4.69	4.05	4.04	5.23	5.42	4.3	5.22	5.09	5.19	5.06	5.57	5.13	5.36	5.25	5.25	5.24	5.25	5.34	5.53	5.21	5.19
142180_at	CG6359-PA	3R	5	-0.002083712	SN	8.0987	8.302	0.0119	0.0348	0.0552	8.2595	8.2058	8.184	0.0566	0.0521	0.2606	0.098	0.2852	0.4514	8.2546	8.227	8.1893	8.19	7.73	8.63	8.25	8.36	8.16	8.39	7.59	7.6	8.24	8.75	8.12	8.22	8.16	8.17	8.07	8.25	8.08	7.96	8.26	8.61	8.53	8.27	8.33	8.41	8.16	7.83
142183_at	CG31051-PA	3R	3	-0.113037174	SL	5.0034	5.4067	0.2164	0.109	0.079	6.4784	5.1925	5.9545	0.8093	0.1033	0.2716	1.4017	0.5658	0.4705	6.6829	5.1439	5.7407	5.63	6.49	5.74	4.99	6.68	7.77	5.92	6.27	5.29	6.09	5.23	5.37	4.91	5.15	4.3	4.56	5.15	4.5	4.8	5.2	4.79	4.5	5.12	5.12	4.32	4.67	5.98
142186_at	CG10149-PA	2R	3	0.009056573	SN	9.4493	9.6544	0.0085	0.0304	0.0439	9.5543	9.547	8.9492	0.0468	0.053	0.2268	0.0811	0.2903	0.3928	9.5271	9.5363	8.8765	8.88	8.6	9.37	9.53	9.49	9.65	10.04	10	9.84	9.38	9.18	9.55	9.34	9.57	9.55	9.56	9.28	9.62	9.25	9.4	9.48	9.52	9.46	9.42	10.2	9.82	9.28
142190_at	CG10247-PA	2R	5	0.358752166	SH	7.5506	8.0526	0.1683	0.0894	0.0678	3.9346	7.8403	5.0819	0.3824	0.1279	0.1988	0.6623	0.7006	0.3444	3.6706	7.8974	5.1843	5.36	4.7	5.18	4.69	3.67	3.45	6.29	5.69	7.57	7.32	7.51	7.94	8.01	8.75	7.85	8.14	7.66	7.85	7.79	7.48	8.46	8.55	8.25	7.99	6.57	8.26	7.78
142193_at	CG17077-PB	3R	3	0.004811588	SN	3.405	3.8177	0.0246	0.1638	0.1421	3.3562	3.5827	4.1215	0.0476	0.1072	0.3382	0.0824	0.587	0.5857	3.384	3.4592	4.1997	4.2	3.5	4.66	3.26	3.38	3.42	3.36	4.08	3.64	3.83	3.47	4.19	4.24	3.33	5.37	3.22	3.35	4.76	3.75	3.37	4.46	3.6	3.37	2.64	3.21	2.75	3.3
142194_at	CG9527-PA	2L	4	0.004355141	SN	5.701	6.1313	0.1148	0.102	0.5364	6.1469	5.9292	5.0867	0.4074	0.1104	1.5752	0.7057	0.6047	2.7283	6.4345	5.9223	6.5036	6.82	1.94	6.5	6.43	6.66	5.34	7.29	4.15	5.67	5.25	5.96	6.58	6.09	6.22	6.57	5.27	5.84	6.05	5.54	6.31	5.93	5.79	5.83	5.7	5.9	5.23	5.87
142198_at	CG5684-PA	3L	3	-0.064770177	SN	5.0478	5.4197	0.1231	0.0981	0.0692	6.1907	5.2589	5.0246	0.4401	0.0942	0.2006	0.7623	0.5159	0.3475	6.1276	5.4478	4.9767	4.7	4.98	5.39	6.13	5.46	6.98	5.76	5.52	4.75	4.01	5.65	5.46	5.53	5.81	4.86	5.66	5.62	5.66	4.31	4.75	4.95	5.68	5.22	5.24	5.48	5.75	5.87
142203_at	CG14788-PA	X	3	-0.01613978	SN	4.0183	4.388	0.2428	0.1243	0.3296	4.3199	4.1835	4.2413	0.6056	0.0949	0.8071	1.049	0.5198	1.3979	3.7746	4.1496	4.8189	5.26	2.65	4.82	3.77	3.66	5.53	4.17	5.79	3.96	3.37	3.44	4.26	4.13	4.34	4.36	4.55	4.05	4.54	3.47	4.08	3.82	5.11	3.98	3.96	4.51	4.51	3.9
142212_at	CG15095-PA	2R	6	0.01674823	SN	9.582	9.9703	0.0214	0.056	0.1045	9.7829	9.7984	8.7284	0.1209	0.1002	0.5264	0.2094	0.5486	0.9118	9.784	9.9894	8.9616	8.96	7.72	9.5	9.78	9.57	9.99	9.21	8.99	10.49	10.35	10	10.16	10.11	9.72	9.68	10.43	10.09	10.11	10.04	9.86	10.04	10.07	9.88	8.75	9.59	10.37	8.31
142213_at	CG2038-PA	2R	2	-0.136459763	SL	2.6202	3.067	0.0489	0.1947	0.1154	3.8425	2.9207	3.3856	0.1085	0.1038	0.2255	0.188	0.5687	0.3906	3.8843	3.0591	3.4925	3.49	2.95	3.71	3.64	4.01	3.88	3.58	3.59	2.56	2.07	2.45	2.3	3.12	3.16	3.14	3.1	2.8	3.19	2.76	2.73	2.92	3.05	3.13	3.03	3.43	3.1	3.01
142215_at	CG8568-PA	X	4	-0.03313253	SN	3.094	3.3945	0.1123	0.1261	0.2446	3.3541	3.2138	3.5589	0.2175	0.074	0.5025	0.3768	0.4052	0.8704	3.4942	3.0935	3.0921	3.09	4.56	3.02	2.93	3.49	3.64	3.81	3.32	3.88	4.5	4.03	3.58	2.95	3.05	2.85	2.82	3.04	2.78	3.19	3.13	2.97	2.83	3.08	2.92	2.93	3.01	3.06
142216_at	CG32782-PC	X	7	0.033407572	SN	4.5457	4.7963	0.024	0.0728	0.0796	4.4156	4.6416	4.2469	0.0611	0.0617	0.1951	0.1059	0.338	0.3378	4.3695	4.522	4.2992	3.89	4.56	4.3	4.34	4.54	4.37	4.52	5.77	4.36	4.34	4.61	4.6	4.34	4.43	4.47	4.51	4.74	4.89	5.28	5.25	4.68	4.43	4.38	4.46	4.64	4.36	4.45
142223_at	CG15771-PA	X	3	0.024481189	SN	5.2363	5.7217	0.3433	0.1255	0.5586	5.6599	5.4996	4.0965	1.1219	0.126	1.3212	1.9432	0.6902	2.2884	5.9759	5.6502	5.094	5.72	1.48	5.09	5.98	7.43	3.58	5.16	5.1	4.38	4.73	4.51	5.34	5.68	6.06	5.71	5.61	6.34	5.8	5.79	6.25	6.41	5.18	5.58	5.99	4.48	5.59	6.34
142224_at	CG33249-PA	X	4	-0.026145838	SN	4.1743	4.442	0.2579	0.0871	0.0209	4.6655	4.3053	4.0415	0.6947	0.0685	0.0487	1.2033	0.375	0.0844	4.0326	4.2827	4.0479	4.05	3.95	4.12	4.03	3.91	6.05	4.04	4.45	4.02	4.62	3.64	3.81	3.94	4.21	4.5	4.05	3.5	3.96	4.32	4.17	4.52	4.68	4.52	4.87	5.26	4.2	4.34
142225_at	CG12052-PN	2R	4	0.079470199	SN	3.0553	3.506	0.2152	0.1935	0.0348	2.8371	3.2563	2.8422	0.3526	0.1151	0.0572	0.6106	0.6302	0.099	2.9598	3.0308	2.8229	2.82	2.75	2.95	2.17	3.38	2.96	2.84	4.93	3.23	4.04	2.72	2.98	2.89	3.32	3.54	2.57	2.88	4.25	2.7	2.6	3.57	2.97	3.63	3.85	2.58	3.63	4.33
142230_at	CG4114-PA	2L	6	0.021630616	SN	5.9833	6.2917	0.0721	0.0713	0.0163	5.8718	6.1386	6.0433	0.2445	0.0799	0.057	0.4235	0.4375	0.0987	5.7738	6.1015	6.0929	6.11	6.09	5.93	5.77	6.34	5.51	5.19	5.67	6.39	6.7	6.19	6.6	7.04	6.01	6.54	5.73	6.63	5.93	6.41	6.4	6.49	6.34	6.24	5.82	5.56	5.69	5.65
142235_at	CG18426-PA	2R	7	-0.001494768	SN	6.5647	6.7319	0.0148	0.0314	0.0444	6.7937	6.6774	6.4152	0.058	0.0383	0.1644	0.1004	0.2097	0.2847	6.7961	6.6792	6.3258	6.33	6.73	6.19	6.8	6.69	6.89	6.68	6.77	6.61	6.62	6.73	6.99	6.64	6.91	6.69	6.6	6.63	6.65	6.65	6.71	6.66	6.4	6.7	6.8	6.65	6.65	6.7
142236_at	CG11786-PA	3R	3	-0.095020599	SN	5.2893	5.9408	0.1256	0.1577	0.2679	6.5699	5.6641	7.0852	0.4763	0.1631	1.096	0.825	0.8932	1.8984	6.633	5.9927	6.0382	5.94	9.28	6.04	5.72	7.36	6.63	3.79	6.55	4.71	5.3	3.91	6.05	5.74	5.84	4.8	5.65	6.63	6.32	5.86	6.05	6.13	5.96	5.02	6.24	4.67	6.11	6.07
142237_at	CG11790-PA	3R	3	0.029827316	SN	6.2883	6.7297	0.1674	0.0909	0.2306	6.3451	6.5564	5.8589	0.6132	0.1088	0.7801	1.0621	0.5961	1.3512	6.5937	6.7067	6.5375	6.54	4.3	6.74	6.59	5.18	7.26	5.65	7.19	5.96	6.81	5.64	5.95	7.35	6.52	6.79	6.56	6.59	6.58	6.61	6.87	6.95	6.61	6.69	6.05	6.93	6.57	7.23
142240_at	CG8049-PB	2L	8	-0.024390244	SN	3.5453	3.6836	0.0574	0.053	0.16	3.7282	3.5989	3.8438	0.1235	0.0348	0.3551	0.2139	0.1908	0.615	3.8001	3.5398	3.5053	3.51	4.55	3.47	3.49	3.9	3.8	4.2	3.54	3.82	3.54	3.78	3.82	3.51	3.52	3.34	3.45	3.52	3.41	3.5	3.59	3.51	3.46	3.58	3.49	3.4	3.51	3.87
142243_at	CG9306-PA	2L	3	-0.000614338	SN	11.5457	11.7387	0.0069	0.0224	0.0263	11.6722	11.6166	11.5171	0.0467	0.0476	0.175	0.0808	0.2605	0.3031	11.718	11.5737	11.4308	11.27	11.85	11.43	11.72	11.72	11.58	11.84	11.21	11.79	11.69	11.59	11.49	11.67	11.91	11.59	11.58	11.34	11.26	11.46	11.66	11.53	11.55	11.81	11.66	11.34	11.42	11.53
142245_at	CG10327-PB	2R	3	0.003157566	SN	5.7307	6.0763	0.187	0.0844	0.1421	5.8814	5.9037	5.8319	0.6349	0.091	0.4783	1.0996	0.4984	0.8285	5.6243	5.9194	5.6869	5.09	6.72	5.69	5.62	7.09	4.93	6.58	6.5	5.05	5.59	5.2	5.85	6	6.17	5.69	5.95	4.96	5.73	5.84	5.04	5.89	5.85	5.52	6.37	6.35	6.22	6.56
142246_at	CG30176-PA	2R	2	0.009732917	SN	5.6478	5.944	0.0473	0.0729	0.1733	5.659	5.7797	5.7498	0.1544	0.0769	0.5753	0.2675	0.4211	0.9964	5.6243	5.595	6.0418	6.04	4.64	6.57	5.41	5.94	5.62	6.09	6.74	6.55	6.7	6.27	6.45	5.78	5.39	6.16	5.46	5.13	5.55	5.66	5.75	5.41	5.49	5.51	5.61	5.52	5.83	5.56
142248_at	CG4604-PA	2R	2	0.06892696	SN	5.3297	5.5692	0.0376	0.0631	0.1572	5.3224	5.4539	3.3843	0.1156	0.0628	0.3071	0.2002	0.3442	0.5319	5.361	5.4815	3.595	2.78	3.78	3.6	5.11	5.5	5.36	5.67	5.48	5.56	5.32	5.31	5.61	5.71	5.34	5.04	4.94	5.3	5.73	5.37	5.58	5.75	5.04	5.43	5.48	4.67	4.97	5.72
142251_at	CG10033-PA	2L	7	0.021242041	SN	9.7478	9.968	0.054	0.0299	0.0418	9.5071	9.8855	9.5901	0.2962	0.0539	0.2316	0.5131	0.2952	0.4011	9.587	9.9353	9.6976	9.93	9.15	9.7	9.98	8.96	9.59	8.74	9.56	10.09	10.07	9.85	10.1	9.99	9.88	10.13	9.65	10.21	9.93	9.94	9.96	9.77	9.88	10.03	10.23	9.91	9.94	9.67
142253_at	CG10560-PA	3R	3	0.013176323	SN	6.9573	7.5137	0.0454	0.1087	0.3224	7.1812	7.2524	6.8006	0.1882	0.1439	1.266	0.326	0.7882	2.1927	7.2471	7.2125	5.9452	9.29	5.16	5.95	7.25	6.83	7.47	7.16	6.22	7.6	7.57	7.78	7.11	7.53	8.17	7.1	7.71	7.24	6.93	6.62	6.55	7.31	8.03	8.85	5.48	7	7.18	5.7
142259_at	CG9151-PA	X	2	0.063669218	SN	4.3707	4.9423	0.1743	0.1753	0.2578	4.1548	4.6252	4.1298	0.4181	0.1481	0.6146	0.7242	0.8109	1.0645	4.1805	4.5048	3.6857	3.69	5.34	3.36	3.42	4.18	4.87	6.63	3.71	4.26	4.62	6.57	4.11	5.57	5.27	3.74	4.22	5.29	4.3	4.27	3.72	4.69	5.46	4	4.55	5.51	4.87	3.55
142266_at	CG7919-PA	3L	3	-0.044591001	SN	3.4707	3.6123	0.065	0.0521	0.2429	3.66	3.5207	4.2486	0.1373	0.0335	0.5957	0.2378	0.1833	1.0318	3.76	3.4824	3.9926	3.37	5.38	3.99	3.39	3.83	3.76	4.18	3.45	3.48	4.06	3.77	3.48	3.43	3.44	3.19	3.48	3.44	3.47	3.48	3.48	3.48	3.48	3.48	3.6	3.48	3.48	3.45
142267_at	CG32635-PA	X	4	-0.034250019	SN	2.7847	2.9587	0.0675	0.0845	0.2015	3.0177	2.8571	3.0925	0.1177	0.0441	0.3598	0.2038	0.2415	0.6232	3.0784	2.7689	2.7527	2.75	3.81	2.71	2.79	3.08	3.18	3.08	2.83	3.22	3.22	3.54	3.33	2.76	2.76	2.61	2.74	2.75	2.54	2.71	2.87	2.73	2.59	2.8	2.66	2.72	2.66	2.78
142270_at	CG17137-PA	2L	3	-0.005800267	SN	8.9657	9.164	0.0511	0.0305	0.0817	9.3926	9.0556	8.441	0.2774	0.0504	0.3981	0.4804	0.2759	0.6896	9.6569	9.0065	8.495	7.73	9.1	8.5	8.84	9.66	9.68	9.86	9.39	8.99	9	9.26	8.74	8.75	9.21	8.52	9.04	8.77	9.13	8.89	8.99	8.82	9.45	8.92	9.01	9.48	9.17	9.01
142275_at	CG13927-PA	3L	2	-0.086684581	SN	2.7783	3.1136	0.2134	0.1601	0.3825	3.3803	2.9229	3.4796	0.4165	0.0854	0.7685	0.7214	0.4679	1.3311	3.4995	2.7332	2.7623	2.66	5.02	2.76	2.61	4.03	3.5	3.78	3.12	3.99	3.71	3.96	3.48	2.52	2.69	3.23	2.46	2.54	2.43	2.65	3.27	2.58	2.45	2.94	2.64	2.55	2.54	2.76
142278_at	CG8086-PD	2L	2	0.001230329	SN	4.2393	5.0016	0.1859	0.2305	0.0177	5.1256	4.6497	3.1651	0.5502	0.1957	0.0323	0.9529	1.0719	0.0559	5.2683	4.6528	3.169	3.11	3.17	3.22	5.27	6	4.11	5.98	3.18	2.7	4.3	4.01	2.83	4.55	4.92	2.44	5.65	5.67	4.74	5.37	4.86	5.1	5.76	4.2	5.68	4.44	6.15	4.34
142284_at	CG10619-PA	2L	3	-0.043275129	SN	4.197	4.6677	0.1477	0.1457	0.2797	4.6392	4.3894	5.0262	0.3957	0.1168	0.8118	0.6854	0.6397	1.406	5.004	4.1932	4.2925	4.14	6.65	4.29	3.85	5	5.06	5.02	5.05	5.28	5.37	6.3	5.63	4.71	3.97	3.6	3.78	3.88	4.07	3.95	4.21	4.08	3.73	3.92	3.85	4.13	3.93	4.72
142285_at	CG10603-PA	2L	3	-0.021544955	SN	5.1541	5.403	0.0074	0.0619	0.0882	5.4166	5.317	5.8371	0.0233	0.0601	0.2972	0.0403	0.3293	0.5148	5.4312	5.3923	5.6385	5.64	5.45	6.42	5.37	5.43	5.45	5.43	5.34	5.39	4.49	4.23	4.5	5.4	5.43	5.34	5.36	5.76	5.34	5.39	5.45	5.45	5.37	5.45	5.38	5.66	5.23	5.24
142288_at	CG18682-PA	3R	2	-0.003818813	SN	5.4395	5.925	0.032	0.1108	0.3371	5.732	5.5945	5.3237	0.1058	0.1131	1.036	0.1833	0.6196	1.7944	5.65	5.4662	4.7444	7.34	3.89	4.74	5.6	5.65	5.94	6.26	5.73	6.07	6.05	5.72	6.12	5.46	5.53	4.99	5.34	5.16	5.29	5.44	5.41	5.26	5.63	5.18	5.74	4.92	5.47	5.6
142291_at	CG8402-PA	3R	4	-0.011589686	SN	7.0233	7.471	0.0581	0.0808	0.2337	7.7671	7.3098	6.5337	0.2606	0.1079	0.8817	0.4514	0.5907	1.5272	7.8237	7.3285	7.2413	7.24	4.78	7.58	8.19	7.82	7.29	7.31	8.62	6.4	7.27	7.88	6.98	7.33	7.44	7.33	7.52	6.9	7.45	7.25	7.29	7.1	7.65	7.21	7.49	7.96	7.58	7.45
142293_at	CG12286-PA	3R	3	0.049464586	SN	5.5923	6.132	0.1593	0.1311	0.1481	5.6085	5.8814	4.7529	0.5157	0.1407	0.4064	0.8933	0.7709	0.704	5.6584	6.0426	4.3538	5.57	4.34	4.35	5.66	6.48	4.69	4.57	6.34	4.53	6.11	4.31	4.96	6.49	5.18	5.84	5.84	6.4	6.08	5.63	6.31	6.91	5.97	6.18	7.17	5.67	6.1	7.1
142295_at	CG4254-PA	2R	8	0.00273224	SN	10.9483	11.1104	0.0032	0.02	0.0061	11.0069	11.0124	10.801	0.0204	0.0401	0.0378	0.0353	0.2198	0.0655	11.0004	10.9859	10.8364	10.73	10.84	10.84	11.04	10.98	11	10.97	11.78	11	11.03	11.12	10.89	10.82	11.1	10.85	10.88	11.08	11.03	10.85	10.85	10.92	11.26	10.9	11.17	11.01	10.65	10.72
142298_at	CG12214-PA	2R	2	0.020614151	SN	6.5803	6.9663	0.1551	0.0809	0.0397	6.57	6.786	6.488	0.5883	0.1003	0.1485	1.0189	0.5493	0.2573	6.5356	6.8025	6.3761	6.31	6.38	6.78	7.61	6.54	5.57	7.01	6.86	7.45	7.52	7.75	6.74	7.31	6.85	7.58	6.75	6.46	6.15	6.98	6.62	6.49	6.61	7.13	7.19	7.18	6.53	7.04
142300_at	CG6575-PA	3R	5	0.110794805	SN	5.7713	6.4312	0.2352	0.1528	0.1877	5.2583	6.1281	4.4599	0.714	0.1709	0.4834	1.2366	0.9361	0.8373	4.7137	6.1481	4.0747	3.88	4.07	5.42	6.67	4.39	4.71	4	6.84	5.14	5.97	3.8	6.46	6.85	5.92	7.47	5.68	6.78	7.44	7.09	6.88	7.33	6.07	5.59	6.18	6.12	5.78	6.57
142311_at	CG12799-PA	3R	3	0.014055491	SN	7.556	7.8713	0.0453	0.0591	0.1585	7.4162	7.7253	7.9073	0.1939	0.0834	0.7234	0.3359	0.4569	1.2529	7.5478	7.7038	7.2663	7.27	9.35	7.1	7.55	7.67	7.03	8.32	6.63	6.9	7.68	8.05	7.69	7.66	8.02	7.43	7.79	7.67	7.97	8.43	7.02	6.98	8.34	7.86	8.15	8.5	8	7.67
142312_at	CG1066-PB	3L	4	-0.028863924	SN	2.8857	3.1186	0.1576	0.1081	0.1752	3.1377	2.978	3.1197	0.2856	0.0588	0.3157	0.4946	0.322	0.5467	2.8743	2.8976	2.8889	2.89	2.73	3.74	2.83	3.71	2.87	3.07	4.06	2.9	2.76	2.62	2.69	2.86	2.6	2.82	3.71	2.88	2.76	2.86	2.5	2.92	2.97	3.04	3.14	2.85	2.87	3.18
142313_at	CG7189-PA	3L	2	-0.044196841	SN	3.634	4.0137	0.1608	0.1399	0.3207	3.9864	3.7968	4.4647	0.3701	0.097	0.8267	0.641	0.5313	1.4319	4.2167	3.5903	3.8282	3.46	6.1	3.83	3.26	4.22	4.48	4.35	3.94	4.72	4.58	4.95	4.47	3.44	3.36	3.44	3.25	3.94	3.61	3.35	3.84	3.32	3.51	3.57	3.45	3.33	3.27	3.53
142314_at	CG7188-PA	3L	2	-0.062612015	SN	9.5417	9.8233	0.0127	0.0401	0.0312	10.963	9.7106	10.4951	0.0803	0.0711	0.1888	0.1392	0.3892	0.327	11.0311	9.7971	10.6788	10.69	10.12	10.68	10.8	11.03	11.05	9.47	9.3	9.32	9.91	9.69	9.27	9.97	10.08	9.34	10.15	9.7	9.94	10.08	9.75	9.95	10.15	9.96	9.84	9.66	10.09	9.69
142321_at	CG1394-PA	X	2	0	SN	11.9887	12.2357	0.0347	0.0291	0.0506	12.2764	12.1098	11.5974	0.2462	0.0643	0.3388	0.4264	0.352	0.5867	12.1233	12.1028	11.3754	11.15	12.26	11.38	11.95	12.12	12.76	11.81	11.23	11.66	11.89	12.1	11.73	11.83	12.16	11.93	12.27	12.1	12.29	12.19	11.97	12.22	12.72	12.32	12.35	12.86	12.83	12.24
142322_at	CG18469-PA	2R	5	-0.035457766	SN	3.0307	3.1503	0.0915	0.0505	0.023	3.3321	3.0713	3.0791	0.1761	0.0283	0.0409	0.305	0.1551	0.0708	3.411	3.0402	3.0491	3.05	3.16	3.03	3	3.41	3.59	3.08	2.97	3.34	3.2	3.15	3.07	3.02	3.01	3.02	2.85	2.95	2.93	3.01	3.2	3.06	3.03	3.08	3	2.91	2.92	3.04
142329_at	CG32333-PA	3L	2	-0.166186439	SL	2.2177	2.7203	0.3018	0.2918	0.2579	3.2885	2.4764	3.5082	0.5731	0.1319	0.5223	0.9926	0.7227	0.9047	3.6181	2.5094	3.8883	4.16	2.48	3.89	3.62	2.17	4.07	3.37	3.93	3.45	2.15	1.3	2.5	2.52	2.89	2.97	1.82	2.14	3.12	3.46	2.67	2.83	3.1	2.8	1.66	2.28	1.2	2.99
142330_at	CG3665-PA	X	2	-0.069338511	SN	3.956	4.4787	0.1064	0.1751	0.3827	4.6394	4.1776	4.9838	0.2849	0.1336	1.1012	0.4935	0.7315	1.9073	4.9117	3.8099	3.9484	3.95	7.18	3.82	4.07	4.94	4.91	5.8	4.71	5.05	5.83	5.74	4.89	3.73	3.75	3.27	3.59	4	3.71	3.81	3.84	3.76	3.72	3.64	4.39	3.55	3.53	4.53
142334_at	CG18808-PA	3L	4	0.05301135	SN	5.0491	5.7136	0.2253	0.1706	0.1283	5.2729	5.4243	3.9614	0.6859	0.169	0.2934	1.188	0.9256	0.5082	5.5879	5.6038	4.1718	4.17	3.38	4.33	6.27	5.59	3.96	3.09	2.94	4.21	5.41	5.56	5.01	5.61	6.08	5.33	6.34	4.79	6.45	6.78	5.01	5.31	5.95	5.94	6.48	6.26	5.95	4.32
142338_at	CG6899-PA	X	6	-0.041039183	SN	4.5753	4.7427	0.0878	0.0498	0.0876	5.0604	4.6448	4.7744	0.2564	0.0423	0.2413	0.4442	0.2314	0.418	5.2907	4.5882	4.5851	4.59	5.25	4.48	4.55	5.34	5.29	4.83	5.11	4.7	4.66	5.33	5.06	4.5	4.52	4.44	4.43	4.53	4.77	4.64	4.6	4.51	4.64	4.42	4.49	4.95	4.45	4.53
142339_at	CG10776-PA	3L	2	0.0570634	SN	4.0247	4.524	0.287	0.1561	0.1877	3.4238	4.3387	5.4629	0.5674	0.1236	0.5921	0.9828	0.6772	1.0255	3.2205	4.4664	5.9738	5.97	4.28	6.13	3.22	4.49	2.56	3.89	4.85	4.62	3.84	3.62	3.68	4.33	3.87	5.39	4.98	5.17	4.59	4.56	4.9	4.76	4.44	4.55	4.8	4.38	4.49	4.69
142340_at	CG14993-PA	3L	2	-0.063884236	SN	4.4615	4.9094	0.0386	0.1326	0.2685	5.3982	4.7131	4.8883	0.1202	0.1141	0.7579	0.2083	0.625	1.3127	5.3642	4.7292	4.8046	4.8	3.62	6.24	5.62	5.21	5.36	4.02	3	5	5.13	4.86	4.23	5.06	4.55	4.65	4.4	4.58	4.43	4.64	5.32	4.7	4.69	4.8	5.37	5.03	4.65	5.36
142342_at	CG8727-PA	3L	2	0.088797509	SN	5.0875	5.4869	0.057	0.1066	0.104	4.078	5.2933	5.899	0.1343	0.103	0.3542	0.2325	0.5641	0.6136	4.0659	5.4427	5.6057	5.49	5.61	6.6	3.85	4.07	4.32	6.26	4.28	4.36	4.68	5.52	4.53	4.99	6.08	5.7	5.81	5.25	4.86	4.88	5.84	5.95	5.49	5.54	4.7	5.63	5.45	4.84
142344_at	CG10706-PC	X	12	-0.054538765	SN	3.6083	3.8204	0.1074	0.0798	0.2945	3.9819	3.6936	4.3079	0.2468	0.0538	0.7324	0.4275	0.2948	1.2686	4.0592	3.607	3.6179	3.53	5.77	3.62	3.52	4.06	4.37	4.29	4.43	3.65	3.65	4.12	4.12	3.59	3.57	3.39	3.57	3.61	3.62	3.61	3.67	3.46	3.37	3.45	3.56	3.43	3.48	4.01
142348_at	CG30004-PA	2R	2	-0.063266799	SN	3.3097	3.7283	0.0916	0.1668	0.1023	3.7706	3.4932	4.3001	0.1995	0.1064	0.2541	0.3455	0.5826	0.4401	3.7478	3.4325	4.3486	3.84	4.71	4.35	3.75	3.44	4.13	5.31	4.18	3.3	3.31	3.67	3.2	3.75	2.97	3.58	2.69	4.21	3.57	3.1	4.25	3.15	2.58	3.51	2.89	3.46	3.11	3.29
142355_at	CG33279-PA	3L	2	-0.136300778	SL	5.041	5.5736	0.3164	0.142	0.1571	7.4314	5.3454	5.0214	1.3573	0.1386	0.4554	2.3509	0.7591	0.7887	6.1507	5.3685	5.0068	5.01	4.24	5.82	6	6.15	10.14	5.62	5.22	4.91	5.1	4.98	5.36	5.92	2.85	5.02	5.64	5.96	5.23	6.07	5.4	5.3	5.65	5.37	5.73	4.96	4.35	5.77
142357_at	CG14812-PA	X	3	0.050080013	SN	6.3811	6.6897	0.106	0.0646	0.2011	5.6457	6.5618	7.1026	0.3454	0.0774	0.8245	0.5983	0.424	1.4281	5.5685	6.644	7.7119	7.71	5.47	8.12	6.28	5.57	5.09	6.15	6.18	5.3	6.39	6.14	6.56	6.74	6.59	6.63	6.96	6.36	6.69	6.12	6.83	6.97	6.64	6.83	7	6.66	6.82	7.28
142358_at	CG14813-PA	X	3	-0.0152418	SN	7.9357	8.1372	0.0662	0.0355	0.1358	8.5613	8.0345	7.3109	0.327	0.0521	0.5733	0.5664	0.2855	0.993	8.2613	8.0399	7.7658	7.77	6.17	7.99	8.21	8.26	9.21	8.36	8.63	8.44	8.04	7.71	7.79	7.65	8.11	8.06	8.13	7.87	7.78	8.03	8.02	8.03	8.16	7.93	8.07	8.17	8.11	7.94
142359_at	CG30360-PA	2R	2	0.004478645	SN	7.6292	8.3187	0.1606	0.1193	0.4139	7.9265	8.0133	7.9962	0.7349	0.1746	1.9109	1.2728	0.9561	3.3098	7.4206	8.099	9.5107	9.51	4.2	10.28	9.37	7.42	6.98	7.2	6.58	8.85	8.75	7.75	8.92	8.15	9.58	8.25	7.93	8.06	6.99	7.6	8.24	7.94	8.99	8.69	8.49	4.95	7.28	8.13
142363_at	CG1956-PA	3L	3	-0.077499116	SN	6.9171	7.163	0.0172	0.0489	0.0529	8.1666	7.0362	7.7942	0.0812	0.0629	0.238	0.1407	0.3444	0.4122	8.1838	6.989	7.7633	7.4	8.22	7.76	8.02	8.18	8.3	6.93	7.49	6.87	7.16	7.36	7.17	6.66	6.76	6.5	6.45	7.68	7.38	7	7.53	7.52	6.96	7.27	6.76	7.52	6.56	6.91
142366_at	CG9652-PA	3R	4	-0.025911755	SN	2.782	3.1057	0.1224	0.1469	0.2585	2.9997	2.8965	3.1416	0.212	0.0777	0.4689	0.3672	0.4255	0.8122	3.1447	2.7243	2.6778	2.67	4.08	2.68	2.58	3.14	3.27	4.57	3.05	3.34	3.33	3.43	3.26	2.61	2.71	2.46	2.54	2.68	2.5	2.68	2.85	2.67	2.54	2.69	2.64	2.84	2.63	2.83
142367_at	CG9649-PA	3R	2	-0.071684588	SN	4.8847	5.3973	0.0915	0.1372	0.2322	6.4146	5.1825	4.2939	0.339	0.1298	0.5758	0.5871	0.7108	0.9972	6.5686	5.3603	4.6613	5.06	3.17	4.66	6.91	6.57	5.77	4.79	3.12	3.42	4.6	5.16	5.32	5.55	4.8	6.14	5.64	5.41	5.15	4.53	5.69	5.4	5.54	5.9	5.91	5.42	5.52	5.49
142369_at	CG9071-PB	2R	9	-0.032470297	SN	3.0743	3.2543	0.0942	0.0798	0.2292	3.2822	3.1465	3.5003	0.1785	0.0458	0.4632	0.3092	0.2511	0.8023	3.4246	3.0769	3.0597	3.06	4.43	3.01	2.93	3.42	3.49	3.43	3.14	3.7	3.66	3.88	3.54	2.96	3.09	2.96	2.98	3.06	2.96	3.04	3.12	2.94	3	3.04	3.02	3.06	3.04	3.06
142372_at	CG10209-PA	2R	2	-0.126999617	SL	3.5545	4.0774	0.0885	0.1953	0.023	4.9405	3.818	4.3489	0.2523	0.1361	0.0576	0.437	0.7456	0.0998	4.784	3.7349	4.313	4.27	4.31	4.46	4.6	5.43	4.78	2.52	2.27	3.37	4.22	3.36	3.22	3.68	4.6	3.14	4.88	4.22	3.48	3.75	3.97	4.25	4	4.2	3.72	4.48	3.07	4.11
142377_at	CG14299-PA	3R	2	-0.034770114	SN	5.6224	5.982	0.0928	0.0864	0.0791	5.8729	5.7856	7.0111	0.3145	0.0913	0.3204	0.5448	0.5001	0.5549	5.6585	5.65	6.8501	6.55	6.85	7.63	6.49	5.66	5.47	5.32	5.36	6.46	5.66	6.74	6.78	4.94	5.59	6.36	6.23	5.6	5.95	5.52	5.85	6.22	5.64	5.78	5.35	6.21	5.41	5.49
142378_at	CG7720-PA	3R	2	0.047904097	SN	4.4752	5.5797	0.0909	0.316	0.571	4.6487	5.0017	4.4518	0.2439	0.2886	1.4677	0.4225	1.5806	2.5421	4.8546	4.9504	5.7726	5.77	1.52	6.06	4.85	4.93	4.16	4.14	5.27	7.75	3.23	2.48	6.89	6.43	5.59	6.91	7.07	3.26	6.93	6.4	3	5.65	6.33	3.64	6.22	6.54	3.78	3.89
142379_s_at	CG18476-PA	3R	2	-0.091782753	SN	2.5595	2.8967	0.2286	0.175	0.0983	3.0384	2.7043	3.5868	0.4009	0.0864	0.2035	0.6944	0.4733	0.3525	3.0021	2.6074	3.7465	3.83	3.18	3.75	3	3.75	2.36	3.03	2.68	3.26	2.66	2.54	2.61	3.3	2.89	2.15	2.61	3.6	2.25	2.73	2.54	2.15	2.46	2.8	2.91	4.2	2.57	3.25
142381_at	CG12404-PA	2L	5	0.061933535	SN	6.919	7.152	0.0928	0.0464	0.1396	6.3927	7.0347	6.0751	0.3426	0.0596	0.4897	0.5934	0.3264	0.8482	6.6113	6.9863	5.9986	6.96	5.27	6	6.85	6.61	5.72	6.98	6.53	6.48	6.91	6.61	6.68	7.13	6.98	7.19	7.31	6.97	6.92	6.82	6.94	6.99	7.36	7.44	7.6	7.6	7.43	6.85
142383_at	CG5411-PA	2R	7	-0.026562449	SN	5.1571	5.4767	0.0933	0.0826	0.1147	5.412	5.3424	6.1485	0.2914	0.0806	0.4072	0.5047	0.4414	0.7053	5.6335	5.4139	6.1746	6.17	5.43	6.84	5.63	5.77	4.83	5.41	5.28	5.12	5.23	4.41	4.78	5.76	5.59	5.53	4.8	5.69	5.73	5.85	5.42	5.18	5.38	5.62	5.83	5.39	5.56	6.12
142390_at	CG3246-PA	2L	3	-0.002127621	SN	7.0911	7.6034	0.0244	0.0985	0.3546	7.7739	7.3664	6.2796	0.1094	0.1324	1.2857	0.1894	0.7254	2.2269	7.7883	7.5878	7.2979	7.3	3.73	7.82	7.96	7.58	7.79	7.84	6.63	6.36	6.2	7.65	7.14	7.31	6.59	8.39	7.72	7.58	7.8	7.42	8.11	6.55	6.76	7.51	7.63	8.03	6.83	7.6
142392_at	CG17376-PB	2L	2	0.003110206	SN	12.342	12.5287	0.0051	0.0216	0.0272	12.4486	12.4412	12.1378	0.0369	0.049	0.1908	0.0639	0.2683	0.3305	12.4602	12.5255	12.0067	11.89	12.51	12.01	12.46	12.38	12.51	12.74	12	12	12.26	12.59	12.13	12.22	12.61	12.19	12.52	12.53	12.66	12.58	12.31	12.45	12.78	12.56	12.73	12.86	12.63	12.58
142393_at	CG7029-PA	3R	4	0.221012689	SH	6.5509	7.1026	0.2534	0.1082	0.0766	4.4846	6.8923	5.3893	0.6561	0.1361	0.2382	1.1365	0.7455	0.4126	4.8056	6.8794	5.4148	5.41	4.96	5.79	4.81	5.43	3.22	7.14	7.23	8.11	7.53	3.97	7.3	6.85	6.83	7.09	6.87	6.51	7	6.53	6.69	7.57	6.68	6.77	6.42	7.8	7.87	7.93
142395_at	CG31839-PA	2L	3	-0.006888829	SN	7.4853	7.8343	0.0914	0.0634	0.076	7.314	7.6229	8.9167	0.3859	0.0882	0.3912	0.6684	0.4832	0.6775	7.5664	7.541	8.8626	8.27	9.62	8.86	7.82	7.57	6.56	8.46	7.84	7.76	7.08	7.13	7.44	7.57	7.49	7.96	7.89	6.86	7.4	7.29	7.21	7.53	7.68	7.55	7.98	7.57	7.72	8.53
142398_at	CG13200-PA	2R	6	0.072666562	SN	4.8917	5.2059	0.0266	0.0876	0.0694	4.2176	5.0404	5.106	0.0647	0.0806	0.2046	0.1121	0.4417	0.3544	4.2736	5.0678	5.2576	5.36	4.7	5.26	4.27	4.09	4.29	5.27	4.57	5.09	4.61	4.61	4.34	5.07	5.75	5.77	5.15	4.42	4.75	4.79	4.76	4.69	5.63	5.31	5.79	5.34	5	4.54
142399_at	CG9027-PA	2R	2	0.036127168	SN	6.9357	7.337	0.1222	0.078	0.444	7.122	7.1724	5.5703	0.5023	0.1021	1.4277	0.87	0.5592	2.4729	7.6237	7.2938	6.6081	7.36	2.75	6.61	7.62	7.62	6.12	7.13	8.51	7.8	6.86	7.4	7.1	6.74	7.47	7.58	6.97	7.39	7.52	7.38	7.41	6.6	7.78	7.36	7.27	6.63	6.64	7.06
142401_at	CG8585-PA	2R	12	0.039364689	SN	6.288	6.5553	0.0321	0.056	0.0044	5.9225	6.4508	6.3304	0.1096	0.066	0.016	0.1899	0.3614	0.0278	5.9189	6.4413	6.3246	6.31	6.32	6.36	5.92	5.73	6.11	6.25	5.55	6.82	6.72	6.47	6.78	6.38	6.41	6.36	6.99	6.53	6.66	6.42	6.11	6.41	6.37	6.58	6.44	7.02	6.97	6.49
142402_at	CG16749-PA	3R	3	0.010230179	SN	7.5964	8.0697	0.0302	0.0789	0.5563	7.8673	7.9012	7.4304	0.137	0.1139	2.3865	0.2372	0.6237	4.1335	7.8426	7.9583	9.7969	9.8	2.66	9.84	7.84	8.12	7.64	8.03	7.36	8.95	8.05	7.19	8.51	8.16	8.19	8.36	7.79	7.79	7.77	7.61	7.97	8.48	7.93	7.97	8.03	7.74	7.89	7.91
142403_at	CG8866-PA	3R	2	-0.015317287	SN	4.3157	4.7067	0.1531	0.1225	0.2814	4.327	4.4982	5.5004	0.3824	0.1006	0.8935	0.6623	0.5509	1.5476	4.2888	4.4809	4.9024	4.9	7.26	4.34	3.68	4.29	5.01	5.58	4.99	4.26	5.15	5.73	4.62	4.11	4.32	4.12	4.24	3.48	4.56	4.76	4.01	5.38	4.78	4.83	3.97	4.45	4.03	4.57
142412_at	CG2278-PA	X	2	-0.049614578	SN	3.9119	4.166	0.043	0.0889	0.1427	4.0147	4.0464	5.6471	0.0997	0.0657	0.4653	0.1727	0.3598	0.8059	4.0827	4.0818	5.6164	6.47	5.62	4.86	4.08	4.14	3.82	3.78	4.12	4.12	3.51	3.18	3.68	4.07	4.41	3.85	4.74	4.05	3.83	3.81	4.16	4.03	3.78	4.15	4.11	3.82	4.03	3.34
142416_at	CG3814-PB	2R	2	0.049220443	SN	6.403	7.029	0.1617	0.1328	0.2103	6.0361	6.7339	6.5873	0.5635	0.1633	0.8	0.9761	0.8943	1.3856	5.4789	7.031	7.3288	7.33	4.99	7.44	7.16	5.48	5.47	4.7	5.78	6.43	6.85	5.63	7.57	7.21	6.06	7.76	6.03	7.25	7.66	7.35	7.47	7.91	7.38	5.88	6.55	5.43	6.34	7.27
142418_at	CG4641-PA	3L	3	0.038333362	SN	5.1723	5.5791	0.211	0.1048	0.3249	4.9665	5.3414	5.0739	0.605	0.1022	0.9518	1.0478	0.5596	1.6487	4.8561	5.1936	4.9955	5	6.76	3.47	4.86	6.07	3.98	6.1	4.6	5.35	5.4	5.77	5.06	5.09	5.11	5.05	5.41	5.83	4.88	4.97	5.1	4.84	4.6	5.47	4.76	5.1	6.64	5.33
142419_at	CG12057-PA	X	2	0.069548516	SN	6.7171	7.526	0.0183	0.1625	0.6854	7.0481	7.1375	4.1643	0.0747	0.2117	1.648	0.1293	1.1597	2.8544	6.9879	7.3565	3.5505	7.28	1.67	3.55	7.2	6.99	6.96	8.3	7.95	5.7	7.88	6.71	7.93	8.17	7.39	8.68	8.36	5.52	6.92	7.49	7.45	7.08	7.12	6.38	8.46	5.19	5.82	6.59
142422_at	CG6785-PA	2L	2	0.038208667	SN	3.4683	3.7848	0.1181	0.1231	0.1488	3.6083	3.6132	2.6787	0.246	0.0812	0.2301	0.4261	0.4449	0.3986	3.5248	3.6036	2.7651	2.77	3.03	2.24	4.07	3.23	3.52	3.29	3.66	3.81	3.23	4.07	3.49	3.87	3.82	3.8	3.35	3.34	3.5	3.09	4.01	3.74	3.04	3.81	3.54	3.68	3.22	4.99
142425_at	CG9431-PA	2L	2	0	SN	4.4067	4.8303	0.1551	0.1294	0.0937	4.4715	4.6233	5.0683	0.4003	0.1092	0.2743	0.6934	0.5982	0.4751	4.4889	4.6218	5.0347	5.03	5.56	4.61	3.77	4.49	5.16	4.68	5.28	3.89	4.31	4.06	4.49	4.61	4.05	4.3	5.73	4.69	3.88	4.22	4.16	3	4.81	4.71	4.44	4.98	5.64	4.57
142427_at	CG4629-PA	2L	2	-0.069976337	SN	5.358	5.8996	0.0504	0.1371	0.0696	6.1644	5.6199	6.9591	0.1794	0.1407	0.2798	0.3107	0.7707	0.4845	6.0808	5.6786	6.7732	6.6	7.51	6.77	6.08	5.9	6.51	5.36	5.02	6.55	5.74	5.98	6.8	6.12	5.47	4.72	5.33	5.5	4.76	4.83	5.62	5.91	4.43	5.8	5.92	5.25	7.39	7.25
142433_at	CG2811-PA	2R	2	0.005198224	SN	6.4557	6.7957	0.0698	0.0738	0.1801	6.4619	6.628	6.903	0.2606	0.0893	0.7178	0.4513	0.4894	1.2432	6.6853	6.6756	7.2511	7.25	5.52	7.94	6.69	6.76	5.94	6.53	7.02	6.74	7.24	6.57	6.38	6.88	6.08	7.01	7.1	6.22	5.68	5.83	6.72	5.77	6.31	6.66	6.89	6.49	6.91	6.04
142436_at	CG31493-PA	3R	2	-0.070564898	SN	5.6117	6.286	0.0979	0.1473	0.1219	6.2886	6.0421	8.4964	0.3554	0.1625	0.598	0.6155	0.8898	1.0358	6.2082	6.3959	8.7432	8.74	9.39	7.36	6.21	6.94	5.72	6.71	2.66	5.93	5.45	5.08	5.99	6.47	6.84	6.4	6.91	4.78	6.55	6.46	6.53	6.31	6.58	5.43	6.64	6.8	6.46	5.79
142441_at	CG2204-PA	2R	6	0.032022329	SN	6.7315	6.9513	0.0677	0.0457	0.0222	6.4731	6.857	6.5363	0.2531	0.0572	0.0839	0.4384	0.3135	0.1453	6.6749	6.9395	6.5685	6.66	6.38	6.57	6.67	5.97	6.77	6.8	6.46	7.1	7.16	7.1	6.72	6.99	7.1	7.14	7.04	6.46	6.51	6.55	7.11	6.93	6.39	6.99	6.95	7.19	6.69	6.59
142442_at	CG17282-PA	3R	4	-0.007642225	SN	3.6049	3.8277	0.07	0.0858	0.122	3.5994	3.7124	4.2372	0.1454	0.0581	0.2985	0.2519	0.3185	0.517	3.6258	3.7555	4.5184	3.64	4.55	4.52	3.63	3.84	3.34	3.01	3.5	3.39	3.63	4.16	3.29	3.67	3.95	3.77	3.78	3.69	3.42	3.36	3.78	3.94	4.56	3.86	3.34	3.87	3.93	3.42
142443_at	CG10777-PB	X	2	0.293354804	SH	3.148	3.6913	0.4706	0.2245	0.2719	1.6701	3.4179	3.2445	0.4538	0.1401	0.5093	0.786	0.7671	0.8822	1.3311	3.3936	3.5553	3.56	2.25	3.93	1.11	1.33	2.57	2.82	4.8	2.9	1.8	2.89	2.74	4.27	3.47	3.38	3.22	4.09	4.57	3.66	3.08	3.11	4.66	3.55	4.09	4.85	3.07	3.41
142444_at	CG10778-PA	X	2	-0.011221024	SN	4.208	4.387	0.138	0.0571	0.0064	4.3997	4.281	4.2648	0.3506	0.0446	0.0159	0.6073	0.2443	0.0275	4.7494	4.2243	4.2569	4.24	4.26	4.3	3.7	4.75	4.75	4.9	5.01	4.37	4.21	4.23	4.01	4.26	4.37	4.17	4.16	4.29	4.16	4.24	4.22	4.22	4.18	4.35	3.88	4.18	4.23	4.59
142447_at	CG7639-PA	2R	3	0.065909182	SN	5.0389	5.5534	0.3746	0.1301	0.2993	4.7932	5.3591	4.7548	1.0366	0.1273	0.8217	1.7955	0.6972	1.4233	5.6056	5.4899	5.3662	5.37	3.13	5.77	5.61	2.74	6.04	6.27	5.75	4	4.11	4.78	5	6.01	5.75	5.33	5.68	5.08	5.37	5.62	5.55	5.87	6.31	5.29	5.89	5.43	5.31	5.61
142448_at	CG6040-PA	3R	4	0.018705689	SN	3.7487	4.073	0.155	0.1175	0.0856	3.8801	3.8906	3.422	0.3473	0.0835	0.1692	0.6016	0.4573	0.293	4.2116	3.7885	3.2572	3.25	3.26	3.76	3.19	4.24	4.21	3.86	4.98	4.38	3.82	3.81	3.65	3.93	3.74	4.28	4.07	4.21	4.42	3.56	3.68	4.57	3.42	3.57	3.22	4.17	4.15	4.99
142452_at	CG16901-PB	3R	9	0	SN	6.502	6.8807	0.0674	0.0776	0.0768	6.7329	6.7163	6.6887	0.262	0.0951	0.2964	0.4539	0.521	0.5134	6.8499	6.6478	6.518	6.28	6.52	7.27	7.12	6.23	6.85	6.55	8.16	6.26	6.53	6.53	6.64	6.54	6.54	6.52	7.36	6.83	7.16	6.92	6.79	7	6.76	6.52	7.29	7.05	6.95	6.88
142454_at	CG5012-PA	3L	3	-0.126343477	SL	5.2771	6.0098	0.1349	0.1805	0.0761	7.0312	5.6851	7.4299	0.5477	0.1874	0.3264	0.9487	1.0262	0.5653	7.4766	5.803	7.4571	7.46	6.85	7.98	5.94	7.48	7.68	7.15	8.25	5.8	4.02	5.96	5.56	2.65	5.95	5.32	5.84	5.83	5.67	5.75	5.76	5.76	6.12	5.82	5.94	5.81	5.06	5.77
142456_at	CG11779-PA	3R	3	0.067326733	SN	4.8903	5.6528	0.0621	0.1835	0.2064	5.0567	5.3925	3.9978	0.1813	0.1807	0.4764	0.314	0.9897	0.8251	5.2217	5.5545	4.3969	4.4	3.05	4.55	4.69	5.22	5.25	6.13	4.23	5.42	5.71	6.15	4.96	5.41	5.55	5.15	5.97	6.02	5.42	6.21	4.62	4.98	5.79	5.67	6.23	5.95	5.85	5.73
142464_at	CG14229-PA	X	2	-0.000339315	SN	4.0067	4.435	0.2285	0.1458	0.2292	4.1004	4.2149	4.5539	0.541	0.1122	0.6027	0.9371	0.6146	1.044	4.0968	4.2385	4.1823	4.18	5.73	3.75	3.17	4.1	5.04	4.25	5.43	4.89	4.75	4.78	4.26	3.88	3.45	4.3	3.45	3.83	4.37	3.9	3.84	3.25	4.61	3.54	5.02	4.59	4.54	3.45
142466_at	CG7913-PD	3R	4	-0.081440376	SN	5.2875	5.645	0.1636	0.0893	0.0735	6.3299	5.4261	6.1032	0.598	0.0885	0.2591	1.0357	0.4848	0.4488	6.4667	5.3465	6.3225	5.59	6.32	6.4	5.23	6.47	7.29	6.49	7.24	5.35	5.12	5.93	5.55	5.76	5.23	5.05	5.12	5.5	5.58	5.35	5.62	5.28	5.01	5.17	4.97	5.25	5.52	5.49
142467_at	CG33950-PF	X	2	-0.007026746	SN	2.9997	3.4505	0.2059	0.1979	0.2389	3.2915	3.2316	3.2149	0.3913	0.1168	0.4434	0.6777	0.6395	0.7679	3.1346	3.3176	3.3209	3.92	2.4	3.32	3.13	4.03	2.71	3.7	1.92	3.64	3.74	3.87	2.24	3.35	2.56	4.44	3.34	3.69	3.39	3.09	2.36	4.42	2.81	3.22	2.76	3.01	3.69	3.24
142468_at	CG8146-PA	X	3	0.055474147	SN	5.856	6.367	0.1627	0.1132	0.1397	5.5211	6.1711	5.8507	0.5187	0.1275	0.472	0.8984	0.6984	0.8175	5.6471	6.2656	6.0437	6.55	4.95	6.04	5.65	4.57	6.35	4.22	6.1	7.21	5.68	4.25	6.45	6.55	6.88	6.21	6.27	6.44	6.4	6.46	6.8	6.23	6.9	6.4	6.66	6.09	6.22	6.1
142470_s_at	CG5813-PA	2L	2	-0.008434558	SN	5.5114	5.9067	0.0848	0.0977	0.2207	5.8404	5.7134	5.6613	0.286	0.1019	0.7215	0.4954	0.558	1.2496	6.1232	5.6947	5.9376	4.3	6.75	5.94	6.12	6.13	5.27	6.73	4.87	6	6.31	6.35	5.3	4.55	5.77	5.23	6.08	6.22	5.88	5.37	5.72	5.61	5.63	6.26	5.87	4.71	6.01	5.39
142472_at	CG4863-PA	3R	5	-0.006885774	SN	10.8563	11.0119	0.0176	0.0194	0.0197	10.7775	10.9176	11.8741	0.1097	0.0386	0.1353	0.1899	0.2116	0.2344	10.7835	10.9246	11.9503	11.61	12.06	11.95	10.58	10.96	10.78	10.96	11.7	10.96	11.08	10.66	11.01	10.98	10.88	10.75	11	10.83	10.93	10.94	11.03	11.02	10.92	10.82	10.9	11	10.98	11.3
142473_at	CG17726-PA	3R	2	-0.173176393	SL	2.1942	2.7927	0.1252	0.3369	0.4957	3.9446	2.515	1.9037	0.2852	0.1547	0.5448	0.494	0.8472	0.9437	4.0599	2.6987	1.836	1	1.84	2.88	3.4	4.37	4.06	3.7	2.32	2.08	1.55	1.58	2.18	2.41	1.79	1.27	3.05	2.46	2.96	2.63	1.04	2.77	3.05	2.87	3.38	3.27	2.97	3.56
142482_at	CG5020-PA	2L	3	0.147136614	SH	7.2576	7.5867	0.1724	0.0612	0.0042	5.5626	7.4409	6.4032	0.5536	0.0831	0.0155	0.9588	0.4553	0.0269	5.3553	7.5038	6.4159	6.37	6.42	6.42	6.61	4.72	5.36	6.12	6.77	7.13	6.84	6.74	7.62	7.5	7.33	7.69	7.42	7.69	8.14	7.88	7.17	7.73	7.83	7.48	7.51	8.2	7.62	6.92
142485_at	CG12052-PP	2R	2	0.002526176	SN	7.2292	7.5256	0.0696	0.057	0.0667	7.5713	7.3659	6.6394	0.3042	0.0766	0.2556	0.5269	0.4195	0.4427	7.5658	7.3542	6.704	7.05	6.17	6.7	7.05	8.1	7.57	8.18	8.44	7.8	7.48	7.01	7.48	7.46	7.81	6.71	8.01	6.86	7.06	7.38	7.33	7.5	7.01	7.2	7.21	6.88	7.49	7.24
142487_s_at	CG14714-PA	3R	3	0.101147243	SN	4.7577	5.3897	0.2467	0.1473	0.1849	4.2356	5.2116	4.7744	0.6034	0.1402	0.5096	1.0451	0.7678	0.8827	4.2484	5.3061	5.275	5.29	3.76	5.28	5.27	4.25	3.18	4.47	5.27	5.15	5.25	4.65	5.29	5.41	5.32	6.11	5.26	5.32	5.75	5.46	5.33	5.91	5.28	5.1	5.79	4.84	5.29	5.29
142490_at	CG6027-PA	3R	3	0.012528474	SN	8.7697	9.028	0.0409	0.0403	0.1125	8.8895	8.8873	8.12	0.2098	0.0653	0.5275	0.3633	0.3579	0.9136	9.0593	8.871	8.6186	8.62	7.07	8.68	8.47	9.06	9.14	9.11	9.34	9.03	8.67	9.16	9.14	8.62	8.6	8.78	8.45	9.25	9.05	8.83	9.24	9.31	8.31	8.7	8.47	8.58	8.6	9.13
142491_at	CG11870-PA	3R	2	0.028185104	SN	6.094	6.7074	0.1314	0.1351	0.0983	6.1343	6.4113	6.0176	0.4653	0.1581	0.3416	0.8059	0.866	0.5917	5.772	6.3694	6.0771	6.08	6.58	5.4	7.06	5.57	5.77	5.23	3.67	6.08	5.46	6.32	5.69	6.08	6.23	6.12	6.42	7.07	6.81	6.87	6.87	9.16	7.08	7.04	6.29	6.84	6.57	6.32
142494_at	CG16944-PC	X	2	0.016273101	SN	13.5673	13.727	0.0316	0.0165	0.0283	13.3416	13.6471	13.0464	0.2436	0.0412	0.2135	0.4219	0.2258	0.3698	13.2474	13.644	12.9126	13.46	12.91	12.76	13.8	13.25	12.97	13.27	13.36	13.65	13.45	13.46	13.75	13.78	13.65	13.86	13.62	14.1	13.9	14.13	13.68	13.71	13.64	13.87	13.59	13.39	13.5	13.51
142495_at	CG1683-PA	X	2	0.035474463	SN	8.2332	8.742	0.03	0.0729	0.1403	8.1455	8.5898	7.8461	0.141	0.1143	0.6356	0.2441	0.6263	1.101	8.2701	8.7047	7.8483	6.74	8.95	7.85	7.86	8.27	8.3	9.25	8.48	8.55	8.49	8.79	8.48	8.46	8.73	8.45	8.88	8.26	8.31	7.95	8.33	8.73	8.8	8.68	8.95	9.51	9.16	8.81
142502_at	CG32053-PA	3L	2	-0.01285347	SN	3.6987	4.01	0.1376	0.1133	0.0629	4.1457	3.8357	3.2626	0.3294	0.0794	0.1184	0.5705	0.4347	0.2051	3.8355	3.8576	3.3248	3.43	3.03	3.32	3.8	4.8	3.84	3.69	3.01	3.8	3.65	3.43	3.07	3.49	3.76	3.21	3.66	3.64	3.9	4	3.86	3.87	3.85	4.03	3.85	3.73	3.88	3.9
142503_at	CG10988-PA	X	3	0.172985782	SH	4.6197	5.3217	0.2943	0.2013	0.2227	3.7008	4.947	3.5925	0.6287	0.1818	0.4619	1.089	0.9956	0.8	3.5847	4.6637	4.004	4	2.67	4.1	4.84	3.58	2.67	6.59	6.89	4.35	6.86	4.28	5.42	3.72	6.17	5.5	4.29	5.67	4.29	4.78	3.99	3.21	5.6	5.17	5.39	4.61	3.55	4.58
142504_s_at	CG10986-PB	X	3	0.018340933	SN	3.3819	3.645	0.0276	0.1032	0.1818	3.522	3.4857	2.958	0.0562	0.0657	0.3106	0.0973	0.3599	0.5379	3.5682	3.4063	2.666	2.67	3.58	2.63	3.59	3.41	3.57	3.46	3.99	3.01	3.42	3.26	3.05	3.4	3.36	3.18	3.49	3.86	3.34	4.08	3.63	3.45	3.22	3.39	2.96	3.3	3.28	3.57
142508_at	CG3800-PA	2R	6	-0.024354474	SN	9.391	9.6353	0.0169	0.0362	0.0612	9.7658	9.4972	10.3545	0.0952	0.0627	0.3658	0.165	0.3435	0.6336	9.7432	9.4781	10.5796	9.64	10.84	10.58	9.74	9.61	9.94	9.3	10.62	9.49	9.67	9.52	9.47	9.72	9.39	9.23	9.7	9.37	9.37	9.49	9.93	9.56	9.23	9.08	9.31	10.04	9.36	9.27
142509_at	CG6061-PA	2R	2	0.031935584	SN	4.3317	4.9517	0.0649	0.1835	0.067	4.1763	4.5696	4.7458	0.1566	0.1531	0.1835	0.2712	0.8387	0.3178	4.2996	4.4041	4.8439	4.39	5	4.84	4.36	4.3	3.87	4.51	7.05	4.08	3.75	4.91	7.21	3.92	4.6	5.18	5.02	3.6	4.35	4.45	4.36	4.66	4.18	4	3.98	4.97	5.3	4.72
142510_at	CG6050-PA	2R	2	0.016276932	SN	7.5297	7.9455	0.0026	0.0753	0.0293	7.2348	7.7621	8.4776	0.0108	0.1067	0.1435	0.0187	0.5845	0.2485	7.2404	7.8804	8.3597	8.31	8.36	8.76	7.21	7.24	7.25	8.5	8.92	8.4	8.13	6.1	7.65	8.14	8.26	7.69	7.33	7.38	7.95	7.85	7.61	7.16	8.27	7.69	7.43	8.13	7.36	7.11
142511_at	CG4611-PA	3L	2	0.045248821	SN	3.139	3.4559	0.3114	0.1327	0.1128	3.0635	3.3046	3.0204	0.5508	0.0801	0.1967	0.9539	0.4386	0.3407	2.7817	3.3428	2.9911	2.99	3.37	2.7	2.28	4.13	2.78	3.17	3.73	3.09	3.73	2.99	2.75	3.14	3.35	3.6	3.57	2.99	3.33	3.93	2.6	2.97	3.4	3.68	2.33	3.96	3.34	2.73
142512_at	CG4603-PA	3L	3	-0.032313248	SN	6.3703	6.5497	0.2257	0.0393	0.0951	6.816	6.4643	6.8929	0.8882	0.0463	0.3784	1.5384	0.2539	0.6554	7.2876	6.4968	6.9608	6.96	6.21	7.51	7.29	5.1	8.06	6.95	6.6	6.91	6.7	6.8	6.41	6.29	6.6	6.04	6.42	5.94	6.27	6.01	6.26	6.55	6.69	6.27	6.25	6.55	6.32	6.53
142515_at	CG6544-PA	3R	6	0.05180592	SN	7.057	7.4333	0.0545	0.072	0.0643	7.0362	7.279	5.4944	0.2214	0.0957	0.2038	0.3835	0.524	0.3531	7.1811	7.4192	5.5664	5.81	5.11	5.57	7.18	6.6	7.33	5.69	6.88	6.65	7.27	6.31	7.43	7.2	6.76	7.47	7.61	7.64	7.88	7.88	7.67	7.48	7.11	7.45	7.81	7.8	7.58	7.51
142517_at	CG1225-PA	3L	3	-0.107562664	SN	4.936	5.0766	0.0432	0.0392	0.1225	6.4939	4.9948	4.6974	0.162	0.0358	0.3321	0.2806	0.1959	0.5752	6.6169	4.9323	4.7662	4.09	5.24	4.77	6.69	6.62	6.17	4.9	4.81	4.86	4.96	4.94	5.13	4.92	5.08	4.81	5.18	5.4	5.6	4.95	4.93	4.97	5.24	5.05	5.27	4.88	5.05	4.79
142519_at	CG17800-PE	2R	4	0.018795083	SN	2.8859	3.236	0.2018	0.1579	0.1978	2.7876	3.0231	3.3156	0.3247	0.0872	0.3786	0.5624	0.4774	0.6558	2.6153	2.8983	3.4965	2.59	3.86	3.5	2.33	2.62	3.42	2.47	4.54	2.8	2.88	2.9	2.9	2.67	2.61	2.91	2.55	3	4.22	3.11	2.78	3.14	3.25	3.28	2.97	3.26	2.67	3.92
142520_at	CG5670-PA	3R	5	0.025406504	SN	10.0247	10.1491	0.0807	0.0174	0.0224	9.4823	10.0879	10.1737	0.4417	0.0321	0.1318	0.7651	0.1757	0.2283	9.7098	10.0814	10.2961	10.3	9.91	10.31	9.71	10.11	8.63	10.26	10.14	10.08	10.1	9.98	10.11	10.04	9.87	10.14	10.31	9.85	10.08	10.1	10	10.08	10.07	10	10.17	10.29	10.03	10
142521_at	CG7053-PA	X	2	0.111058098	SN	3.1283	3.4947	0.3558	0.1528	0.1441	2.3479	3.3349	3.9405	0.4823	0.093	0.3279	0.8353	0.5096	0.5679	2.7672	3.352	4.2372	4.3	3.29	4.24	2.89	2.77	1.39	3.77	3.27	3.65	3.3	2.05	3.1	3.72	3.44	4.61	3.15	3.25	3.8	3.68	3.48	3.12	2.71	3.53	3.26	3.19	3.25	3.69
142523_at	CG9297-PB	3R	7	0.017274472	SN	10.1199	10.7553	0.0413	0.0667	0.1228	10.6074	10.6023	9.3074	0.2527	0.1291	0.6598	0.4377	0.7072	1.1427	10.4152	10.6988	9.8509	10.08	7.99	9.85	10.3	10.42	11.11	11.09	10.05	10.68	10.66	10.7	10.6	10.7	10.44	10.53	10.85	10.84	11	10.88	10.7	11	10.64	10.36	10.55	10.56	10.88	11.18
142527_at	CG30389-PA	2R	6	-0.054317516	SN	3.7209	4.0655	0.1338	0.1257	0.262	4.2162	3.8767	4.4247	0.3257	0.089	0.6692	0.5642	0.4874	1.1591	4.0951	3.7235	3.9842	3.55	5.74	3.98	3.72	4.1	4.83	4.58	4.64	4.46	4.59	4.88	4.5	3.84	3.78	3.14	3.48	3.91	3.38	3.52	3.74	3.47	3.31	3.48	3.56	3.64	3.61	4.79
142528_at	CG6498-PA	3L	2	-0.031831756	SN	7.0827	7.6741	0.0383	0.112	0.1346	7.9	7.4285	7.7252	0.1746	0.1519	0.6002	0.3025	0.8319	1.0396	7.9855	7.458	7.4224	7.42	6.87	8.88	8.15	7.56	7.99	8.42	5.91	7.25	6.7	8.01	7.89	7.27	8.41	7.28	7.83	7.7	7.59	7.39	7.24	7.42	8.41	7.15	7.71	8.33	7.62	8.23
142530_at	CG5319-PA	3R	2	0.024213597	SN	6.7035	7.2757	0.1769	0.1083	0.3484	6.9689	7.0713	6.2036	0.7117	0.1398	1.2478	1.2326	0.7655	2.1612	7.4363	7.1628	7.2892	7.29	3.71	7.61	7.44	7.9	5.57	7.4	5.47	6.71	5.96	7.14	6.89	7.57	7.46	6.98	7.16	7.17	7.37	7.57	7	6.98	6.86	7.28	7.07	7.1	7.33	7.57
142531_at	CG4153-PA	3L	4	0	SN	8.5547	8.8607	0.028	0.048	0.0575	8.5324	8.6676	9.0911	0.1381	0.0759	0.3018	0.2393	0.4158	0.5227	8.5233	8.5886	9.0839	8.57	9.08	9.62	8.52	8.78	8.3	9.7	10.15	8.59	8.53	8.73	8.69	8.53	8.82	8.44	9.01	8.57	8.58	8.59	8.54	8.86	8.71	8.19	8.72	8.77	8.63	8.67
142533_at	CG12249-PA	3R	3	-0.008617423	SN	3.628	4.0535	0.1032	0.1516	0.1072	3.904	3.7815	3.6537	0.2325	0.1047	0.2262	0.4027	0.5734	0.3918	4.0201	3.5858	3.4334	3.42	4.11	3.43	3.46	4.02	4.24	4.44	3.47	3.88	3.74	5.66	3.8	3.3	4.13	3.34	3.5	3.51	3.36	3.56	3.63	3.47	3.41	3.71	3.46	3.36	3.46	3.49
142536_at	CG5300-PA	2L	2	-0.034405114	SN	4.0667	4.5717	0.1974	0.1664	0.2775	4.47	4.2941	4.8232	0.5094	0.1304	0.7727	0.8823	0.7143	1.3384	4.8234	4.0294	4.1655	3.94	6.36	4.17	3.47	5.12	4.82	4.78	4.76	5.34	6.13	5.44	5.2	4	3.6	4.24	3.42	3.77	4.23	4.17	4.02	4.79	3.37	3.59	3.57	3.78	3.96	4.04
142540_at	CG31641-PB	2L	5	0.042066826	SN	7.5518	7.9253	0.0299	0.0678	0.0242	7.3398	7.7484	6.7892	0.1268	0.0959	0.095	0.2197	0.5251	0.1645	7.3247	7.6864	6.6987	6.7	6.98	6.69	7.13	7.32	7.57	7.9	9.09	8.04	7.58	8.51	7.99	7.41	7.93	7.38	7.17	8.48	7.64	7.64	8.06	7.35	8.06	8.21	7.29	7.46	7.47	7.35
142545_at	CG9633-PA	3R	2	0.157322588	SH	5.4596	5.9649	0.2762	0.1171	0.2427	4.4842	5.775	4.1768	0.715	0.1234	0.5854	1.2383	0.676	1.0139	4.4649	5.9195	4.6964	4.7	3.01	4.83	5.73	4.46	3.26	6.09	6.42	5.86	4.54	3.38	4.53	6.37	5.79	5.84	5.68	5.92	5.61	6.09	6.04	5.92	6.51	6.24	5.71	6.29	6.29	5.71
142547_at	CG9001-PA	2R	2	0.087427667	SN	5.9624	6.7477	0.2489	0.1668	0.3173	6.0799	6.4468	3.9264	0.8738	0.1964	0.7194	1.5134	1.0755	1.246	5.4992	6.7326	4.2407	4.99	2.55	4.24	7.8	5.5	4.94	4.1	3.72	6.62	6.11	5.92	6.9	6.73	6.88	7.29	7.13	6.47	6.73	6.88	6.05	6.32	7.5	6.82	7.43	7.98	7.05	5.62
142552_at	CG5619-PA	2L	3	-0.052987705	SN	3.4587	3.7898	0.1456	0.129	0.3025	3.862	3.604	4.2297	0.3246	0.0849	0.7386	0.5622	0.4649	1.2793	4.0363	3.3697	3.5344	3.45	5.71	3.53	3.23	4.04	4.32	4.19	4.63	4.35	4.4	4.7	4.18	3.28	3.36	3.04	3.36	3.3	3.17	3.35	3.56	3.36	3.15	3.38	3.27	3.33	3.33	3.59
142554_at	CG3981-PA	X	8	0.030562841	SN	3.8117	4.097	0.1904	0.1037	0.1211	3.647	3.9512	4.034	0.4008	0.0748	0.282	0.6943	0.4097	0.4884	3.673	3.9306	4.2434	4.24	3.48	4.38	4.33	3.67	2.94	4.13	4.72	4.39	3.67	3.67	3.81	4.14	3.39	4.42	3.62	4.1	4.79	4.58	3.75	3.73	3.46	4.27	4.25	3.95	3.93	4.38
142555_at	CG7107-PA	X	13	0.026324154	SN	8.9734	9.3081	0.0613	0.0476	0.1858	8.9709	9.1885	8.1994	0.3177	0.0799	0.8797	0.5503	0.4376	1.5237	9.0196	9.2817	8.8602	9.28	6.46	8.86	9.5	9.02	8.4	9.72	9	9.67	9.35	9.55	9.3	8.6	9.18	9.62	9.3	9.53	9.6	9.38	9.63	8.91	8.95	9.3	8.74	8.91	9.17	8.88
142556_at	CG7867-PA	3L	5	0.016448292	SN	5.371	5.8537	0.0102	0.1198	0.0625	5.0641	5.6459	6.7804	0.0297	0.1234	0.2448	0.0515	0.6761	0.4241	5.0561	5.8141	6.6726	6.67	6.42	7.25	5.12	5.02	5.06	6.36	5.95	4.8	4.79	5.34	3.88	5.82	5.58	5.87	5.61	6.44	6.32	5.78	6.43	6.27	5.92	5.42	5.99	5.25	5.98	6.23
142560_at	CG2210-PA	3R	9	0.001433199	SN	10.88	11.0673	0.0125	0.0244	0.0225	10.9078	10.9783	11.0795	0.0788	0.0488	0.144	0.1364	0.2676	0.2494	10.8599	11.0169	11.057	11.06	10.84	11.34	11.06	10.8	10.86	11.1	11.62	11.17	11.13	10.9	11.03	11.12	11.09	11.13	11.07	10.35	10.39	10.7	10.77	11	10.98	10.62	11.08	11.42	11.11	11.13
142571_at	CG7085-PA	2L	6	0.020996248	SN	6.3592	6.6403	0.0801	0.0587	0.2479	6.4647	6.53	5.7999	0.2989	0.07	0.83	0.5177	0.3836	1.4375	6.5204	6.5505	6.5889	6.59	4.14	6.67	6.52	6.95	5.92	6.72	6.12	6.56	6.4	6.37	6.18	6.32	6.45	6.72	6.04	6.67	6.62	6.6	6.88	6.86	6.5	6.54	6.44	6.68	6.46	6.54
142572_at	CG6669-PA	3R	6	-0.026607539	SN	4.257	4.5472	0.1275	0.0928	0.1428	4.5507	4.3916	4.7508	0.3351	0.0744	0.3917	0.5803	0.4073	0.6785	4.5585	4.2902	4.4033	4.4	5.53	4.32	3.97	4.56	5.13	4.91	5.12	4.73	4.84	5.11	4.65	4.25	4.13	4.09	4	4.37	3.56	4.14	4.39	4.27	4.18	4.31	4.41	3.86	3.96	4.18
142574_at	CG8600-PA	3L	4	-0.0034306	SN	3.9893	4.2783	0.0951	0.0985	0.0746	3.844	4.1481	5.1782	0.2111	0.0746	0.2232	0.3656	0.4085	0.3865	4.0082	4.2063	5.0144	4.9	5.62	5.01	4.1	4.01	3.43	3.31	5.01	3.72	3.45	3.4	4.64	4.4	4.19	3.97	4.22	4.26	4.02	4.15	4.17	4.59	4.05	4.2	4.26	4.18	4.13	4.28
142583_at	CG9090-PA	2R	9	0.009166695	SN	10.3214	10.441	0.0175	0.016	0.0617	10.2376	10.3821	10.1351	0.1032	0.0303	0.3612	0.1788	0.1657	0.6256	10.2965	10.3855	10.3826	10.38	10.6	9.42	10.38	10.3	10.04	10.67	10.29	10.5	10.59	10.39	10.07	10.36	10.39	10.52	10.51	10.45	10.41	10.38	10.61	10.37	10.08	10.3	10.46	10.09	10.13	10.43
142586_at	CG5346-PA	3R	3	0.010410451	SN	7.077	7.335	0.0961	0.0513	0.0482	6.7835	7.2105	7.9832	0.3762	0.0675	0.222	0.6517	0.3697	0.3845	6.9249	7.2205	7.8502	8.42	7.68	7.85	6.07	7.35	6.92	7.7	7.4	7.24	7.36	6.42	7.1	7.35	7.22	7.12	6.48	7.5	7.52	7.16	7.36	7.9	7.12	7.19	7.24	6.55	7.32	7.61
142587_at	CG33099-PA	3R	4	-0.047633784	SN	4.2359	4.4833	0.1537	0.0801	0.3447	4.3752	4.365	5.8736	0.3882	0.0639	1.1688	0.6723	0.3498	2.0243	4.0299	4.3247	6.711	7.34	3.56	6.71	5.15	4.03	3.95	4.7	3.34	4.04	4.02	4.11	4.08	4.62	4.18	4.6	4.6	4.35	4.16	4.02	4.27	4.45	5.08	4.28	4.85	4.03	4.28	4.79
142592_at	CG5753-PA	2R	5	0.03922082	SN	5.4994	5.7733	0.0753	0.0694	0.1281	4.9984	5.6395	6.0709	0.2174	0.0715	0.4492	0.3765	0.3914	0.778	4.8451	5.6451	5.753	5.75	6.96	5.5	4.85	4.72	5.43	5.5	4.77	6.07	5.54	5.92	6.16	5.73	5.25	4.98	5.77	5.34	5	5.39	5.43	5.5	5.34	6.11	5.75	5.83	6.05	5.48
142593_at	CG9856-PA	2R	5	0.059512627	SN	6.2987	6.5907	0.0541	0.0636	0.1394	5.6753	6.4581	6.2643	0.1774	0.075	0.504	0.3072	0.4105	0.873	5.6766	6.497	5.8121	5.81	7.27	5.71	5.98	5.37	5.68	5.72	6.15	7.23	6.79	7.02	6.62	6.36	6.2	6.65	6.6	6.41	6.56	6.5	6.18	5.66	5.79	6.89	6.39	6.96	6.43	5.54
142594_at	CG11799-PA	3L	7	0.003543118	SN	5.1313	5.4	0.0815	0.0724	0.029	5.2089	5.256	5.277	0.2452	0.0695	0.0883	0.4246	0.3805	0.153	5.0251	5.1955	5.2871	5.29	5.42	5.12	5.69	4.91	5.03	5.14	6.43	5.29	5.43	5.44	5.01	5.15	4.8	5.29	5.18	5.69	5.75	5.42	5.53	5.82	5.14	4.95	5.14	5.16	5.22	5.16
142596_at	CG5739-PA	2L	2	-0.101954082	SN	2.8907	3.1407	0.2578	0.1153	0.0656	3.5921	3.0198	3.714	0.5346	0.0636	0.1407	0.926	0.3481	0.2437	3.2323	3.0688	3.7887	3.91	3.44	3.79	3.23	4.64	2.9	3.38	2.43	2.95	3.74	3.6	3.32	3.14	3.08	2.82	3.12	2.91	2.43	2.64	2.47	3.03	3.21	3.22	2.72	2.91	3.47	3.17
142599_at	CG31151-PA	3R	11	-0.106971569	SN	4.349	4.6427	0.0537	0.0889	0.1365	5.6279	4.5217	4.982	0.1745	0.0734	0.3926	0.3022	0.4018	0.68	5.6981	4.561	4.8681	4.87	4.37	5.71	5.3	5.7	5.89	5.27	5.26	4.5	3.56	4.61	4.2	4.27	4.59	4.56	4.32	4.76	4.72	4.51	4.7	4.75	4.45	4.65	4.38	4.56	4.53	4.76
142612_at	CG11760-PB	3R	7	0.013702865	SN	4.5373	4.857	0.0062	0.0896	0.0308	4.5173	4.6502	4.6007	0.016	0.0761	0.0817	0.0278	0.4168	0.1416	4.5242	4.5145	4.6152	4.45	4.62	4.73	4.49	4.52	4.54	6.06	5.88	4.48	5.18	5.16	4.5	4.49	4.51	4.46	4.22	4.52	4.49	4.51	4.78	4.5	4.48	4.54	4.47	4.49	4.5	4.5
142614_at	CG32226-PA	3L	4	0.108226651	SN	4.0628	4.6129	0.0534	0.1784	0.0449	3.5024	4.3283	3.8601	0.1079	0.141	0.1001	0.1869	0.7723	0.1734	3.4636	4.3006	3.7705	3.77	3.75	4.06	3.71	3.46	3.34	3.36	3.58	3.66	3.96	3.72	3.55	4.45	5.18	5	5.67	3.39	4.25	3.5	3.09	3.16	5.65	4	4.79	4.55	5.18	4.69
142615_at	CG12052-PB	2R	2	-0.114421302	SL	2.812	3.0959	0.2373	0.1337	0.2166	3.706	2.926	3.2448	0.5078	0.0714	0.4058	0.8796	0.3911	0.7029	3.4898	2.8705	2.9212	2.76	4.05	2.92	2.95	4.67	3.49	2.98	3.13	3.23	3.08	3.29	3.31	2.82	2.6	2.46	3	2.56	2.42	3.35	3.19	2.61	3.19	2.63	2.92	3.17	2.53	4.38
142618_at	CG12390-PA	2R	2	0.184704185	SH	8.0437	8.4052	0.1223	0.0624	0.0679	5.8383	8.2125	6.3647	0.4121	0.0936	0.2493	0.7138	0.5129	0.4319	5.5371	8.1982	6.1779	6.06	6.18	6.86	6.65	5.54	5.32	8.31	7.93	8.38	7.93	8.03	7.88	8.18	8.77	7.65	8.92	7.84	7.67	7.43	7.76	8.45	8.45	8.47	8.86	7.8	9.07	8.49
142620_at	CG31258-PA	3R	5	-0.064380653	SN	3.6223	4.0758	0.2077	0.1686	0.3194	4.2145	3.8158	4.4929	0.5053	0.1175	0.8284	0.8753	0.6435	1.4349	4.3003	3.4983	3.7595	3.57	6.15	3.76	3.3	4.3	5.04	5.02	5.05	5.13	4.74	5.06	4.65	3.32	3.4	3.16	3.45	3.4	3.17	3.45	4.02	3.41	3.18	3.42	3.4	3.4	3.41	3.67
142634_at	CG8443-PA	2R	4	0.044731205	SN	6.7947	7.1066	0.0295	0.0636	0.0377	6.7731	6.9382	5.3659	0.1154	0.0805	0.1167	0.2	0.4411	0.2022	6.7645	6.916	5.3537	5.35	5.57	5.17	6.58	6.98	6.76	6.94	7.57	6.9	7.16	7.64	6.49	6.93	6.83	6.9	6.44	7.27	7.31	7.29	8.25	6.89	6.95	6.89	6.36	7.47	6.94	6.63
142635_at	CG8166-PA	2R	3	-0.012631579	SN	4.3537	4.9696	0.1696	0.1859	0.3241	4.8488	4.6895	4.6299	0.4748	0.1591	0.8664	0.8224	0.8716	1.5007	4.7701	4.9871	5.1597	5.79	2.94	5.16	5.71	4.77	4.07	6.46	4.29	2.59	4.74	4.37	3.26	5.49	5.7	3.91	5.02	5.45	4.26	5.33	3.85	5.29	5.37	5.14	5.33	3.18	5.17	4.98
142638_at	CG4173-PA	3R	4	0.03125	SN	7.1343	7.3763	0.1279	0.047	0.0246	6.672	7.263	7.4877	0.4925	0.0623	0.1065	0.853	0.3412	0.1845	6.6017	7.2893	7.4711	7.47	7.68	7.31	6.6	7.56	5.86	7.7	8.2	7.24	7.08	6.16	6.87	7.14	7.33	7.36	7.4	7.49	7.31	7.18	7.3	7.48	7.28	7.06	7.06	7.38	7.44	7.74
142639_at	CG16953-PA	3R	2	0.0833946	SN	5.986	6.5608	0.0574	0.1273	0.1315	5.6584	6.3136	4.8593	0.1876	0.1468	0.369	0.3249	0.804	0.6392	5.5726	6.5384	5.0729	5.36	4.14	5.07	6.02	5.57	5.38	6.61	6.54	5.5	5.31	6.71	6.53	5.35	6.43	6.57	6.86	5.52	6.54	5.62	6.47	7.11	6.9	7.31	6.8	5.28	6.59	6.88
142643_at	CG9520-PA	2L	2	0.011549907	SN	5.1091	5.6463	0.1876	0.1412	0.4655	5.1979	5.3779	5.4852	0.5629	0.1386	1.4743	0.975	0.7591	2.5535	4.8772	5.4829	6.838	7.08	2.54	6.84	6.29	4.88	4.42	5.39	5.75	5.09	5.68	4.56	5.57	6.2	4.97	5.76	5.47	5.67	5.96	5.92	4.14	6.29	6.49	4.53	5.5	5.32	4.9	7.17
142647_at	CG31092-PA	3R	3	-0.003264096	SN	3.3447	3.7383	0.105	0.1522	0.2559	3.4625	3.4902	3.6612	0.2098	0.097	0.541	0.3634	0.5313	0.937	3.5904	3.3496	3.1283	3.13	4.74	3.11	3.05	3.59	3.74	4.5	5.53	3.82	3.86	4.05	3.87	3.3	3.11	3.38	2.96	3.34	2.93	3.38	3.3	3.06	3.66	3.36	3.02	3.09	3.24	3.46
142652_at	CG1744-PA	3R	6	0.018553548	SN	8.4069	8.5709	0.0427	0.0264	0.099	8.0183	8.4739	8.7431	0.1978	0.0409	0.4998	0.3426	0.224	0.8656	7.8224	8.3868	8.4593	8.06	9.72	8.46	7.82	7.82	8.41	8.65	8.19	8.82	8.35	8.3	8.89	8.33	8.52	8.35	8.52	8.52	8.31	8.32	8.28	8.43	8.59	8.3	8.57	9.21	8.55	8.28
142655_at	CG10407-PA	3R	4	-0.010240556	SN	11.2943	11.6146	0.0056	0.0399	0.0406	11.7991	11.4636	11.2707	0.0384	0.0836	0.2644	0.0665	0.4577	0.458	11.7954	11.4099	11.2923	11.29	10.8	11.72	11.87	11.73	11.8	11.87	10.39	11.18	10.99	11.38	11.16	11.38	11.14	11.28	11.81	11.68	11.53	11.34	11.51	11.19	11.34	11.93	11.72	12.29	11.95	11.89
142657_at	CG9681-PA	3L	3	-0.226588869	SL	4.7213	5.1113	0.1645	0.1138	0.1998	7.1295	4.9156	8.384	0.677	0.1021	0.9671	1.1726	0.5592	1.675	7.2972	4.9058	9.2846	9.28	6.45	9.42	8.21	7.3	5.88	5.26	4.78	4.9	4.72	4.17	4.44	5.07	5.63	4.71	6.01	4.31	4.71	4.81	3.74	4.77	5.21	4.09	4.8	5.26	4.98	4.65
142661_at	CG18617-PA	3R	5	0.069634849	SN	8.4356	8.6587	0.0921	0.0344	0.2327	7.6913	8.5792	7.3387	0.4091	0.0539	0.9859	0.7086	0.295	1.7077	7.7553	8.6463	7.7878	7.79	5.45	8.78	8.37	7.76	6.95	8.55	8.35	8.61	8.6	8.37	8.8	8.53	8.52	8.78	8.83	8.73	8.87	8.79	8.68	8.61	8.74	8.61	8.81	7.83	8.73	8.77
142663_at	CG8964-PA	2R	2	-0.131476882	SL	3.3337	3.7809	0.1415	0.1782	0.275	4.6216	3.523	3.9454	0.3777	0.1146	0.6264	0.6541	0.6276	1.0849	4.6976	3.2099	3.3952	3.25	5.2	3.4	3.93	4.7	5.23	4.76	3.79	4.8	4.34	4.61	4.16	3.08	3.16	2.89	3.48	3.1	2.95	3.16	3.34	3.18	2.97	3.15	3.07	3.13	3.08	5.12
142664_at	CG8889-PB	2R	3	0.025894586	SN	8.0217	8.274	0.0685	0.0448	0.0491	7.7138	8.145	8.0339	0.3049	0.0667	0.2277	0.5281	0.3652	0.3944	7.7546	8.1188	7.9064	8.48	7.72	7.91	8.22	7.17	7.75	7.73	7.5	7.94	7.97	8.11	8.18	8.76	8.33	7.77	8.78	8.02	8.08	8.31	8.03	8.6	7.77	8.08	8.41	8.12	8.4	8.16
142667_at	CG6015-PA	3R	4	0.000346125	SN	4.0158	4.2313	0.0793	0.0738	0.0213	4.1377	4.1309	4.0856	0.1895	0.0557	0.0502	0.3282	0.305	0.0869	4.1144	4.1721	4.054	4.02	4.18	4.05	4.48	3.82	4.11	4.54	3.84	3.95	4.31	3.84	4.01	4.1	4.48	4.22	4.38	3.97	4.13	4.28	4.08	3.74	4.37	4.26	3.83	4.88	4.32	4.21
142673_at	CG8292-PA	2L	2	-0.016961499	SN	7.4915	7.8667	0.0206	0.0682	0.113	8.4196	7.7034	6.4691	0.1003	0.0959	0.422	0.1737	0.5251	0.7309	8.4625	7.7945	6.3018	5.84	7.27	6.3	8.23	8.57	8.46	7.76	7.5	7.61	8.01	8.24	7.03	8.19	8.24	7.9	7.75	7.94	8.25	8.52	6.88	8.05	7.66	7.72	7.83	8.24	8.12	7.43
142678_at	CG10060-PA	3L	6	0.081415482	SN	5.1534	5.4933	0.0753	0.0848	0.1048	4.4647	5.3671	5.2678	0.1942	0.0831	0.3188	0.3363	0.4553	0.5522	4.2801	5.415	5.0131	5.9	4.89	5.01	4.85	4.28	4.26	3.62	5.62	5.93	5.44	5.64	5.33	5.86	5.16	5.77	4.83	5.76	5.63	5.4	5.58	5.96	5.41	5.35	5.55	4.97	5.02	5.12
142683_s_at	CG10480-PA	3L	2	0.090894031	SN	9.3233	9.5718	0.0977	0.0375	0.0367	7.9992	9.4337	8.2191	0.4511	0.0645	0.1743	0.7812	0.3533	0.3019	8.3956	9.3398	8.3373	8.34	8.44	7.88	8.5	7.1	8.4	8.95	10.43	9.05	9.09	9.89	9.39	9.16	9.26	9.16	9.29	9.42	9.25	9.28	9.6	9.04	9.64	9.58	9.7	10.01	9.16	9.17
142686_at	CG8264-PA	X	6	0.025210084	SN	5.9897	6.2053	0.0171	0.0502	0.1725	5.9011	6.098	5.6496	0.0581	0.0558	0.5626	0.1007	0.3058	0.9745	5.9472	6.0811	5.9764	5.98	4.55	6.42	5.95	5.97	5.79	5.84	6.43	5.89	5.21	6.13	5.73	6	6.11	5.98	6.08	6.01	5.76	6.22	5.9	6.17	6.37	5.96	6.36	6.14	6.03	6.56
142688_at	CG15269-PA	2L	2	-0.067164179	SN	3.5577	3.9587	0.2062	0.1499	0.1602	4.0894	3.7513	4.6205	0.4869	0.1027	0.4274	0.8433	0.5624	0.7403	4.3374	3.6207	4.6749	4.67	5.33	3.85	3.15	4.78	4.34	4.34	4.05	4.35	4.44	4.61	4.34	3.2	3.74	2.98	3.14	3.21	3.54	3.26	4.04	4.52	3.17	3.3	3.21	3.22	3.39	4.88
142692_at	CG7269-PA	2L	3	-0.016293354	SN	5.1548	5.8147	0.2559	0.1671	0.3557	5.5248	5.5211	6.1589	0.8161	0.1685	1.265	1.4136	0.9227	2.191	6.0469	5.6809	7.1497	7.15	3.65	7.68	6.6	6.05	3.92	3.03	7.91	5	3.96	4.29	5.59	5.84	5.95	5.72	6.21	5.59	5.82	5.92	5.99	5.96	6.28	5.24	6.35	5.55	5.83	5.64
142694_at	CG7177-PA	3L	4	0.097481678	SN	7.6237	7.7903	0.1538	0.0303	0.1146	6.321	7.7178	7.1202	0.5611	0.0428	0.4709	0.9719	0.2342	0.8156	6.2542	7.7464	7.3971	7.4	6.2	7.76	7.32	6.25	5.38	7.03	7.43	7.84	7.94	7.47	7.98	7.71	7.87	7.89	7.67	7.81	7.93	7.71	7.74	7.48	7.98	8.12	7.8	7.9	7.78	7.75
142695_at	CG7173-PA	3L	2	-0.111205757	SL	2.7393	3.3063	0.4235	0.2672	0.1172	3.8421	2.9834	3.0075	0.9395	0.1455	0.2035	1.6273	0.7971	0.3524	3.9645	2.9188	3.0411	2.64	3.04	3.34	2.16	5.4	3.96	4.42	2.13	2.6	2.44	2.62	2.57	2.79	3.17	2.02	2.44	3.1	2.26	4.51	2.29	3.13	2.07	3.01	2.14	3.36	3.33	2.18
142696_at	CG8801-PA	2R	6	-0.012782233	SN	9.8	10.0227	0.023	0.0312	0.0396	10.0481	9.9258	10.4669	0.1337	0.0566	0.2393	0.2316	0.3102	0.4145	10.0081	9.9283	10.3353	10.34	10.13	10.93	10.01	10.3	9.84	10.26	10.42	9.9	9.86	9.71	10.09	9.85	9.64	9.8	9.91	10.04	9.64	9.68	10.35	10.11	9.78	10.16	9.86	10.3	10.03	10.29
142697_at	CG8800-PA	2R	2	-0.076454637	SN	3.721	4.1244	0.1577	0.1455	0.1207	4.3935	3.8992	4.6855	0.3999	0.1036	0.3266	0.6927	0.5673	0.5656	4.2305	3.7977	4.5395	4.54	5.31	4.21	4.23	3.8	5.15	5.57	3.46	3.53	4.37	3.72	3.69	3.42	4.2	4.05	3.61	3.4	3.74	2.88	3.59	2.98	4.15	3.95	4.19	3.98	3.86	3.56
142709_s_at	CG6543-PA	2R	3	-0.063230381	SN	8.1997	8.5463	0.0347	0.0588	0.0589	9.4618	8.3626	9.0098	0.1898	0.0897	0.3064	0.3288	0.4914	0.5307	9.647	8.3736	8.7626	8.76	8.65	9.62	9.08	9.66	9.65	8.73	8.31	8.63	7.83	8.92	8.3	7.98	8.78	8.38	9.5	7.78	8.07	7.86	7.44	8.35	8.54	8.13	9.4	8.48	8.45	8.69
142711_at	CG8636-PA	X	2	-0.08246151	SN	4.0646	4.4503	0.091	0.129	0.1052	4.9649	4.2618	4.8429	0.2608	0.1004	0.2942	0.4516	0.5497	0.5095	4.9408	4.2318	4.7474	4.75	4.39	5.39	4.53	4.94	5.43	4.22	4.98	4.11	4.01	3.45	3.5	4.38	3.77	4.72	5.07	3.44	3.18	4.22	5.14	4.12	5.14	4.09	3.97	4.42	4.27	4.71
142714_at	CG5850-PA	2L	2	0.051219512	SN	4.1917	4.407	0.1922	0.0714	0.1155	3.9057	4.308	4.0351	0.4335	0.0562	0.2691	0.7509	0.3077	0.4661	4.0455	4.3782	4.082	4.08	3.55	4.48	4.58	4.05	3.09	3.65	4.5	4.48	4.02	3.78	4.58	4.39	4.22	4.25	4.34	4.61	4.49	4.5	4.4	4.56	4.29	4.09	4.21	4.73	4.53	4.49
142715_at	CG3420-PA	2R	4	0.01223575	SN	6.371	6.69	0.1183	0.0683	0.2089	6.1159	6.4993	7.0923	0.4176	0.0811	0.8552	0.7233	0.4442	1.4813	5.8704	6.3912	7.9046	7.99	5.38	7.9	6.93	5.87	5.55	6.57	6.61	6.38	6.05	5.96	5.88	6.48	7.02	6.7	6.97	6.15	6.17	6.28	6.29	6.59	6.95	6.21	6.93	7.11	6.38	6.1
142721_at	CG13154-PA	2R	3	-0.056016695	SN	3.7374	4.11	0.1176	0.1315	0.3346	4.2113	3.8978	4.5855	0.286	0.0936	0.8859	0.4953	0.5125	1.5345	4.4931	3.6923	3.7452	3.65	6.36	3.75	3.64	4.49	4.5	5.11	4.29	4.61	4.68	5	4.72	3.45	3.72	3.53	3.36	3.69	3.72	3.57	4.1	3.55	3.33	3.68	3.47	3.65	3.46	3.7
142730_at	CG4532-PA	X	5	0.065268782	SN	4.2537	4.7324	0.1664	0.1499	0.252	3.7196	4.5006	4.9066	0.3574	0.1231	0.7138	0.619	0.6744	1.2363	4.0071	4.5079	5.4807	5.48	3.49	5.75	4.01	4.14	3.01	4.56	5.46	3.07	4.19	3.23	3.69	4.97	4.46	4.61	3.72	5.19	5.33	4.63	5.35	5.28	3.86	4.38	4.14	3.95	4.44	4.05
142731_at	CG10868-PA	3R	2	-0.071545216	SN	3.8088	4.391	0.251	0.1984	0.3712	4.5736	4.0598	4.7191	0.6628	0.1471	1.0113	1.148	0.8055	1.7516	4.4858	3.6963	3.748	3.67	6.74	3.75	3.47	4.49	5.76	4.74	4.23	5.33	5.71	6.02	5.33	3.48	3.58	3.23	3.38	3.69	3.32	4.82	5.63	3.57	3.81	3.71	3.5	3.5	3.51	3.78
142734_at	CG7049-PA	3L	2	0.168683068	SH	4.5851	5.072	0.1783	0.14	0.0447	3.8512	4.8298	2.893	0.3964	0.1234	0.0747	0.6867	0.6759	0.1293	4.0429	4.8165	2.8976	2.9	2.76	3.02	4.04	4.42	3.09	4.4	4.3	4.8	3.58	4.31	4.1	5.07	4.83	5.46	4.67	3.87	3.73	4.76	4.66	3.87	5.41	5.34	4.33	6.08	5.5	5.06
142735_at	CG7047-PA	3L	2	0.034026465	SN	5.1248	5.7306	0.1328	0.1552	0.2	5.3182	5.4661	4.6572	0.4078	0.1549	0.5378	0.7064	0.8486	0.9314	5.6272	5.5871	4.8782	5.46	4.88	3.64	5.82	5.63	4.51	3.61	3.83	5.32	5.17	5.05	3.87	5.27	4.9	6.21	6.43	6.37	6.34	5.93	5.51	5.71	5.55	5.62	6.11	5.64	6.42	6.11
142736_s_at	CG4311-PA	2R	6	-0.029777983	SN	7.4047	7.8187	0.0671	0.0703	0.0066	7.8511	7.6773	8.8208	0.304	0.0986	0.0335	0.5266	0.5398	0.0581	7.954	7.7131	8.8225	8.82	8.88	8.76	8.32	7.95	7.28	5.5	7.36	7.64	7.62	6.74	7.99	7.5	7.58	8.06	8.44	7.57	7.91	8.02	7.88	7.96	7.57	7.43	8.5	8.17	7.76	7.4
142737_at	CG5059-PA	3L	7	0.022815584	SN	5.7981	6.2056	0.0885	0.0967	0.2403	5.8711	6.0222	5.525	0.2998	0.1064	0.7664	0.5193	0.5826	1.3275	5.7919	6.09	5.8154	6.68	4.08	5.82	6.43	5.4	5.79	5.78	4.59	6.36	6.24	5.55	6.27	6.59	5.67	6.78	5.75	6.37	6.29	6.15	6.03	6.01	5.83	5.88	6.22	5.82	6.27	7.23
142752_at	CG9213-PA	X	2	0.019565217	SN	4.4834	4.9597	0.0652	0.1418	0.0446	4.4105	4.6852	4.8953	0.1661	0.1213	0.1261	0.2877	0.6644	0.2184	4.4925	4.541	4.8046	4.8	4.74	5.14	4.09	4.65	4.49	5.9	5.76	4.03	4.03	4.4	4.77	4.68	6.22	4.22	4.66	4.17	4.17	4.24	4.56	4.35	4.44	3.63	4.69	4.56	4.32	5.78
142755_s_at	CG2061-PA	X	2	0.152395574	SH	5.9113	6.776	0.3575	0.1777	0.4411	5.1074	6.4627	4.5344	1.0542	0.2097	1.1547	1.826	1.1484	2	4.7555	6.757	5.4698	5.9	2.24	5.47	7.08	4.76	3.48	2.34	3.51	5.26	5.56	6.38	5.31	6.96	6.96	7.14	6.96	6.17	6.74	6.7	6.07	6.75	7.49	7.33	7.1	7.59	7.19	6
142756_at	CG2076-PA	X	2	0.063857051	SN	3.0249	4.0103	0.1288	0.3922	0.7915	3.4072	3.568	2.554	0.2534	0.2555	1.1671	0.4389	1.3995	2.0215	3.5422	3.7148	3.1926	4.18	0.29	3.19	2.92	3.54	3.76	5.17	2.55	3.06	3.68	4.63	3.36	4.08	4.42	3.18	2.24	3.51	3.58	4.63	3.18	5.52	4.35	4.89	2.09	0.48	4.12	5.2
142758_at	CG9738-PA	3R	3	-0.005943536	SN	6.4938	6.845	0.0723	0.0734	0.2798	6.9781	6.6884	6.1037	0.2913	0.0896	0.9859	0.5045	0.4908	1.7076	7.1344	6.7645	6.8467	6.85	4.15	7.31	6.41	7.13	7.39	6.79	8	6.02	6.63	5.19	6.55	7.13	5.6	7.16	6.54	6.94	7.02	7.09	6.87	6.87	6.76	6.62	6.55	6.36	6.81	6.93
142762_at	CG32479-PA	3L	3	-0.049611852	SN	7.0339	7.3343	0.1064	0.0585	0.0628	8.341	7.1738	6.2813	0.5122	0.0767	0.2276	0.8871	0.42	0.3943	8.7827	7.1096	6.1421	5.98	6.14	6.73	7.32	8.78	8.92	8.19	7.52	7.25	7.87	7.87	7.4	7	7.32	6.23	6.85	7.11	6.85	6.53	6.83	7.11	7.03	7.02	6.87	7.33	7.17	7.72
142764_at	CG9109-PA	2L	2	-0.265039769	SL	1.6277	2.1921	0.4402	0.4145	0.0349	3.2928	1.8504	2.2042	0.8368	0.14	0.0445	1.4493	0.7669	0.077	3.2312	1.4382	2.192	2.29	2.13	2.19	1.88	4.77	3.23	2.9	2.24	2.41	2.11	1.95	1.38	1.91	1.43	1.43	1.31	3.34	1.89	1.91	1.32	1.68	1.27	1.39	1.24	1.42	1.25	2.16
142767_at	CG7405-PA	3L	4	-0.038901602	SN	3.9887	4.5309	0.0679	0.1759	0.2099	4.3616	4.1997	4.9092	0.1711	0.1349	0.5949	0.2963	0.7387	1.0303	4.4377	4.0466	5.4982	5.51	3.72	5.5	4.03	4.61	4.44	3.4	6.71	3.9	3.49	2.76	3.88	3.94	4.06	4.58	4.25	4.37	3.98	3.57	3.96	4.72	4.47	3.82	3.79	5.97	4.34	4.27
142775_at	CG1759-PA	2L	3	-0.199595895	SL	2.6693	3.032	0.2764	0.1821	0.1902	4.3767	2.8342	3.1206	0.6983	0.0942	0.3428	1.2095	0.5162	0.5937	4.2737	2.7797	3.3726	2.44	3.55	3.37	3.22	4.27	5.63	3.08	4.6	2.95	1.61	2.85	2.75	2.92	3.24	2.59	3.3	2.69	2.79	2.51	2.75	2.78	3.35	2.7	3.14	3.43	2.98	2.69
142777_at	CG3707-PA	X	3	-0.035087719	SN	3.6503	4.118	0.1464	0.1713	0.3519	3.9667	3.8472	4.468	0.3353	0.1203	0.9077	0.5808	0.659	1.5721	4.1759	3.4928	3.6713	3.45	6.28	3.67	3.31	4.18	4.41	4.45	3.94	4.53	5.32	4.9	5.37	3.5	3.43	3.18	3.24	3.37	3.22	3.44	3.64	4.69	3.42	3.49	3.34	3.35	3.33	3.47
142784_at	CG9797-PA	3R	6	-0.049125313	SN	3.5217	3.8287	0.2328	0.1164	0.0817	3.8766	3.6488	4.2756	0.5209	0.0775	0.2018	0.9023	0.4247	0.3494	3.6445	3.5245	4.1983	4.66	3.97	4.2	4.87	3.64	3.11	3.42	4.21	3.69	3.25	3.17	3.46	3.58	3.43	3.32	4.88	3.58	3.58	3.35	3.69	4.27	4.49	3.45	4.55	3.42	3.85	3.78
142785_at	CG2957-PA	3R	5	-0.078947421	SN	4.4677	4.7477	0.047	0.0869	0.0443	5.3877	4.6001	4.9895	0.1462	0.073	0.1277	0.2533	0.3999	0.2212	5.2462	4.5211	5.0715	5.16	5.07	4.74	5.68	5.25	5.24	5.4	4.9	4.27	4.35	4.52	4.64	4.12	4.84	4.09	5.31	4.05	4.6	4.04	4.22	4.73	5.34	4.51	5.05	4.92	4.51	4.61
142786_at	CG2943-PA	3R	3	-0.023581952	SN	8.9247	9.1433	0.0114	0.0334	0.0861	9.4831	9.0494	9.2893	0.0626	0.0551	0.462	0.1085	0.3019	0.8002	9.5445	9.1053	9.597	9.89	8.38	9.6	9.36	9.54	9.55	8.68	8.85	9.11	9.15	8.54	9.12	9.1	9.01	9.18	9.27	9.05	9.29	9.16	8.58	9.1	9.41	9.19	8.9	9.58	9.27	8.94
142788_at	CG14222-PA	X	3	0.021400659	SN	3.6727	3.8572	0.0151	0.0691	0.0062	3.6147	3.7549	3.6159	0.0315	0.0474	0.0129	0.0545	0.2594	0.0223	3.6423	3.6722	3.6129	3.61	3.64	3.6	3.55	3.64	3.65	4.45	3.9	3.66	4.09	4.2	3.76	3.61	3.83	3.57	3.37	4	3.81	3.43	3.68	3.37	3.91	3.65	3.54	3.57	3.77	4.04
142789_at	CG7555-PA	3L	4	0.017808219	SN	7.1032	7.5917	0.0322	0.0854	0.0426	7.3593	7.4273	6.7342	0.1366	0.1158	0.1657	0.2367	0.6341	0.2871	7.4353	7.6142	6.6367	6.51	6.64	7.06	7.44	7.55	7.09	5.49	7.69	6.84	7.82	7.1	7.64	7.51	7.3	7.42	7.42	7.78	8.04	8.12	7.57	7.57	7.18	7.72	7.68	7.61	7.64	7.59
142791_at	CG10944-PC	X	3	-0.012878925	SN	10.5236	10.975	0.0337	0.0501	0.0117	10.9766	10.8433	11.414	0.2137	0.0993	0.0772	0.3702	0.5438	0.1338	10.9218	10.881	11.3899	11.29	11.56	11.39	10.64	11.37	10.92	11.37	11.63	11.08	10.93	10.79	11.07	10.97	10.87	10.85	11.11	10.89	10.75	11	10.79	11	10.76	10.79	10.79	10.77	11.11	11.36
142795_at	CG8311-PA	2R	2	-0.022531784	SN	4.4632	4.9916	0.1086	0.1599	0.3218	5.1472	4.7062	4.149	0.3227	0.1374	0.7708	0.559	0.7525	1.3351	5.3711	4.4884	4.6052	4.61	2.65	5.2	4.51	5.37	5.56	4.83	4.18	5.23	4.35	3.31	4.92	5.52	4.48	5.81	5.03	3.88	3.67	4.23	4.23	6.18	4.95	4.12	3.97	5.32	5.21	5.56
142798_at	CG3395-PA	3L	7	0.003709262	SN	12.145	12.451	0.0292	0.0291	0.0173	12.2944	12.3666	12.2941	0.2075	0.0657	0.1228	0.3594	0.36	0.2127	12.4609	12.4284	12.2151	12.54	12.13	12.22	12.54	12.46	11.88	12.49	12.83	12.4	12.44	12.14	12.61	12.45	12.33	12.43	12.41	12.1	12.08	12.32	12.39	12.46	12.58	12.39	12.72	12.59	12.45	12.43
142799_at	CG3408-PA	3L	3	-0.026581392	SN	5.2628	5.9215	0.022	0.1626	0.0329	5.8315	5.653	6.1894	0.0742	0.1678	0.1175	0.1285	0.9189	0.2035	5.8499	5.7167	6.2085	6.38	5.98	6.21	5.95	5.85	5.69	6.37	4.09	5.53	4.97	6.52	4.23	5.72	6.38	5.31	5.46	7.02	6.47	6.53	5.71	5.52	6.43	5.68	5.41	6.73	6.2	5.77
142804_at	CG5442-PB	2L	2	0.086452422	SN	7.3853	7.838	0.1107	0.0858	0.1479	6.7364	7.6308	6.0511	0.4307	0.1196	0.5166	0.7459	0.655	0.8947	6.9314	7.7113	6.4147	6.41	5.03	6.71	5.91	6.93	7.37	7.87	8.7	7.11	7.67	6.7	7.13	7.95	6.95	7.57	7.85	8.45	8.23	8.15	7.75	8.35	7.47	7.14	8.07	7.56	7.79	7.76
142813_at	CG31317-PA	3R	5	-0.032247827	SN	4.1427	4.5659	0.1435	0.1393	0.3404	4.394	4.3258	5.1605	0.3641	0.11	1.0141	0.6306	0.6025	1.7565	4.6765	4.0529	4.2432	4.24	7.19	4.05	3.67	4.68	4.83	5.53	4.27	5.51	5.05	5.35	5.44	4.04	3.9	3.85	3.7	3.86	3.87	4.08	4.2	4.01	3.93	3.93	3.98	3.8	3.8	4.19
142814_at	CG1028-PL	3R	2	-0.08713222	SN	4.3283	4.7433	0.0832	0.1312	0.1246	5.1249	4.5234	5.7428	0.2462	0.1084	0.4131	0.4265	0.5937	0.7155	5.1467	4.5066	5.7977	5.8	6.43	5	4.69	5.15	5.54	4.98	6.09	4.3	4.42	4.76	4.41	3.9	5.29	3.92	4.23	4.78	3.93	4.83	3.78	4.6	3.65	4.77	3.54	4.6	4.88	4.59
142826_at	CG7826-PA	X	2	-0.05864781	SN	3.3333	3.9301	0.168	0.2319	0.2634	3.9515	3.6029	4.1197	0.3832	0.1525	0.6266	0.6637	0.8355	1.0852	4.0447	3.4747	4.1471	3.02	4.15	5.19	3.25	4.04	4.56	2.85	4.14	3.3	3.5	2.99	3.76	4.36	3.29	3.64	2.32	4.28	4.25	5.29	4.76	2.42	3.16	3.28	3.93	3.03	2.97	4.62
142830_at	CG17046-PA	3L	6	0.002124087	SN	6.5487	6.8943	0.1383	0.0721	0.1001	6.8096	6.7396	6.431	0.5438	0.0888	0.3718	0.942	0.4862	0.644	7.2982	6.8444	6.3551	6.36	7.11	5.83	7.41	5.72	7.3	5.46	5.76	6.88	6.6	6.59	7.22	7.35	6.54	6.98	6.03	7.01	7.17	7.12	7.3	7.05	6.58	7.15	6.18	6.91	6.35	6.35
142831_at	CG13891-PA	3L	2	-0.022908871	SN	5.0169	5.5235	0.0435	0.1355	0.1446	4.9854	5.2351	6.8534	0.1252	0.1295	0.572	0.2169	0.7092	0.9908	4.8836	5.0406	6.9764	5.81	7.78	6.98	4.84	5.23	4.88	5.03	5.17	5.89	4.62	4.56	4.62	4.41	4.85	5.84	6.83	5.05	5.43	5.34	4.82	5.29	6.42	4.73	6.32	7.07	6.12	5.12
142833_at	CG4454-PB	2L	3	0.023762376	SN	4.9436	5.486	0.1993	0.1473	0.0369	5.3146	5.1692	3.9103	0.6115	0.1391	0.0834	1.0591	0.7617	0.1445	4.9535	5.2174	3.8631	3.86	3.8	4.07	4.48	4.95	6.51	4.55	7.61	4.74	3.91	5.35	5.48	5.24	4.59	5.19	5.24	4.83	5.7	4.82	5.42	5.31	5.66	4.41	4.94	6.18	4.63	3.88
142840_s_at	CG5942-PA	3L	4	0.01546056	SN	4.3103	4.6539	0.0588	0.0949	0.2293	4.4423	4.4138	3.8479	0.1509	0.0765	0.5093	0.2613	0.4189	0.8822	4.5065	4.3441	4.1711	4.17	2.85	4.52	4.15	4.51	4.67	5.33	6.2	4.06	4.3	4.43	4.2	4.17	4.41	4.14	4.47	4.1	4.36	4.24	4.28	4.35	4.36	4.24	4.34	4.66	4.34	3.89
142843_at	CG5473-PA	2R	7	0.075435203	SN	5.3071	5.7258	0.1528	0.1035	0.1321	4.9276	5.562	4.7178	0.4347	0.1051	0.3598	0.7528	0.5757	0.6232	5.2114	5.5007	4.8236	5.28	4.05	4.82	5.5	4.07	5.21	5.32	5.34	5.3	5.35	5.67	5.43	5.47	5.43	5.51	5.37	6.24	6.16	5.9	6.58	6.59	5.54	5.52	5.49	5.32	5.3	5.34
142847_at	CG9034-PA	X	5	-0.095459795	SN	4.8244	6.2927	0.1603	0.377	0.0792	6.3561	5.5495	7.2223	0.5884	0.382	0.3302	1.0191	2.0922	0.5719	6.7939	5.3428	7.1252	7.84	6.71	7.13	7.08	6.79	5.19	2.6	6.86	3.88	7.63	2.31	2.94	7.84	4.62	8.26	5.1	4.19	7.47	7.62	3.65	6.13	5.23	8.18	5.46	7.45	3.57	2.59
142848_at	CG10268-PA	2L	2	-0.077844282	SN	3.9628	4.4334	0.0189	0.1595	0.3298	4.8107	4.175	4.7551	0.0524	0.1216	0.9054	0.0907	0.6661	1.5682	4.8482	3.8985	3.9672	3.74	6.56	3.97	4.71	4.88	4.85	5.01	5.14	5.1	5.07	5.64	5.39	3.51	3.66	3.55	3.54	4.14	3.58	4.53	3.82	4.88	3.37	4.17	3.53	3.8	3.53	4.08
142850_at	CG32544-PA	X	3	-0.035346713	SN	2.9837	3.2003	0.0786	0.099	0.2904	3.1997	3.0789	3.5103	0.1453	0.0556	0.5886	0.2516	0.3047	1.0194	3.2795	2.9727	2.939	2.94	4.69	2.9	2.92	3.28	3.4	3.32	3.03	3.45	3.52	3.71	3.82	2.93	2.91	2.64	2.76	2.86	2.82	2.87	3.03	2.93	2.73	2.95	3.53	2.92	2.82	3.45
142855_at	CG14224-PA	X	2	-0.025377162	SN	3.9063	4.1956	0.0999	0.1002	0.1958	4.1805	4.0572	4.4391	0.2411	0.0743	0.5018	0.4176	0.4067	0.8691	4.333	4.073	4.6846	4.68	3.47	5.16	3.71	4.33	4.5	4.86	4.96	3.53	4.37	2.98	4.08	4.07	4.06	4.1	4.14	4.16	4.35	3.94	4	3.81	4.1	3.83	4.19	3.36	3.98	4.57
142856_at	CG4497-PA	2L	2	-0.026213823	SN	4.525	4.8921	0.0605	0.1083	0.0179	4.9964	4.6663	4.5607	0.1746	0.0923	0.0471	0.3023	0.5055	0.0817	5.0181	4.6369	4.6051	4.61	4.61	4.47	4.68	5.02	5.29	5.34	5.21	3.88	5.08	4.1	4.71	4.78	4.76	4.2	4.32	4.15	4.62	4.66	6.6	4.42	4.64	4.63	4.88	3.98	4.61	4.93
142862_at	CG5385-PA	2L	3	-0.098323148	SN	4.771	5.4727	0.2212	0.194	0.3442	5.8103	5.0716	6.7202	0.7419	0.1796	1.3353	1.285	0.9839	2.3128	6.3333	4.5383	5.5572	5.56	9.38	5.22	4.35	6.33	6.75	6.67	6.18	6.99	7.04	7.27	6.59	4.43	4.47	4.02	4.29	4.37	4.23	4.54	4.78	4.54	4.17	4.35	4.42	4.48	4.39	5.02
142866_at	CG12269-PA	3R	3	0.02300885	SN	5.4681	6.0213	0.1484	0.1332	0.314	5.6365	5.7799	5.2908	0.483	0.1406	0.9591	0.8366	0.77	1.6612	5.6916	5.8968	6.025	6.46	3.39	6.02	6.44	5.69	4.77	5.28	6.74	6.28	5.1	4.48	4.68	5.77	6.76	5.94	5.59	6.19	5.95	5.88	5.99	5.67	6.93	6.58	5.78	3.61	5.61	6
142870_s_at	CG2371-PB	X	4	-0.020615106	SN	4.049	4.2507	0.066	0.0678	0.1189	4.2925	4.1378	4.3049	0.1635	0.0512	0.2955	0.2832	0.2804	0.5118	4.4161	4.1009	4.0368	3.98	4.9	4.04	3.97	4.49	4.42	4.29	3.94	3.53	4.25	3.83	4.06	3.82	4.07	3.79	3.94	4.2	3.91	4.04	4.28	4.12	4.18	4.09	4.64	4.01	3.97	4.1
142871_s_at	CG9911-PA	X	4	0.006116154	SN	7.8523	8.1053	0.0444	0.0446	0.0802	7.6418	7.9931	8.705	0.1961	0.0651	0.4031	0.3397	0.3567	0.6981	7.5237	8.0522	9.0517	9.05	7.9	9.16	8.02	7.52	7.38	8.48	7.57	8.07	7.7	7.96	8.27	7.87	8.27	8.25	8.31	7.84	8.05	8.07	8.05	8.23	7.95	7.66	8.27	8.34	7.94	7.85
142877_at	CG6407-PA	X	6	-0.055295087	SN	2.8097	2.9751	0.1799	0.078	0.1618	3.1825	2.8756	3.1635	0.3306	0.041	0.2956	0.5726	0.2244	0.512	3.0988	2.8005	2.9737	2.77	3.74	2.97	2.66	3.79	3.1	3.29	3.54	2.91	2.93	3.28	2.95	2.72	2.75	2.68	2.71	2.77	2.63	2.76	2.9	2.75	2.73	2.77	2.72	2.67	3.19	2.8
142878_at	CG6461-PA	X	4	-0.24235287	SL	2.1993	2.509	0.0343	0.1731	0.3007	3.2661	2.3012	4.5371	0.0647	0.0727	0.7876	0.1121	0.3984	1.3641	3.3092	2.1679	3.8114	6.11	3.81	3.69	3.35	3.31	3.14	3.07	2.16	2.14	2.17	2.57	2.2	2.09	2.17	2.08	3.79	2.1	2.39	2.1	2.2	2.14	2.1	2.17	3.36	2.14	2.14	2.15
142879_at	CG3727-PB	2L	6	0.04460031	SN	5.209	5.418	0.0136	0.0567	0.141	4.9593	5.3198	4.8084	0.039	0.0551	0.3914	0.0676	0.3017	0.6779	4.983	5.4044	4.9708	4.97	5.39	4.06	4.88	5.01	4.98	5.17	4.88	5.14	5.08	5.87	5.4	5.65	5.01	5.84	5.03	5.43	5.43	5.43	5.3	5.25	4.92	5.57	4.92	5.69	5.28	4.78
142881_at	CG5974-PA	3R	2	-0.028229921	SN	4.0295	4.3367	0.0101	0.1038	0.0552	4.4679	4.1758	4.1648	0.026	0.0792	0.1328	0.0451	0.4336	0.23	4.4532	4.1694	4.2379	4.35	3.91	4.24	4.52	4.45	4.43	3.6	5.34	3.82	3.24	3.65	4.29	4.18	4.34	3.9	3.93	4.34	4.1	4.87	3.92	4.12	4.18	4.44	4.08	4.06	4.18	3.96
142886_at	CG10165-PA	2L	3	0.108388376	SN	8.2378	8.5268	0.08	0.0485	0.4468	7.1588	8.4018	6.3679	0.3307	0.0744	1.6426	0.5727	0.4076	2.845	6.9341	8.3723	7.3768	8.57	3.16	7.38	6.73	7.81	6.93	9.57	8.79	8.33	8.42	8.37	8.35	8.34	8.37	8.5	8.15	8.54	8.41	8.53	8.68	8.63	8.36	8.29	8.33	7.93	8.24	9.01
142887_at	CG30038-PA	2R	3	0.050531315	SN	6.7382	7.0837	0.0609	0.0694	0.1424	6.8765	6.9153	4.7053	0.2418	0.0876	0.3867	0.4188	0.4799	0.6698	6.7401	6.8892	4.8664	4.87	3.97	5.28	6.74	6.54	7.35	6.82	6.67	6.55	6.66	6.07	7.94	6.84	6.86	6.5	7.43	7.22	7.55	7.07	7.24	6.15	7.38	6.91	7.54	7.54	6.78	6.87
142892_at	CG33113-PF	2L	9	0.025108682	SN	10.161	10.5347	0.0397	0.0409	0.0897	10.2452	10.4375	9.2179	0.2345	0.078	0.4774	0.4062	0.427	0.8269	10.2423	10.4881	9.2624	10.02	8.37	9.26	10.65	10.24	9.84	10.19	10.46	10.49	10.54	10.41	10.69	10.49	10.42	10.66	10.39	10.89	10.94	10.75	10.67	10.69	10.69	10.37	10.59	10.12	10.2	10.3
142898_at	CG5708-PA	2L	11	0.023768671	SN	6.7113	6.929	0.0693	0.0455	0.1853	6.8417	6.8292	5.6861	0.2737	0.0567	0.6082	0.474	0.3108	1.0534	6.7839	6.8183	5.8484	6.65	4.56	5.85	7.34	6.4	6.78	6.53	6.39	6.6	6.69	6.9	7.14	6.94	7.11	7.12	6.77	6.73	6.74	6.7	6.83	6.5	7.19	6.72	6.83	7.48	6.81	6.69
142901_at	CG17184-PA	3R	3	0.033892971	SN	4.511	5.0119	0.2193	0.1509	0.146	4.2255	4.7492	5.2186	0.5351	0.1308	0.44	0.9269	0.7164	0.7621	4.468	4.7424	5.2226	5.22	4.45	5.98	3.2	4.47	5.01	6.7	6.04	4.24	4.54	3.63	4.11	4.87	4.76	4.94	4.97	4.69	5.65	5.73	4.64	4.07	4.96	4.77	4.72	5.34	5.2	4.68
142905_at	CG10809-PA	3L	4	-0.123856295	SL	3.6707	4.0172	0.2704	0.1275	0.2054	4.6996	3.8347	5.0085	0.7338	0.0893	0.5941	1.2709	0.4889	1.029	4.4405	3.7974	5.529	5.67	3.82	5.53	6.08	3.58	4.44	3.06	3.14	3.42	2.99	3.52	3.55	3.73	4.3	3.98	4.04	3.96	4.35	3.95	3.72	3.78	4.07	4.53	4.03	4.95	3.8	2.99
142906_at	CG6718-PB	3L	2	0.029985007	SN	6.5024	7.1636	0.1461	0.1356	0.1812	6.4065	6.8692	6.8505	0.5406	0.17	0.7167	0.9363	0.9313	1.2413	6.2385	7.1352	7.2827	7.82	5.45	7.28	7.42	6.24	5.57	7.65	5.3	7.69	6.27	7.39	8.09	6.6	8.09	7.02	5.23	8.13	6.42	6.45	7.32	7.35	7.46	7.62	5.88	7.44	7.05	6.06
142909_at	CG33174-PD	X	8	0.038167939	SN	3.9373	4.2087	0.104	0.0941	0.1564	3.805	4.0814	3.8353	0.2284	0.0701	0.3463	0.3957	0.384	0.5999	3.9788	4.0929	4.0893	4.09	3.15	4.27	4.08	3.98	3.35	4.1	4.04	3.6	3.56	3.15	3.55	3.83	4.24	4.22	4.91	4.08	4.47	4.3	4.05	4.22	4.61	4	4.57	4.05	4.21	3.69
142913_at	CG11988-PA	3R	5	0.003426642	SN	4.831	5.1865	0.0739	0.103	0.2065	4.7188	5.0209	5.7957	0.2015	0.0944	0.6909	0.349	0.517	1.1966	4.5659	5.0516	5.5487	5.55	7.1	4.74	4.57	5.12	4.47	5.05	4.89	5.6	5.3	5.21	5.29	5.64	4.34	5.26	4.04	5.05	4.38	4.99	5.69	5.92	4.86	5.03	4.71	4.78	3.97	4.14
142915_at	CG3078-PA	X	2	-0.072241157	SN	4.3377	5.1379	0.1091	0.2385	0.2823	4.8021	4.6583	6.7795	0.3024	0.2028	1.1048	0.5238	1.1109	1.9136	4.8966	4.1419	6.4857	6.49	8.82	5.03	4.24	5.27	4.9	4.05	3.89	4.03	4.67	4.77	4.08	5.26	4.15	5.64	4.1	3.82	3.9	3.85	4.27	4.13	4.05	3.85	4.16	4.22	6.09	5.06
142920_at	CG5683-PA	3L	5	-0.055804266	SN	4.3273	4.7899	0.1657	0.1443	0.3114	4.9138	4.5227	5.2243	0.4701	0.1192	0.9392	0.8143	0.6527	1.6267	5.2079	4.278	4.3486	4.22	7.1	4.35	3.99	5.21	5.54	5.71	5.11	5.72	5.77	6.23	5.43	4.07	4.08	3.93	4.28	4.03	3.9	4.06	4.28	4.28	4.13	4.62	4.52	4.17	3.96	4.37
142921_at	CG4615-PA	X	2	-0.011123434	SN	3.5623	4.059	0.0707	0.1866	0.462	3.7646	3.8089	4.2603	0.1537	0.1297	1.1365	0.2662	0.7106	1.9684	3.6383	3.6696	3.8385	6.41	2.54	3.84	3.58	4.07	3.64	3.32	3.67	3.17	2.93	3.33	4.21	4.43	3.65	4.94	4.84	3.33	4.63	2.36	3.57	3.84	3.22	3.81	3.67	3.57	4.08	4.02
142924_at	CG4488-PA	2L	3	0.060646348	SN	7.7585	8.17	0.0189	0.0738	0.1983	7.4262	7.9684	6.4006	0.0809	0.1074	0.7329	0.1401	0.5882	1.2693	7.3492	7.8548	6.9017	6.9	7.34	4.96	7.59	7.34	7.35	7.41	7.18	7.84	7.74	8.52	8.25	7.63	8.04	7.35	8.32	7.79	7.76	7.84	8.64	7.49	8.72	8.09	9.15	8.56	7.73	7.36
142929_at	CG17916-PA	3R	4	-0.082906889	SN	3.6771	4.0791	0.1763	0.145	0.2879	4.4353	3.8438	4.4731	0.4514	0.1018	0.7435	0.7819	0.5574	1.2878	4.7691	3.5929	3.8681	3.6	5.95	3.87	3.54	4.99	4.77	4.69	4.28	5	5.02	5.15	4.72	3.56	3.6	3.41	3.31	3.43	3.36	3.66	3.69	3.49	3.49	3.5	3.45	3.59	3.48	3.72
142932_at	CG14226-PA	X	4	0.054708449	SN	6.5507	6.8873	0.1423	0.0714	0.1163	5.9279	6.7183	6.6518	0.4869	0.0876	0.4465	0.8433	0.48	0.7734	6.2551	6.7407	7.0025	7.19	5.77	7	6.56	4.97	6.26	6.62	7.98	6.25	5.44	6.18	6.81	6.39	6.75	7.26	7.24	6.71	6.73	6.65	6.57	7.01	7.1	6.82	7.04	7.29	6.82	6.89
142943_at	CG32772-PA	X	7	-0.095648355	SN	2.7943	2.971	0.141	0.0795	0.0231	3.5509	2.8521	2.8576	0.289	0.0414	0.0381	0.5005	0.2267	0.066	3.6273	2.8107	2.8227	2.82	2.93	2.82	3.02	3.63	4.01	2.85	2.81	2.62	2.77	2.84	2.97	2.67	2.77	2.57	2.8	2.68	2.8	3.31	2.85	2.7	2.8	2.84	2.8	2.68	2.81	3.17
142948_at	CG4257-PF	3R	2	0.05286448	SN	6.6207	6.951	0.0908	0.0673	0.155	6.3037	6.7958	5.906	0.3304	0.0835	0.5286	0.5722	0.4575	0.9155	5.9857	6.7885	6.2893	6.29	4.86	6.57	6.96	5.96	5.99	6.81	6.68	7.49	7.05	7.15	7.53	7.01	7.24	6.85	7.68	6.91	6.32	6.96	6.36	6.74	6.51	6.79	6.75	6.15	6.15	5.47
142950_at	CG7953-PA	2L	5	-0.064036353	SN	8.306	8.725	0.0325	0.07	0.3788	9.7372	8.5362	9.0261	0.1828	0.1091	1.9741	0.3167	0.5977	3.4192	9.6276	8.45	10.3546	10.35	5.14	11.58	9.49	9.63	10.09	9.03	6.75	9.07	7.99	8.18	8.76	8.39	9.43	8.13	9.05	8.11	8.26	8.45	8.45	8.67	8.43	8.38	8.69	8.21	9.05	8.67
142951_at	CG7916-PA	2L	2	0.031876219	SN	10.642	11.1869	0.0613	0.0682	0.3224	10.3053	10.959	10.5405	0.3647	0.1365	1.962	0.6317	0.7475	3.3983	10.0653	11.1213	12.0611	12.06	6.65	12.91	11.02	9.83	10.07	10.9	8.56	11.57	11.17	11.2	11.43	11.67	12.05	11.31	11.41	9.91	9.73	10.03	10.42	11.22	11.43	10.84	11.08	10.72	11.21	10.25
142957_at	CG1082-PA	3R	3	0.196337782	SH	4.845	5.1675	0.3313	0.0885	0.105	3.4295	5.0396	4.0821	0.6561	0.0814	0.2475	1.1364	0.4459	0.4286	3.6932	5.0087	4.225	4.42	3.6	4.22	4.41	3.69	2.18	3.38	4.23	4.95	4.93	4.64	4.97	5.81	4.99	5.6	4.93	4.99	5.75	5.33	5.01	5.17	4.96	5.01	5.51	4.92	4.97	4.97
142959_at	CG5812-PA	3R	5	-0.027855153	SN	3.3944	3.6827	0.132	0.1066	0.1884	3.664	3.4928	3.6807	0.2792	0.0679	0.4004	0.4836	0.3722	0.6935	3.5003	3.3857	3.2949	3.29	4.48	3.27	3.28	3.5	4.21	4.98	3.23	3.66	3.71	3.88	3.57	3.86	3.43	3.11	3.58	3.27	3.36	3.3	3.31	3.4	3.48	3.27	3.19	3.43	3.15	3.1
142970_at	CG7987-PA	3R	4	0.014052043	SN	5.453	5.8728	0.0503	0.1042	0.0361	5.6447	5.6671	5.2082	0.1638	0.1078	0.1087	0.2837	0.5905	0.1882	5.6148	5.657	5.1134	5.09	5.43	5.11	5.94	5.61	5.38	5.18	5.17	5.63	6.49	5.24	5.95	6.15	6.34	4.93	5.97	6.12	5.88	5.99	5.58	4.45	6.13	5.79	5.27	5.53	5.6	4.49
142974_at	CG4792-PA	3R	5	-0.063296477	SN	3.0807	3.241	0.0599	0.0726	0.1129	3.4082	3.1527	3.8595	0.1179	0.0418	0.2516	0.2042	0.2289	0.4358	3.3267	3.1232	3.7115	4.35	3.52	3.71	3.64	3.26	3.33	3.24	3.27	3.24	2.89	3.41	2.73	3.08	3.14	3.18	3.76	3.12	2.98	3.58	3.16	3.59	3.31	3.1	3.08	3.08	2.91	2.83
142975_at	CG7438-PA	2L	2	0.030377145	SN	6.9559	7.4349	0.0551	0.0954	0.0664	6.6527	7.217	7.437	0.2117	0.1257	0.2849	0.3666	0.6883	0.4935	6.5035	7.2659	7.3835	7.95	7.38	6.97	7.07	6.38	6.5	7.83	5.56	7.42	7.27	8.03	7.67	8.03	6.79	7.76	7.05	7.26	7.12	8.01	6.58	8.19	7.13	7.43	7.66	5.88	7.25	6.28
142977_at	CG7033-PA	X	4	0.005022216	SN	4.5397	5.1803	0.1463	0.1865	0.3297	4.9482	4.8604	4.4186	0.4179	0.1655	0.8411	0.7239	0.9065	1.4568	5.3478	4.9695	4.7279	4.73	2.83	5.7	4.11	5.38	5.35	4.57	7.69	4.78	3.92	2.76	3.42	4.94	3.99	5.45	4.89	4.92	5.71	5.42	5.27	5.87	4.45	5	4.8	5.2	5.21	5.1
142982_at	CG5289-PA	3R	2	-0.032078388	SN	7.7683	8.5199	0.0499	0.1273	0.2318	8.7805	8.1914	8.3204	0.2529	0.1904	1.1136	0.4381	1.043	1.9288	8.7145	8.5496	9.433	9.44	6.09	9.43	9.25	8.71	8.38	8.6	8.73	8.26	8.72	8.55	8.57	8.81	6.32	9.36	8.55	7.91	8.46	8.18	8.55	6.04	6.4	9.22	8.5	9.59	7.06	6.64
142986_at	CG9311-PA	3L	2	-0.064113724	SN	5.947	6.298	0.1725	0.0828	0.2052	6.8282	6.1068	6.8787	0.6802	0.0924	0.8148	1.1781	0.5059	1.4112	7.0633	5.8798	6.249	5.89	8.5	6.25	5.55	7.87	7.06	7.22	6.95	7.19	6.74	6.65	6.58	6.42	5.68	5.76	5.72	5.88	5.99	5.75	5.43	5.78	5.59	6.34	5.67	5.62	5.77	6.36
142988_at	CG6770-PA	2L	4	0.003351392	SN	10.985	11.2557	0.0298	0.0341	0.0739	11.1191	11.125	10.8556	0.1916	0.0693	0.4633	0.3319	0.3795	0.8024	11.0014	11.1273	11.2948	11.29	9.93	11.34	11.49	11	10.86	10.13	11.14	10.99	10.97	10.41	10.82	11.13	10.97	11.24	10.9	11.78	11.27	11.27	11.62	10.98	10.86	11.26	11.57	11.12	11.2	11.62
142998_at	CG31666-PB	2L	7	0.083717967	SN	4.8213	5.2233	0.0391	0.1119	0.0596	4.2805	5.0309	4.564	0.0967	0.1027	0.157	0.1675	0.5627	0.2719	4.2627	4.9929	4.5546	4.3	4.55	4.84	4.26	4.46	4.12	3.67	3.73	4.42	4.45	4.66	4.84	4.95	5.24	4.71	4.75	5.84	5.23	4.9	5.14	5.63	5.6	5.52	4.85	5.7	5.28	4.89
143007_at	CG8978-PA	2L	6	0.011606083	SN	7.6677	7.7767	0.0216	0.0201	0.0374	7.4228	7.7208	7.9961	0.0924	0.0283	0.1727	0.1601	0.1553	0.2991	7.5117	7.7008	8.14	8.14	7.65	8.2	7.52	7.24	7.51	7.75	7.42	7.6	7.86	7.54	7.74	7.88	7.59	7.64	7.71	7.49	7.51	7.68	7.67	7.69	7.83	7.73	7.74	7.99	7.65	7.7
143008_at	CG8987-PA	2L	3	0.004347862	SN	3.7249	4.085	0.0366	0.121	0.2188	4.0881	3.9579	3.4497	0.0864	0.0874	0.4358	0.1496	0.4789	0.7548	4.1026	4.0195	3.7987	3.97	3.8	2.58	3.93	4.1	4.23	4.36	3.91	4.05	4.34	4	4.09	4.15	3.89	3.82	4.89	4.02	4.3	3.95	3.53	2.68	3.9	4.03	3.94	3.94	3.95	2.21
143018_at	CG7925-PB	X	2	0.13734284	SH	5.167	5.6649	0.1491	0.1286	0.1191	4.1148	5.4285	4.804	0.3542	0.1275	0.3304	0.6135	0.6982	0.5723	4.4435	5.447	4.6622	4.66	5.43	4.32	4.44	3.41	4.49	5.11	6.32	4.83	5.28	5.19	4.59	6.38	4.01	5.7	6.1	5.28	5.36	5.29	4.36	6.29	4.35	4.76	6.12	5.46	6.26	5.5
143020_at	CG6831-PA	3L	6	0.052217679	SN	6.5372	7.0563	0.1465	0.1	0.0495	6.1152	6.8798	6.7705	0.5173	0.1256	0.1937	0.8959	0.6877	0.3355	5.9376	6.9634	6.7533	7.11	6.44	6.75	7.09	5.94	5.32	6.3	6.56	6.96	7.29	6.27	6.56	6.95	6.98	7.41	7.27	7.69	7.88	7.59	7.41	7.2	6.88	7.05	6.95	6.35	6.92	5.94
143023_at	CG14763-PA	2R	4	0.011251758	SN	7.091	7.279	0.0205	0.0377	0.0152	7.3084	7.1861	6.2724	0.0864	0.0495	0.055	0.1497	0.2711	0.0953	7.2597	7.1875	6.2579	6.37	6.19	6.26	7.48	7.26	7.19	7.42	6.43	6.76	7.05	7.35	7.11	6.99	7.2	7.08	7.17	6.96	7.23	7.23	7.17	7.07	7.5	7.31	7.23	7.88	7.35	7.1
143026_at	CG10208-PA	3R	6	0.164485927	SH	6.9854	7.2523	0.2281	0.0535	0.1364	4.9564	7.1211	6.5596	0.6527	0.0695	0.5167	1.1304	0.3808	0.895	5.5548	7.1605	7.0212	7.02	5.53	7.13	5.55	5.66	3.65	7.06	6.34	7.36	7.49	7.16	7.08	7.53	7.63	7.05	7.22	6.94	6.65	6.82	6.59	7.4	7.45	6.86	7.19	7.16	7.46	7.24
143030_at	CG2637-PA	2L	5	0.005079682	SN	4.028	4.4649	0.2337	0.1485	0.2689	4.293	4.2356	3.9401	0.5792	0.1148	0.6117	1.0032	0.6289	1.0595	3.8383	4.2041	4.4326	2.72	4.66	4.43	5.44	3.6	3.84	3.69	4.81	3.62	3.54	3.84	3.86	3.86	4.14	4.41	3.87	5.34	5.32	4.67	5.31	2.98	4.21	4.63	4.58	4.25	3.56	3.5
143034_at	CG14685-PB	3R	2	-0.065186817	SN	3.5711	3.992	0.2416	0.1553	0.1492	4.1267	3.7927	4.6226	0.5757	0.1075	0.3982	0.9972	0.5889	0.6896	4.2091	3.94	4.9356	4.94	3.83	5.1	4.21	5.08	3.09	3.06	3.26	3.95	3.37	3.37	3.93	4.51	4.09	3.78	4.31	2.88	3	2.89	2.78	4.31	4.12	4.44	4.02	4.36	4.3	4.61
143035_at	CG4538-PA	3R	4	0.011996356	SN	9.1772	9.4967	0.0092	0.0427	0.1145	9.3317	9.4024	8.8273	0.0495	0.0733	0.5834	0.0857	0.4015	1.0105	9.3054	9.4036	9.3436	9.34	7.66	9.48	9.26	9.31	9.43	9.16	9.05	9.62	9.65	9.71	9.38	9.32	9.39	9.36	9.35	9.56	9.84	9.76	9.6	9.27	9.62	9.37	9.69	9.63	9.4	9.74
143048_at	CG30387-PB	2R	4	0.017154355	SN	4.2017	4.457	0.1481	0.0844	0.0701	3.8821	4.3218	5.1304	0.332	0.0666	0.2076	0.5751	0.3649	0.3596	4.1306	4.3265	5.012	4.84	5.53	5.01	3.22	4.13	4.29	4.37	4.62	4.65	4.74	4.99	4.46	3.9	4.16	4.02	4.13	3.94	5.19	4.63	3.9	4.51	4.27	4.81	3.9	4.13	4.39	4.12
143052_at	CG10325-PB	3R	4	-0.054284901	SN	4.3483	4.5424	0.138	0.0606	0.0427	4.9697	4.4276	4.5933	0.3958	0.049	0.1133	0.6856	0.2684	0.1962	5.0506	4.4068	4.5201	4.44	4.82	4.52	4.25	5.61	5.05	4.48	4.32	4.21	4.51	4.33	4.39	4.5	4.34	4.09	4.22	4.53	4.41	4.7	4.44	4.39	4.3	4.4	4.64	3.79	4.38	4.45
143053_at	CG11648-PB	3R	10	0.023568144	SN	5.6087	5.9397	0.0746	0.0815	0.0888	5.6657	5.7656	5.1409	0.2442	0.0858	0.2635	0.4229	0.4697	0.4563	5.8161	5.7734	5.3197	5.48	4.62	5.32	5.19	5.99	5.82	5.6	5.15	5.19	5.26	6.11	5.78	5.73	5.45	5.95	6.46	6	6.32	5.89	5.37	5.94	6.29	5.45	5.61	6.82	5.85	4.99
143054_at	CG4032-PA	3L	3	0.034027346	SN	3.5357	3.9262	0.0168	0.1458	0.1767	3.5682	3.6921	3.2025	0.0346	0.0983	0.3267	0.0599	0.5384	0.5658	3.602	3.5788	3.5264	3.53	3.53	2.55	3.5	3.6	3.6	3.57	5.37	3.41	3.37	3.08	3.21	4.45	4.5	3.46	3.62	5.05	3.93	3.52	3.59	3.63	4.16	3.58	3.51	3.53	3.53	3.54
143056_at	CG5610-PA	3R	5	-0.051467594	SN	3.302	3.4653	0.1278	0.0669	0.1058	3.7365	3.3676	3.5354	0.2756	0.0411	0.216	0.4774	0.2252	0.3742	3.9116	3.3261	3.3517	3.29	3.97	3.35	3.2	3.91	4.1	3.46	3.54	3.52	3.69	3.93	3.54	3.23	3.29	2.98	3.11	3.24	3.08	3.28	3.43	3.26	3.13	3.32	3.2	3.33	3.33	3.32
143058_f_at	CG4027-PA	X	9	0.034723162	SN	10.3851	10.702	0.0437	0.0384	0.0837	9.9204	10.598	10.1519	0.2501	0.0743	0.4904	0.4332	0.4067	0.8493	9.8437	10.6274	10.6075	10.68	9.17	10.61	10.39	9.84	9.53	10.68	11.07	10.96	10.67	10.37	10.46	10.67	10.62	10.82	10.51	11.08	10.87	10.85	11.05	10.88	10.46	10.45	10.57	10.2	10.57	10.79
143060_f_at	CG7478-PA	3L	2	0.020886165	SN	11.6876	12.1973	0.0193	0.0443	0.0667	11.699	12.079	11.4881	0.1302	0.0977	0.4423	0.2256	0.5354	0.7661	11.5728	12.1659	11.3326	12.32	10.81	11.33	11.56	11.96	11.57	12.38	11.68	12.09	12.19	11.93	11.96	12.1	12.36	12.12	12.15	12.26	12.17	12.04	12.51	12.36	11.97	12.18	11.8	12.29	12.2	12.16
143061_at	CG5178-PA	3R	2	0.077653767	SN	9.878	10.5114	0.1365	0.0877	0.1355	8.4595	10.2117	10.3104	0.6668	0.1635	0.8064	1.1549	0.8954	1.3966	8.4678	10.2663	10.5844	11.55	10.58	8.8	9.61	8.47	7.3	10.64	10.21	10.64	10.01	10.91	10	9.66	11.1	10.99	8.66	11.39	10.05	10.38	11.52	8.94	10.2	11.12	8.91	8.68	8.77	8.96
143062_at	CG31628-PA	2L	2	0.058036761	SN	5.5964	6.2659	0.1628	0.1559	0.6288	5.4122	5.9929	5.4323	0.5086	0.1706	1.9722	0.8809	0.9344	3.416	5.7413	6.1365	6.6847	6.68	1.57	8.05	6.08	4.41	5.74	7.23	6.07	5.38	5.27	5.04	6.12	5.96	7.14	6.56	6.71	5.9	6.01	5.93	4.89	6.46	6.04	5.98	6.18	6.81	6.16	4.39
143066_at	CG10501-PA	2L	3	-0.038979058	SN	3.8327	4.1447	0.0861	0.1119	0.1317	3.9891	3.9763	5.0813	0.1983	0.0813	0.3863	0.3435	0.4451	0.6691	4.0485	3.8994	4.9365	4.94	5.81	4.5	3.62	4.05	4.3	4.49	3.85	4.66	4.96	4.8	4.21	3.9	3.96	3.42	3.83	3.49	3.24	3.5	4	3.91	3.85	3.98	3.55	3.9	3.47	3.93
143068_at	CG17876-PA	2R	8	-0.016902543	SN	9.9875	10.3687	0.0073	0.0517	0.5512	11.6381	10.2154	7.1908	0.0487	0.0964	2.2886	0.0844	0.528	3.9639	11.6718	10.249	9.4255	9.43	2.61	9.53	11.54	11.67	11.7	10.23	9.53	10.72	10.35	10.44	10.39	10	11.07	9.92	10.81	9.84	9.7	10.21	10.01	10.33	10.55	10.46	10.63	8.3	10.25	10.25
143071_at	CG17769-PA	3R	2	0.061883938	SN	8.0949	8.4503	0.1235	0.0588	0.086	7.4023	8.3092	7.6541	0.5276	0.0892	0.3799	0.9139	0.4887	0.6581	6.9349	8.345	7.3902	7.17	8.4	7.39	8.46	6.82	6.93	8.1	6.58	8.76	8.63	8.54	8.25	8.15	8.72	7.65	8.17	8.72	8.23	8.5	8.08	8.12	8.39	8.55	8.6	9.14	8.51	8.05
143074_at	CG7490-PA	3L	4	-0.007021207	SN	10.7274	10.9877	0.0156	0.0291	0.0083	10.8629	10.9124	11.5978	0.098	0.058	0.0558	0.1697	0.3175	0.0967	10.8574	10.9527	11.6363	11.64	11.49	11.67	10.86	10.7	11.04	10.86	11.25	10.88	10.93	10.69	11	11.03	10.95	11.04	10.84	10.88	10.62	10.78	10.8	11.1	10.78	10.96	10.89	11.04	11.1	10.88
143076_at	CG18315-PA	3L	4	-0.092283238	SN	4.7733	5.0097	0.1285	0.0674	0.0779	5.7383	4.8941	5.8233	0.4259	0.0602	0.2618	0.7376	0.3299	0.4534	6.1028	4.8437	5.9399	6.21	5.32	5.94	6.22	6.1	4.89	4.65	5.43	4.82	5.43	4.89	4.64	4.56	4.86	4.65	4	5.33	5.16	4.59	4.71	4.92	4.79	5.12	5.04	4.5	4.66	4.76
143078_at	CG5962-PA	3L	3	0.014117944	SN	10.8252	11.0797	0.0429	0.0315	0.0486	10.6033	10.9787	11.0529	0.2628	0.0632	0.31	0.4552	0.346	0.5369	10.5609	11.024	10.7481	10.75	11.67	10.74	10.17	11.08	10.56	11.07	9.64	10.92	10.62	11.06	11.21	11.04	10.9	11.01	11.1	11.22	10.71	10.66	11.04	10.95	10.94	11.12	10.87	11.36	11.32	11.24
143079_at	CG3258-PA	X	2	-0.001845778	SN	2.839	3.2923	0.2882	0.2077	0.0478	2.7906	3.093	4.0252	0.4644	0.1173	0.1112	0.8043	0.6426	0.1926	3.215	3.2519	3.9418	3.89	4.25	3.94	3.22	3.29	1.86	3.71	3.9	2.08	2.71	1.21	2.28	3.45	3.25	2.73	2.82	2.67	3.43	3.45	2.99	1.77	3.45	2.99	3.25	3.13	3.65	4.27
143083_at	CG5055-PA	X	4	0.017945513	SN	4.5173	4.879	0.0399	0.1095	0.1879	4.6263	4.7043	4.3317	0.1065	0.0941	0.4699	0.1844	0.5153	0.8138	4.6116	4.7557	4.6352	4.95	3.41	4.64	4.82	4.45	4.61	3.44	4.77	3.95	5.08	4.05	4.76	4.94	4.35	4.43	4.19	5.61	5.56	5.11	5.01	4.76	4.74	5.28	4.49	4.34	4.35	4.78
143084_at	CG3578-PA	X	7	-0.021819915	SN	2.9567	3.1196	0.0576	0.0672	0.1332	3.1114	3.0053	3.1816	0.1034	0.0369	0.2446	0.1791	0.202	0.4237	3.1288	2.9613	2.9555	2.96	3.67	2.92	2.92	3.28	3.13	3.13	2.9	3.16	2.97	3.92	3.02	2.89	2.98	2.69	2.9	2.96	2.87	2.94	3.02	2.88	2.9	2.99	2.93	2.95	2.95	2.96
143086_at	CG8285-PA	3R	2	0.068431919	SN	4.6832	5.5192	0.187	0.2268	0.034	3.9214	5.1266	6.4642	0.4234	0.2122	0.127	0.7333	1.1625	0.2201	4.2915	5.3165	6.4488	6.69	6.45	6.25	4.29	4.4	3.08	6.99	4.44	3.53	2.65	5.11	3.89	3.52	3.32	4.48	6.11	6.16	6.22	5.99	5.41	5.89	4.98	5.98	6.24	4.95	5.84	5.37
143088_at	CG3096-PA	3L	3	-0.065324607	SN	3.1519	3.383	0.1507	0.1002	0.3071	3.5988	3.2491	3.794	0.3132	0.0595	0.6728	0.5424	0.3257	1.1653	3.7732	3.1439	3.1307	3.13	5.14	3.11	2.99	4.03	3.77	3.68	3.37	3.83	3.93	4.1	3.73	3.05	3.12	2.84	2.91	3.05	2.94	3.08	3.2	3.21	2.98	3.14	3.06	3.02	3.02	3.13
143092_at	CG15224-PE	X	7	0.04004976	SN	7.0257	7.2467	0.0691	0.0429	0.0201	6.6558	7.1559	6.7261	0.2655	0.0561	0.0781	0.4599	0.3072	0.1353	6.7875	7.1984	6.7865	6.79	6.57	6.82	6.79	6.14	7.04	6.66	7.6	7.13	7.5	7.14	7.25	7.03	7.29	7.32	7.13	7.4	7.22	7.38	6.93	7	7.12	7.19	6.82	7.31	7.17	6.74
143093_at	CG6871-PA	3L	4	0.027289838	SN	9.936	10.2267	0.0672	0.0391	0.0925	9.865	10.1136	8.9784	0.3826	0.0721	0.4793	0.6627	0.3952	0.8302	10.1312	10.157	8.9789	8.98	8.15	9.81	10.13	10.35	9.11	8.7	9.31	9.71	9.98	9.89	10.2	10.54	9.82	10.1	10.38	10.34	10.27	10.44	10.05	10.25	10.16	10.01	10.43	10.5	10.41	9.96
143095_at	CG12066-PA	3R	3	0.05531022	SN	7.2894	8.1	0.0834	0.1283	0.1952	7.4125	7.8509	6.2897	0.3567	0.1839	0.7089	0.6179	1.0073	1.2279	7.5325	8.0714	6.8664	7.12	4.88	6.87	7.96	7.53	6.74	3.95	4.8	7.67	7.82	8.32	7.74	8.3	8.25	7.76	7.97	8.07	8.37	8.16	7.64	7.59	8.68	8.21	8.32	8.68	8.21	7.75
143096_f_at	CG1365-PA	3R	6	0.065408805	SN	7.7524	8.847	0.0591	0.1685	0.0647	6.9221	8.4744	9.4776	0.2362	0.2607	0.3543	0.4091	1.4278	0.6137	7.1025	8.7307	9.6848	8.79	9.96	9.68	7.21	6.45	7.1	10.7	8.52	3.64	9.02	9.23	4.07	8.85	8.8	8.11	9.69	7.45	8.78	8.48	7.64	9.32	8.49	7.89	9.39	9.25	9.64	9.45
143101_at	CG11924-PD	2L	3	-0.063299911	SN	5.5613	5.9666	0.0851	0.0998	0.2725	6.5438	5.7475	6.0957	0.3214	0.1047	0.9589	0.5566	0.5735	1.6609	6.3022	5.6075	5.4309	5.43	7.99	4.87	6.15	7.18	6.3	6.25	6.33	6.95	6.58	6.85	6.48	5.23	5.19	6.06	6	5.44	5.12	5.28	5.44	5.52	5.21	6.22	5.35	5.59	5.62	5.04
143102_at	CG4881-PA	2L	3	0.02882426	SN	5.01	5.3625	0.0393	0.0933	0.1409	5.1236	5.1546	4.2326	0.1163	0.0878	0.3444	0.2014	0.481	0.5965	5.0236	5.035	4.4511	3.56	4.69	4.45	5.36	4.99	5.02	5.93	4.79	4.98	4.67	5.08	4.53	4.54	5.42	5.37	5.34	5.24	4.95	5.93	5.1	4.81	5.22	4.9	4.95	6.62	4.86	4.84
143107_at	CG6519-PA	3L	4	-0.069732235	SN	5.0153	6.2183	0.0187	0.2427	0.2068	5.0783	5.2605	8.5556	0.0547	0.2331	1.0216	0.0948	1.2768	1.7694	5.1213	5.0187	9.2912	9.84	9.29	6.54	4.97	5.14	5.12	5.08	12	5.09	5.02	4.89	5.04	5.04	5.09	4.91	5	5.01	4.79	4.87	5.08	5.01	4.95	5.06	4.98	4.98	4.99	4.95
143110_at	CG6524-PA	3L	3	0.020833415	SN	3.387	4.395	0.0491	0.3207	0.2837	3.3468	3.6372	3.9941	0.0949	0.213	0.6542	0.1643	1.1665	1.133	3.4294	3.3093	3.3399	3.34	5.3	3.34	3.16	3.43	3.45	4.2	9.39	3.41	4.22	3.59	3.43	3.26	3.31	3.15	3.18	3.29	3.15	3.3	3.37	3.25	3.08	3.31	3.25	3.19	3.19	5.2
143113_at	CG31243-PE	3R	4	-0.007919251	SN	4.9663	5.4307	0.1154	0.1278	0.1396	5.4799	5.1879	4.6143	0.3651	0.121	0.3719	0.6323	0.6629	0.6441	5.8435	5.1488	4.2796	4.28	5.36	4.21	4.75	5.84	5.85	4.09	5.64	6.43	5.15	4.27	4.78	5.1	5.23	4.79	5.93	4.5	5.82	5.45	5.13	5.89	4.55	5.06	5.14	5.19	5.83	4.64
143114_at	CG3954-PB	X	5	0.038647343	SN	4.17	4.413	0.1217	0.0801	0.0536	4.0494	4.3009	3.9317	0.2845	0.0629	0.1216	0.4927	0.3444	0.2107	4.2319	4.3431	3.9816	3.98	4.11	3.7	4.23	3.49	4.42	4.41	4.21	3.55	3.87	3.78	3.55	4.24	4.31	4.17	4.67	4.27	4.31	4.55	4.72	4.6	4.47	4.33	3.98	3.83	4.43	5.05
143115_at	CG17903-PA	2L	6	0.041433252	SN	9.8882	10.2253	0.1165	0.0464	0.0715	9.0731	10.0933	10.3365	0.61	0.0855	0.4264	1.0566	0.4685	0.7386	8.7026	10.2468	10.2149	11.13	9.67	10.21	10.27	8.7	8.25	9.1	9.99	10.42	10.23	10.12	10.27	9.89	10.49	10.73	10.02	10.35	10.31	10.25	10.31	10.15	10.24	10.21	10.53	8.54	9.44	9.87
143116_at	CG5893-PA	3L	4	-0.093452526	SN	4.356	4.6199	0.1122	0.0848	0.0897	5.3154	4.4943	5.2419	0.3443	0.0696	0.2714	0.5964	0.3811	0.47	5.3737	4.4564	4.9985	5	5.78	4.94	5.37	4.69	5.88	5.22	4.22	4.38	3.32	4.19	4.73	4.5	4.71	4.18	4.28	5.09	5.19	4.17	4.59	4.24	4.12	4.35	4.25	4.3	4.89	4.41
143117_at	CG5102-PA	2L	14	-0.011858654	SN	6.0773	6.4167	0.114	0.0703	0.0682	6.3845	6.1909	6.1365	0.4202	0.0795	0.2417	0.7278	0.4355	0.4186	6.6454	6.0685	6.1863	6.19	5.7	6.53	5.56	6.65	6.95	6.11	7.56	6.06	6.03	6.43	6.28	6.2	5.78	6.12	6.06	6.07	6.07	5.99	6.07	6.19	5.85	5.94	5.81	6.59	6.03	6.38
143118_at	CG9695-PA	3L	4	0.013440298	SN	5.9283	6.354	0.0374	0.0995	0.1912	5.9194	6.1358	6.2337	0.1278	0.1115	0.688	0.2214	0.6106	1.1917	5.9289	6.1358	5.7912	5.79	7.58	5.33	5.69	5.93	6.14	5.97	6.61	7.36	6.67	6.51	6.78	6.75	6.48	6.13	4.89	5.94	5.43	5.35	6.11	5.34	5.23	6.41	6.14	5.98	6.79	5.63
143122_at	CG2189-PA	3R	3	-0.024984446	SN	4.2412	4.7221	0.1874	0.1512	0.3436	4.5755	4.4615	4.8984	0.4951	0.1232	0.9718	0.8575	0.6747	1.6831	4.8886	4.3336	3.9422	3.91	6.84	3.94	3.61	4.89	5.23	5.1	4.56	5.42	5.48	5.7	5.08	4.61	3.71	3.61	4.1	3.67	4.25	3.75	5.34	5.22	3.82	3.88	3.94	4.42	4.47	4.25
143123_at	CG33183-PC	2R	6	-0.087926149	SN	3.9477	4.2852	0.1947	0.1159	0.3525	4.7523	4.0867	4.8668	0.5342	0.0864	0.9906	0.9252	0.4735	1.7157	5.2449	3.9373	3.9579	3.8	6.85	3.96	3.68	5.33	5.24	4.54	4.28	4.92	5.36	5.28	4.78	3.82	3.87	3.51	3.71	3.83	4.32	3.94	3.97	4.05	3.68	4.07	3.72	3.74	3.71	3.93
143127_at	CG9438-PA	2R	3	0.180239604	SH	9.3609	9.9823	0.0808	0.0899	0.0701	7.6381	9.7055	5.5365	0.3562	0.1593	0.224	0.617	0.8726	0.3881	7.9934	9.6005	5.3432	5.98	5.34	5.28	7.99	8	6.93	9.09	7.34	9.96	9.62	9.09	10.83	10.34	9.49	9.58	9.43	8.9	7.98	8.32	9.51	10.91	9.43	10.51	10.48	9.29	10.66	10.79
143129_at	CG10484-PA	2L	4	0.004467441	SN	7.8957	8.1493	0.0459	0.0441	0.1287	7.9403	8.0326	8.0498	0.2105	0.0647	0.5983	0.3645	0.3543	1.0364	7.9221	8.0381	8.5853	8.59	6.86	8.71	8.31	7.92	7.59	8.03	8.56	8.22	8.26	7.78	7.95	8.16	8.53	8.21	8.29	7.37	8.07	7.58	7.9	8.19	8.61	7.68	8.22	8.54	8.05	7.78
143130_at	CG6117-PB	3L	4	0.014158302	SN	7.227	7.6221	0.1225	0.0704	0.04	7.2071	7.475	7.5198	0.5097	0.0961	0.1738	0.8828	0.5264	0.3011	6.9245	7.6101	7.6283	7.18	7.63	7.75	8.2	6.92	6.5	6.32	5.58	6.87	7.3	6.94	8.18	7.8	7.39	7.89	7.52	7.58	7.83	7.7	7.53	7.5	7.19	7.92	7.72	7.72	7.74	7.81
143131_at	CG9885-PA	2L	6	0.083771051	SN	5.3604	5.7953	0.1349	0.1115	0.1538	4.6543	5.5953	5.4182	0.3624	0.1139	0.4812	0.6278	0.6237	0.8335	4.8034	5.5868	5.4875	6.21	4.55	5.49	5.19	3.97	4.8	3.93	4.42	4.79	5.47	5.65	5.55	6.01	5.18	6.57	4.76	5.63	6.11	5.67	6.54	5.42	5.35	5.96	5.15	5.78	5.41	5.38
143132_at	CG17941-PA	2L	5	0.03557598	SN	4.0437	4.38	0.0581	0.1132	0.0822	3.9614	4.2006	3.91	0.133	0.0868	0.1855	0.2303	0.4754	0.3213	4.0787	4.0819	3.9357	3.94	4.22	3.58	4.08	4.11	3.7	4.11	3.78	4.26	4.45	3.86	4.49	4.39	3.98	4.73	4.61	4	4.68	4.06	3.36	3.79	3.88	3.91	4.02	4.23	3.94	3.88
143135_at	CG3929-PA	X	3	0.00913242	SN	4.2177	4.8476	0.1854	0.1811	0.1009	4.2896	4.4235	4.526	0.4593	0.1462	0.2636	0.7955	0.801	0.4567	3.9667	4.2638	4.33	4.2	5.05	4.33	3.71	5.2	3.97	5.46	7.83	5.14	4.27	4.91	4.2	3.89	3.54	4.47	4.06	3.58	4.21	3.61	4.25	3.98	3.88	4.66	3.79	4.5	4.37	4.31
143136_at	CG10604-PB	2L	2	-0.065436937	SN	2.8912	3.2203	0.1229	0.1538	0.2016	3.3332	3.0384	3.6575	0.2364	0.0853	0.4257	0.4095	0.4674	0.7374	3.1891	2.9418	3.9724	2.81	4.19	3.97	3.02	3.19	3.8	3.53	4.36	3.57	3.69	3.69	3.71	3.04	3.24	2.34	2.47	3.29	3.25	2.83	2.65	2.64	2.46	3.14	2.88	2.86	2.81	3.14
143139_at	CG3525-PE	X	7	0.053533644	SN	6.256	6.5297	0.0929	0.0603	0.1878	5.8996	6.4091	5.6612	0.3166	0.0705	0.614	0.5483	0.3862	1.0634	6.0252	6.4729	6.1738	6.37	4.44	6.17	6.37	6.03	5.3	6.03	5.29	6.47	6.31	6.55	6.72	6.16	6.53	6.87	6.66	6.89	6.47	6.29	6.16	5.87	6.88	6.91	6.65	5.8	6.66	6.2
143142_at	CG1873-PA	3R	8	0.104566877	SN	9.5427	10.1973	0.1617	0.0766	0.0786	8.1189	10.0176	9.0761	0.7581	0.1401	0.4121	1.313	0.7675	0.7138	8.7277	10.2128	9.2606	9.68	8.29	9.26	9.02	8.73	6.61	9.92	8.49	10.37	9.84	10.17	10.24	10.11	10.31	10.2	10.23	10.61	9.95	9.96	10.63	10.47	9.83	10.2	9.98	9.74	10.33	10.34
143144_at	CG7383-PA	3L	2	-0.062915097	SN	3.673	4.047	0.1042	0.1362	0.3526	4.2048	3.8324	4.5199	0.2529	0.0953	0.9201	0.438	0.5219	1.5937	4.4189	3.6062	3.6565	3.54	6.36	3.66	3.7	4.42	4.49	4.43	4.01	5.26	4.7	5	4.41	4.06	3.46	3.52	3.27	3.4	3.58	3.57	4.11	3.49	3.25	3.58	3.97	3.37	3.37	3.63
143145_at	CG4051-PA	2R	6	0.080323834	SN	9.2993	9.6807	0.0959	0.0544	0.096	8.3363	9.5331	8.1446	0.4615	0.0947	0.4515	0.7993	0.519	0.782	7.8834	9.5833	8.4708	8.71	7.25	8.47	9.26	7.87	7.88	7.97	7.95	9.58	9.23	9.24	9.87	9.89	9.37	9.95	9.38	10.05	9.83	9.84	9.59	9.6	9.49	9.94	9.88	9.07	9.52	9.41
143149_at	CG2988-PA	3R	4	0.000401566	SN	3.455	3.6667	0.1232	0.0844	0.2439	3.5402	3.5554	3.6131	0.2519	0.0548	0.5088	0.4362	0.3	0.8812	3.7418	3.5179	3.152	3.15	4.63	3.06	3.04	3.74	3.84	3.92	3.4	3.64	3.7	4.2	3.89	3.24	4.1	3.66	3.86	3.49	3.63	3.08	3.31	3.28	3.3	3.25	3.87	3.14	3.55	3.75
143150_at	CG17654-PB	2L	4	0.00946047	SN	11.1359	11.3767	0.0143	0.029	0.0409	11.0938	11.2805	11.1072	0.0917	0.0598	0.2626	0.1588	0.3275	0.4548	11.0461	11.361	11.2598	11.47	10.6	11.26	11.27	11.05	10.96	11.01	11.39	11.59	11.3	11.34	11.28	11.21	11.52	11.62	11.13	11.51	11.27	11.54	11.48	11.18	11.38	11.72	11.2	10.47	10.98	11.38
143154_at	CG10488-PA	3L	3	-0.005766343	SN	4.5954	4.8115	0.0673	0.0635	0.0341	4.7857	4.6828	4.5396	0.1858	0.0543	0.0895	0.3219	0.2973	0.155	4.662	4.6298	4.6241	4.36	4.63	4.62	4.54	5.15	4.66	4.67	4.63	4.61	4.58	4.66	5.28	4.06	4.45	4.63	4.62	4.32	4.6	4.79	4.42	4.66	4.62	4.49	4.62	4.63	4.92	5.31
143157_at	CG5803-PA	2L	8	-0.040731692	SN	3.868	4.0803	0.0933	0.0754	0.1503	4.3017	3.9662	4.1597	0.2316	0.0546	0.361	0.4012	0.2992	0.6253	4.3729	3.924	3.8611	3.74	4.88	3.86	3.87	4.37	4.66	3.98	4.43	4.07	4.38	4.37	4.63	4.11	3.88	3.37	3.72	3.89	3.77	4.25	4	3.6	4	3.99	3.67	3.58	3.94	3.89
143160_at	CG10002-PA	3R	7	0.026742385	SN	3.5157	3.7054	0.0256	0.0743	0.1372	3.6242	3.6158	2.9569	0.0535	0.049	0.2342	0.0926	0.2685	0.4056	3.5968	3.6198	2.7886	2.79	2.66	3.42	3.55	3.73	3.6	3.95	4.16	3.68	3.52	3.41	3.82	3.98	3.59	3.62	3.69	3.48	3.9	3.64	3.65	3.57	3.55	3.46	3.65	3.26	3.49	3.97
143162_at	CG2096-PA	X	6	-0.085412281	SN	5.909	6.3705	0.0296	0.1023	0.1034	7.2166	6.1754	7.0986	0.1233	0.1154	0.4238	0.2136	0.6319	0.7341	7.2954	6.2267	6.9541	6.45	7.89	6.95	7.3	7.38	6.97	6.6	6.03	5.88	6.19	7.73	6.09	6.08	5.54	6.3	6.18	6.61	6.52	6.27	6.27	6.75	5.8	5.71	6.45	6.18	6.34	7.1
143163_at	CG2346-PA	2R	3	-0.041574333	SN	4.7821	5.1333	0.1405	0.0997	0.1356	5.3368	4.9448	5.2384	0.4329	0.09	0.4101	0.7497	0.493	0.7103	4.9297	4.9136	5.0795	5.08	6.01	4.62	4.88	6.2	4.93	5.69	5.1	4.88	5.38	5.19	6.22	4.89	4.92	4.84	5.57	4.44	4.16	5.14	4.93	4.13	4.47	4.95	4.31	4.89	4.9	4.89
143168_at	CG3352-PA	2L	2	-0.061790181	SN	2.7881	3.1024	0.1769	0.1511	0.2363	3.4205	2.9462	2.9014	0.3492	0.0813	0.3958	0.6049	0.4453	0.6856	3.4856	2.9481	2.7398	2.31	3.65	2.74	2.79	3.99	3.49	2.31	2.19	2.36	2.36	2.54	3.18	3.29	3.4	2.87	3.56	2.55	3.11	2.88	2.93	2.59	2.82	3.33	2.97	2.76	3.56	2.45
143171_at	CG1500-PA	X	2	-0.024526271	SN	3.5627	3.9586	0.2591	0.1473	0.098	3.8905	3.7464	3.9923	0.582	0.1008	0.2259	1.008	0.5519	0.3913	3.3939	3.7984	4.1524	4.28	4.15	3.55	5.05	3.23	3.39	3.3	3.94	3.86	3.43	3.82	3.97	4.18	3.16	3.46	3.55	4.22	3.89	3.21	4.34	4.18	3.78	4.12	3.37	4.12	3.7	3.98
143175_at	CG8893-PA	X	5	-0.000140492	SN	9.9349	10.2807	0.0302	0.0424	0.143	10.2259	10.1734	10.0013	0.1781	0.0788	0.826	0.3086	0.4318	1.4306	10.1988	10.2465	10.8171	10.82	8.35	10.84	10.55	10.2	9.93	10.72	10.4	10.56	10.29	10.3	10.07	10.27	10.73	10.39	10.35	9.98	9.95	10.01	10.05	10.2	10.38	10.23	9.93	9.82	10.41	10.08
143177_at	CG9206-PA	3L	5	-0.025859693	SN	5.0457	5.4248	0.1508	0.102	0.0675	5.4859	5.2174	5.381	0.4777	0.0972	0.2098	0.8274	0.5321	0.3634	5.5894	5.1685	5.5047	5.5	5.67	4.97	5.59	6.26	4.61	4.99	4.26	4.29	5.84	5.28	5.16	5.18	4.8	5.45	5.25	4.85	4.65	5.14	5.81	4.89	5.36	5.73	5.58	5.45	4.71	5.29
143178_at	CG1152-PA	3R	2	0.22339458	SH	7.3543	7.8643	0.1724	0.0942	0.0773	5.2229	7.6208	5.077	0.5197	0.1311	0.2266	0.9002	0.7179	0.3924	4.928	7.5734	4.9683	5.51	4.97	4.75	6.23	4.51	4.93	8.12	7.36	6.95	6.84	7.37	7.06	7.28	7.41	8.38	9.04	7.32	7.86	7.61	7.2	7.6	6.94	7.56	8.14	8.45	8.03	7.07
143180_at	CG9656-PA	3R	2	0.018531264	SN	4.0051	4.4773	0.1101	0.1584	0.3292	3.9896	4.2382	4.454	0.2535	0.1226	0.8467	0.4391	0.6714	1.4665	4.0699	4.35	3.7715	3.77	6.14	3.45	3.52	4.07	4.38	4.53	4.63	5.63	4.78	4.99	4.99	3.29	3.39	4.37	3.52	3.66	4.82	4.12	3.57	4.58	3.42	3.8	3.29	4.92	3.3	4.99
143181_at	CG1743-PB	X	5	0.024278266	SN	8.8137	9.0187	0.0717	0.0323	0.0715	8.4878	8.921	8.7315	0.3511	0.0526	0.3604	0.6082	0.2879	0.6242	8.7729	8.9503	9.0915	9.09	8.01	9.09	8.9	8.77	7.79	9.27	8.65	9.08	8.89	9.22	9.01	8.62	8.97	9.08	9.03	9.12	8.79	8.55	9.5	8.8	8.77	8.83	8.95	8.77	8.35	9.16
143184_at	CG10045-PA	3R	4	0.004304197	SN	11.9067	12.0828	0.0125	0.0204	0.032	12.1414	12.0038	11.2226	0.0873	0.0448	0.2071	0.1513	0.2454	0.3587	12.2208	11.9744	11.0924	11.09	10.95	11.63	12.22	12.24	11.97	11.94	11.82	11.98	12.35	11.91	12.03	12.11	11.91	11.9	11.66	12.19	11.97	11.94	12.04	12.31	12.2	12.07	12.28	11.73	11.96	12.5
143186_at	CG6494-PA	3L	7	0.03960396	SN	10.2287	10.765	0.0514	0.0724	0.0702	9.7236	10.4996	10.0427	0.2885	0.1388	0.4071	0.4997	0.7601	0.7052	9.9899	10.556	9.8388	9.84	9.46	10.83	10.03	9.15	9.99	8.94	10.46	10.77	10.55	9.75	10.94	10.96	9.51	10.94	10.04	11.87	12.06	11.39	11.19	11.35	10.77	10.39	9.77	9.45	10.44	10.9
143187_at	CG11607-PA	2L	2	-0.062446207	SN	2.964	3.3035	0.1928	0.1506	0.3134	3.4589	3.1101	3.511	0.385	0.0855	0.6352	0.6668	0.4684	1.1003	3.7387	2.9426	2.8785	2.87	4.78	2.88	2.7	3.74	3.94	3.8	3.19	3.67	3.95	3.88	3.66	2.72	3.42	2.73	2.63	2.74	2.6	2.79	3.11	2.76	2.63	2.81	2.72	2.88	2.73	4.32
143190_at	CG10367-PA	3R	3	0.000798682	SN	6.8337	7.3707	0.0398	0.1009	0.2125	7.6327	7.1583	5.7077	0.1752	0.1319	0.7001	0.3035	0.7223	1.2126	7.6317	7.2789	6.3272	6.33	4.31	6.49	7.33	7.63	7.94	7.37	7.32	7.05	6.9	7.68	7.17	6.98	7.56	7.17	7.94	7.24	7.55	7.25	4.79	7.86	7.8	7.14	7.01	7.95	7.76	6.75
143194_at	CG4264-PA	3R	9	0.009266136	SN	11.4477	11.7827	0.0322	0.0363	0.101	11.6732	11.6748	10.9231	0.217	0.0774	0.637	0.3759	0.4241	1.1033	11.8688	11.7589	11.3903	11.39	9.66	11.72	11.91	11.24	11.87	10.29	11.75	11.8	11.93	11.49	11.76	11.9	11.73	11.89	11.64	12.12	12.05	11.99	11.72	11.92	11.89	11.75	11.61	11.72	11.66	11.35
143195_at	CG4167-PA	3L	3	0.050600208	SN	3.3417	3.643	0.174	0.12	0.2169	3.2116	3.4984	3.1937	0.3225	0.0767	0.3999	0.5587	0.4199	0.6927	3.4634	3.5124	3.4954	3.5	3.68	2.4	3.46	2.57	3.6	2.87	3.43	3.81	3.52	3.43	3.41	3.49	3.53	4.02	2.42	3.5	3.4	3.57	3.57	3.88	3.99	3.55	3.47	3.48	2.65	3.5
143198_at	CG1242-PA	3L	4	0.006054038	SN	11.6103	12.0477	0.0108	0.0504	0.0648	11.7095	11.8709	11.849	0.073	0.1093	0.4434	0.1265	0.5988	0.768	11.6792	11.8548	12.1003	12.1	10.99	12.46	11.68	11.85	11.6	11.79	12.94	12.01	11.84	11.72	12.11	11.52	11.87	11.81	11.45	12.69	12.58	12.31	12.12	12.62	11.95	11.35	11.37	12.47	11.65	11.69
143199_at	CG17117-PC	3R	4	0.00212965	SN	5.776	6.3176	0.0575	0.1278	0.1726	5.9567	6.0466	6.2251	0.1979	0.1411	0.6203	0.3427	0.7729	1.0744	5.8122	6.0568	5.8362	5.84	7.44	5.4	5.71	5.81	6.35	6.08	4.96	6.27	6.52	5.92	7.31	6.46	4.94	7.18	5.32	6.37	6.73	6.41	5.53	6.47	6.42	5.81	6.56	4.75	5.3	4.59
143200_at	CG9623-PB	X	10	0.020477816	SN	5.8937	6.1347	0.0405	0.0538	0.1128	5.5807	5.9842	6.3414	0.1304	0.0588	0.413	0.2258	0.322	0.7153	5.469	5.9502	6.2251	6.23	7.11	5.69	5.84	5.47	5.43	5.68	5.34	6.24	5.82	5.75	6.33	5.99	5.85	6.15	5.86	5.76	5.86	5.99	5.84	5.91	6.01	6.1	5.74	6.1	6.31	5.78
143201_at	CG10160-PA	3L	5	0.001093738	SN	5.051	5.3898	0.0862	0.0909	0.2517	5.2088	5.2312	5.2541	0.2592	0.0869	0.7634	0.449	0.4757	1.3223	5.4086	5.2729	5.2977	5.3	3.91	6.55	4.69	5.41	5.52	5.28	5.49	4.19	4.83	4.17	4.26	5.27	5.18	5.33	5.59	6.04	6.15	5.13	5.99	5.62	5.31	5.28	5.1	4.84	5.11	5.17
143202_at	CG16993-PA	3L	2	-0.091525424	SN	2.5197	2.8604	0.1591	0.1821	0.1658	3.3073	2.6763	2.6806	0.3039	0.089	0.2565	0.5263	0.4873	0.4443	3.2517	2.575	2.6664	2.67	3.13	2.24	2.81	3.25	3.86	2.51	2.3	3.03	2.58	2.76	3.7	3.47	2.57	2.3	2.9	2.18	2.6	2.14	2.27	2.26	3.04	3.42	2.23	2.16	2.11	3.18
143211_at	CG3923-PA	X	2	-0.022104462	SN	2.9142	3.452	0.2571	0.2407	0.3876	3.2446	3.1556	3.4154	0.4816	0.1387	0.7642	0.8341	0.7595	1.3237	3.0681	3.1225	3.8914	4.44	1.92	3.89	3.07	4.15	2.51	4.46	5.56	2.92	3.19	2.62	2.66	3.3	2.29	4.05	2.38	3.62	3.75	3.57	2.14	2.46	3.55	1.95	3.46	3.04	3.5	3.17
143214_at	CG7793-PA	2L	5	-0.050147563	SN	3.533	3.7917	0.1052	0.0994	0.1221	3.924	3.6768	4.3153	0.2384	0.0667	0.3041	0.4129	0.3655	0.5267	3.9606	3.7121	4.5351	3.71	4.54	4.7	3.49	3.96	4.32	3.96	3.87	3.28	2.92	2.62	3.26	3.94	3.73	3.23	4.08	3.6	3.65	3.69	3.8	3.38	3.53	3.75	3.64	3.7	3.67	4.37
143218_at	CG4180-PA	2L	2	-0.00636179	SN	3.3231	3.7952	0.1951	0.1873	0.4117	3.4607	3.5726	4.0586	0.3899	0.1222	0.9647	0.6753	0.6691	1.6709	3.2681	3.6166	4.3845	4.38	2.25	5.54	4.21	2.9	3.27	3.2	4.21	2.62	2.66	2.52	3.11	3.46	4.01	4.52	4.23	3.28	3.98	3.57	3.73	3.29	4.28	3.85	4.29	4.84	4.4	3.27
143219_at	CG3758-PA	2L	2	-0.013458055	SN	3.568	3.9853	0.1997	0.1573	0.1007	3.7164	3.7651	4.2813	0.4284	0.1081	0.2489	0.742	0.5922	0.4311	3.2911	3.779	4.2664	4.72	3.86	4.27	4.57	3.28	3.29	3.01	2.68	3.23	4.64	5.2	3.84	3.46	4.35	3.27	3.61	3.75	4.28	4.06	3.45	3.6	3.66	3.42	3.81	4.1	3.91	2.64
143223_at	CG7664-PA	2L	6	-0.023500049	SN	5.3783	5.82	0.1657	0.11	0.2721	5.6539	5.5788	6.305	0.541	0.112	0.9905	0.937	0.6136	1.7156	6.1024	5.3719	5.3249	5.3	8.29	5.32	4.58	6.1	6.28	6.5	6.08	6.82	6.56	6.88	6.17	5.16	4.85	5.67	5.39	5.33	5.17	6.19	5.08	4.9	5.1	5.59	5.98	5.2	4.81	5
143224_at	CG10699-PB	2L	11	-0.01259449	SN	4.3983	4.5802	0.0316	0.0562	0.1151	4.5421	4.4752	4.6996	0.0829	0.046	0.3124	0.1436	0.2517	0.5411	4.6042	4.4122	4.4137	4.41	5.32	4.36	4.38	4.6	4.64	5.19	4.37	4.69	4.86	4.93	4.68	4.19	4.34	4.27	4.31	4.24	4.45	4.27	4.46	4.25	4.19	4.44	4.33	4.39	4.44	4.47
143225_at	CG1828-PA	3L	5	-0.014084507	SN	6.192	6.4196	0.0393	0.051	0.1092	6.2964	6.3048	6.9272	0.1428	0.0587	0.4367	0.2473	0.3214	0.7565	6.3183	6.2819	6.7417	6.28	7.76	6.74	6.04	6.32	6.53	6.79	7.09	6.19	6.13	5.72	6.29	6.21	6.55	5.68	6.23	5.79	6.24	6.19	6.34	6.39	6.41	6.31	6.27	6.29	6.29	6.26
143226_at	CG7620-PA	3R	2	-0.067642913	SN	5.474	5.9993	0.0949	0.1305	0.2538	6.6866	5.727	5.7587	0.3662	0.1364	0.8438	0.6344	0.7473	1.4615	6.9874	5.8728	6.4422	6.75	4.08	6.44	6.99	7.11	5.96	5.27	4.17	4.17	4.66	5.58	5.07	5.65	6.41	5.96	6.43	5.99	6.04	6.16	4.93	6.2	5.97	6.29	6.47	5.39	6.08	5.28
143227_at	CG9484-PA	3R	5	0.026706893	SN	6.7053	7.053	0.0166	0.0616	0.0581	6.383	6.8122	6.8603	0.061	0.0766	0.2302	0.1057	0.4196	0.3987	6.4393	6.6966	6.7522	6.53	7.3	6.75	6.26	6.45	6.44	7.37	8.6	7.05	6.68	6.98	6.74	6.36	6.65	6.64	6.47	7.1	6.71	6.58	6.72	6.65	6.65	6.49	6.75	6.91	6.59	6.87
143230_at	CG1264-PA	3R	3	-0.062034739	SN	3.5935	4.1215	0.1641	0.1842	0.3246	4.1725	3.7754	4.3553	0.3953	0.127	0.8162	0.6847	0.6956	1.4136	4.3313	3.5239	3.5712	3.51	5.99	3.57	3.42	4.76	4.33	4.27	3.88	4.46	4.93	4.79	4.25	3.48	3.39	3.67	3.84	3.33	3.14	3.39	3.57	3.4	3.18	3.5	3.3	3.42	3.29	3.59
143237_at	CG3839-PA	X	2	-0.012820513	SN	2.907	3.3389	0.1967	0.1927	0.2314	3.1185	3.0825	3.2424	0.3541	0.1084	0.4332	0.6134	0.5939	0.7503	3.0372	2.8768	2.8797	2.88	4.11	2.74	2.55	3.04	3.77	3.02	3.1	3.41	3.56	3.85	3.13	2.59	2.72	2.88	4.44	2.61	2.45	2.74	2.76	2.6	2.67	2.68	3.46	2.57	2.57	2.88
143241_at	CG8694-PA	2R	2	-0.581330305	SL	1.031	1.1673	0.3163	0.153	0.7033	3.2772	1.0701	4.8427	0.5985	0.0299	1.9663	1.0367	0.1638	3.4058	3.6907	1.0334	5.7813	5.78	1.07	7.68	4.04	3.69	2.1	1.08	0.96	1.22	0.98	1.12	1.01	1	1.42	0.95	1.15	1.03	0.95	1	1.06	1.01	0.98	1.05	0.99	1	1	1.04
143242_at	CG8696-PA	2R	2	0.002581756	SN	11.2906	11.8743	0.0343	0.0678	0.5089	12.184	11.6543	9.8489	0.2414	0.1442	2.8935	0.418	0.7901	5.0117	12.2324	11.9071	11.9963	12	4.12	13.43	12.58	12.23	11.74	11.4	10.56	12.18	12.07	11.93	11.98	11.46	12.58	11.32	11.92	12.02	10.94	11.26	11.91	11.74	12.42	12.19	11.74	8.79	12.07	12.05
143243_at	CG8695-PA	2R	2	0.086119876	SN	6.1453	6.6997	0.1898	0.1226	0.0586	5.5065	6.45	5.6865	0.6034	0.1443	0.1924	1.0451	0.7905	0.3333	5.812	6.5128	5.6922	5.69	5.35	6.02	6.36	4.34	5.81	5.93	3.97	7.63	7	6.61	7.09	7.26	7.4	7.11	6.75	5.58	6.11	6.54	6.36	5.68	7.44	6.07	6.67	5.61	6.2	5.39
143244_at	CG1689-PA	X	2	0.062644079	SN	3.7467	4.2608	0.15	0.1767	0.1708	3.4238	3.9534	3.9103	0.2965	0.1275	0.3857	0.5136	0.6986	0.668	3.1792	3.8698	3.7008	3.37	4.66	3.7	3.08	4.01	3.18	3.89	2.73	3.16	3.47	3.68	3.66	4.73	3.18	4.16	3.86	3.91	4.95	4.12	3.75	3.78	4.75	3.96	4.14	4.51	4.33	3.26
143245_at	CG8342-PA	3R	2	0.184187175	SH	3.6577	3.9677	0.5975	0.1108	0.6393	2.6483	3.832	3.2042	0.9136	0.0775	1.1827	1.5823	0.4246	2.0485	3.2254	3.881	4.3229	4.32	0.84	4.45	3.86	0.86	3.23	2.43	3.58	3.71	4.13	3.71	3.8	3.9	4.1	3.97	3.6	3.69	3.95	3.96	3.86	4.01	3.98	4.01	4.03	3.23	3.84	4.25
143247_at	CG4087-PA	2L	8	-0.000733908	SN	11.5943	11.744	0.0326	0.0181	0.0234	11.6139	11.6695	11.9142	0.2188	0.0387	0.1613	0.3789	0.2117	0.2794	11.6256	11.7107	12.0738	12.07	11.59	12.08	11.63	11.23	11.99	11.08	12.27	11.8	11.79	11.42	11.74	11.74	11.71	11.82	11.82	11.59	11.68	11.71	11.42	11.83	11.82	11.56	11.92	11.63	11.86	11.76
143249_at	CG6779-PA	3R	6	-0.006625672	SN	11.7035	11.852	0.0119	0.0179	0.0153	11.7439	11.7777	12.445	0.0809	0.0385	0.1102	0.1402	0.2108	0.1908	11.6902	11.7751	12.5287	12.23	12.58	12.53	11.64	11.9	11.69	11.59	12.11	12.04	11.85	11.36	11.95	11.79	11.73	12.28	11.76	11.43	11.55	11.6	11.91	11.93	11.72	11.58	11.91	11.97	11.81	12.01
143250_at	CG7939-PC	3R	7	-0.019716873	SN	10.998	11.1937	0.0195	0.0237	0.048	11.2861	11.0761	12.0088	0.1268	0.0479	0.3327	0.2196	0.2623	0.5762	11.2044	11.0251	11.7277	11.63	12.67	11.73	11.2	11.53	11.12	11.61	11.98	11.08	11.3	10.92	11.2	11.07	11.02	10.82	11.04	10.93	10.94	11.03	11.02	11.22	10.94	10.79	11.07	11.01	11.06	11.35
143253_at	CG8354-PA	3R	3	0.053846154	SN	6.718	6.9811	0.0802	0.0549	0.2634	6.4409	6.8474	5.6268	0.2984	0.0686	0.8557	0.5169	0.3759	1.4822	6.5386	6.812	6.3157	6.64	3.93	6.32	5.88	6.54	6.9	7.19	7.28	6.68	6.11	7.53	6.34	6.61	7.15	6.15	7.16	6.71	6.79	6.78	6.88	6.58	6.48	7.21	7.36	6.83	6.67	6.78
143258_at	CG1705-PA	X	3	-0.00566451	SN	6.3613	6.62	0.0379	0.054	0.0968	6.7905	6.5207	5.9744	0.1487	0.0643	0.3338	0.2576	0.3522	0.5782	6.8442	6.5703	6.071	6.5	5.35	6.07	6.84	6.51	7.02	6.81	6.58	6.46	6.95	5.17	6.49	6.78	6.83	6.27	6.32	6.48	6.2	6.27	6.92	5.91	6.35	6.57	6.42	6.55	6.52	6.72
143259_at	CG8337-PA	3R	6	0.01114733	SN	3.053	3.1903	0.0533	0.0615	0.0799	3.0593	3.1136	3.0218	0.0942	0.0349	0.1394	0.1631	0.1914	0.2414	3.0966	3.0862	2.9033	2.9	3.3	2.86	2.88	3.2	3.1	3.18	2.91	3.25	3.27	3.14	3.21	3.16	3	2.81	2.85	2.97	3.39	3.21	2.98	2.93	2.85	3.36	3.04	2.92	3.13	3.07
143260_at	CG8328-PA	3R	4	-0.048134892	SN	3.2743	3.5377	0.1877	0.1078	0.2683	3.636	3.3868	3.8351	0.394	0.0666	0.5941	0.6825	0.365	1.029	3.5288	3.2709	3.2748	3.21	5.02	3.27	3.01	3.53	4.37	3.6	3.33	3.98	3.75	4.15	3.66	3.1	3.19	2.92	3.19	3.76	2.96	3.32	3.32	3.12	3.19	3.23	3.05	3.11	3.06	3.2
143262_at	CG9401-PA	2R	3	0.143673138	SH	5.4876	6.0006	0.3168	0.1264	0.1863	3.9965	5.7222	5.8479	0.731	0.1321	0.629	1.2661	0.7235	1.0895	4.3987	5.7717	6.33	6.33	4.6	6.61	5.01	4.4	2.58	6.2	8.17	6.13	5.43	5.16	4.21	5.58	6.23	5.86	6.11	4.95	5.48	5.48	5.09	6.37	6.46	6.02	5.85	6.12	5.91	5.26
143263_at	CG17927-PA	2L	5	0.016773418	SN	12.2999	12.5803	0.0134	0.0302	0.037	12.3815	12.4722	11.3048	0.0957	0.0687	0.2413	0.1657	0.3762	0.418	12.329	12.5735	11.2025	11.76	11.2	10.95	12.33	12.25	12.57	11.96	11.56	12.3	12.57	12.48	12.6	12.8	12.41	12.74	12.46	12.96	12.83	12.6	12.66	12.47	12.45	12.85	12.63	12.72	12.57	11.93
143264_at	CG5596-PA	3R	9	0.020706012	SN	11.5715	11.7617	0.0228	0.022	0.0505	11.2479	11.6877	11.3546	0.1478	0.047	0.3308	0.256	0.2575	0.5729	11.2911	11.6665	11.5514	11.55	11.8	10.71	11.48	11.29	10.97	12.2	11.65	11.84	11.71	11.55	11.91	11.53	11.65	12.15	11.67	11.85	11.67	11.65	11.9	11.57	11.69	11.62	11.66	11.58	11.44	11.66
143265_at	CG2184-PA	3R	12	0.007264192	SN	13.3993	13.5287	0.0038	0.0136	0.0335	13.3885	13.4669	13.0319	0.0293	0.0335	0.252	0.0508	0.1837	0.4365	13.389	13.4427	13.0644	13.45	13.06	12.58	13.44	13.34	13.39	13.55	13.13	13.77	13.51	13.38	13.72	13.34	13.67	13.63	13.34	13.69	13.46	13.54	13.65	13.42	13.43	13.55	13.17	13.19	13.36	13.64
143270_at	CG3416-PA	2R	5	-0.046802792	SN	6.9387	7.213	0.0769	0.0553	0.0449	7.5301	7.0712	8.1217	0.3344	0.0713	0.2106	0.5792	0.3907	0.3647	7.5867	7.0067	8.1862	7.73	8.45	8.19	6.92	7.59	8.08	7.95	7.31	7.48	7.38	6.58	7.57	6.98	7.24	6.83	7.01	6.56	6.89	6.89	6.61	7.37	7.33	6.34	6.97	7.74	6.8	7.27
143271_at	CG4696-PA	2R	5	0.009644422	SN	9.8962	10.1263	0.0158	0.0323	0.0362	9.6421	10.0233	10.4853	0.0882	0.0591	0.2192	0.1527	0.3237	0.3796	9.5819	9.9698	10.3703	10.18	10.91	10.37	9.58	9.82	9.53	10.79	9.97	10.22	9.96	9.55	9.93	9.88	10.04	10.33	9.62	10.32	10.15	9.87	10.17	10.38	10.32	10.12	9.86	9.85	9.86	10.14
143274_at	CG17956-PA	3R	6	0.027955911	SN	8.5957	9.0977	0.0966	0.0729	0.0173	8.5759	8.9253	8.2848	0.4785	0.1188	0.0826	0.8289	0.6509	0.1431	8.8876	9.0379	8.2582	8.16	8.44	8.26	9.2	8.89	7.64	7.85	6.34	8.2	9.07	8.88	8.98	9.33	8.73	8.9	8.72	8.87	9.23	9.29	8.86	8.85	9.41	9.17	9.45	9.44	9.11	8.9
143276_at	CG9470-PA	3R	5	0.015612161	SN	12.2359	12.505	0.0152	0.0308	0.0445	12.1939	12.3591	11.539	0.1071	0.0695	0.2962	0.1856	0.3808	0.5131	12.1724	12.2713	11.8274	10.95	11.84	11.83	12.39	12.17	12.02	12.37	12.01	12.26	12.06	11.65	12.15	12.01	12.16	12.54	13	12.67	12.87	12.74	12.58	12.21	12.88	12.08	12.85	12.23	12.29	12.28
143277_at	CG4312-PA	3R	4	-0.048810775	SN	6.03	7.097	0.0633	0.2287	0.352	6.901	6.5689	7.944	0.2523	0.2743	1.6143	0.437	1.5023	2.796	6.8931	6.6327	9.3516	9.76	4.72	9.35	6.47	6.89	7.34	5.99	4.18	4.84	8.32	4.84	4.79	7.68	5.22	7.17	5.97	6.48	7.21	6.33	7.37	8.74	7.64	7	6.11	3.37	7.27	8.82
143283_at	CG4550-PA	3R	5	0.008716749	SN	12.9397	13.1467	0.0147	0.0219	0.0162	12.6006	13.0615	13.6454	0.1071	0.0522	0.1278	0.1855	0.2857	0.2214	12.6493	13.106	13.5696	13.57	13.89	13.47	12.76	12.4	12.65	13	12.08	12.95	12.75	13	13.21	12.98	13.11	13.21	13.29	13.2	12.98	12.97	13.14	13.25	12.94	13.08	13.1	13.62	13.38	13.34
143284_at	CG6534-PA	3R	5	-0.036923077	SN	3.048	3.239	0.0948	0.0836	0.0661	3.3818	3.1257	3.2218	0.185	0.0477	0.1229	0.3205	0.2613	0.2129	3.4464	3.0524	3.192	3.03	3.45	3.19	3.03	3.45	3.67	3.51	3.3	3.36	3.09	3.91	3.05	3.4	3.08	2.74	3.02	2.99	3.01	3.05	3.15	3.06	3.03	2.87	2.96	2.82	2.92	3.06
143286_at	CG3851-PA	2L	6	-0.082114471	SN	4.942	5.3309	0.1455	0.1065	0.1581	5.8778	5.1066	6.0046	0.4938	0.0993	0.548	0.8554	0.5437	0.9492	6.1129	4.9872	5.9344	5.93	6.99	5.09	4.93	6.11	6.59	5.54	5.19	6.04	5.69	6.54	5.89	4.56	4.97	4.82	5.1	5.18	4.95	5.01	4.81	4.91	5.16	4.49	4.68	4.77	4.72	4.8
143293_at	CG8114-PB	3L	6	0.007389163	SN	3.976	4.284	0.0632	0.1026	0.0573	4.0666	4.0927	3.9435	0.1485	0.0767	0.1305	0.2572	0.4199	0.2261	4.1976	3.9849	3.8189	3.82	4.2	3.81	3.77	4.23	4.2	4.14	5.59	4.18	4.3	3.98	4.27	3.68	3.64	4.21	3.68	4.7	4.45	5.09	4.13	3.7	4.11	3.99	3.86	3.87	4	3.84
143298_at	CG2150-PA	3R	4	-0.10704072	SN	4.6647	5.1812	0.2064	0.1491	0.269	6.1116	4.9051	5.434	0.7284	0.1335	0.8438	1.2617	0.7312	1.4615	5.7951	4.7149	4.592	4.59	7.12	4.59	5.04	7.5	5.8	5.94	5.39	5.8	5.85	6.67	5.69	4.2	4.06	3.92	4.38	5.54	4.44	4.06	4.64	4.02	3.83	5.08	4.97	4.53	4.73	5.22
143301_at	CG3127-PA	2L	6	-0.008756024	SN	9.2584	9.5147	0.0318	0.039	0.0931	9.7685	9.3846	8.7949	0.1795	0.0669	0.4729	0.311	0.3662	0.8191	9.7945	9.4127	9.195	9.34	7.85	9.19	9.45	9.79	10.07	10.46	9.55	9.85	9.82	9.68	9.41	9.17	9.64	9.55	9.46	8.86	9.02	9.23	9.39	9.25	9.49	9.58	9.42	8.43	8.89	9.32
143309_at	CG8246-PA	2R	2	-0.063295461	SN	3.7083	4.1173	0.198	0.1488	0.3164	4.3077	3.8919	4.4722	0.4925	0.1058	0.817	0.853	0.5792	1.4151	4.4111	3.5874	3.6942	3.62	6.11	3.69	3.41	4.41	5.1	4.72	4.18	4.82	5.07	5.17	4.59	3.49	4.47	3.19	3.34	3.46	3.28	3.9	3.78	3.51	3.33	3.54	3.44	3.47	3.46	4.13
143310_at	CG6593-PA	3R	5	0.021502009	SN	9.0355	9.3872	0.032	0.0535	0.1044	8.9165	9.2271	8.7974	0.1646	0.0901	0.53	0.2852	0.4934	0.918	8.9699	9.2745	9.1342	9.5	7.76	9.13	8.97	9.17	8.61	9.75	9.06	9.2	9.5	9.37	9.03	9.42	9.52	9.33	8.75	9.05	8.67	8.86	9.13	8.49	9.24	9.81	9.59	9.31	8.96	9.66
143313_at	CG9327-PA	2R	4	0.009547789	SN	8.5307	8.7367	0.025	0.0331	0.0802	8.4085	8.6136	8.6417	0.1216	0.0521	0.4001	0.2106	0.2853	0.693	8.4162	8.5468	8.4216	8.09	9.42	8.42	8.42	8.19	8.62	9.43	9.16	8.8	8.38	8.37	8.34	8.57	8.76	8.33	8.36	8.38	8.44	8.43	8.45	8.46	8.63	8.54	8.37	9.11	8.64	8.46
143315_at	CG9755-PA	3R	7	0.028445209	SN	5.125	5.6166	0.0602	0.1261	0.158	5.1801	5.3178	4.7128	0.1802	0.1225	0.4299	0.3121	0.6707	0.7446	5.0346	5.257	5.0123	3.87	5.26	5.01	5.03	5.54	4.97	6.18	7.68	5.4	4.48	5.53	5.45	5.02	5.61	5.24	4.89	6.04	5.17	5.78	6.37	4.51	5.3	5.16	4.47	5.07	4.53	5.36
143317_at	CG9375-PA	3R	5	-0.010043404	SN	4.9947	5.3643	0.2163	0.099	0.2292	5.2734	5.2056	5.3964	0.6586	0.0941	0.7142	1.1407	0.5155	1.2371	5.1698	5.3278	5.9926	5.99	3.97	6.22	6.46	4.19	5.17	3.57	4.39	5.41	4.48	4.86	4.55	5.28	5.58	5.43	5.43	5.86	4.83	5	5.09	5.05	5.63	6.04	5.38	5.69	5.18	4.72
143318_at	CG1167-PA	3L	6	-0.02571277	SN	4.7162	5.1227	0.092	0.1092	0.2709	5.4584	4.9764	4.4644	0.2898	0.0992	0.6982	0.502	0.5436	1.2093	5.3063	5.1696	5.1059	5.22	3.07	5.11	6.02	5.31	5.05	5.42	5.36	4.47	4.48	4.07	3.92	5.12	5.11	5.18	5.17	4.96	5.25	5.35	5.3	4.69	5.4	5.09	5.37	5.02	5.51	5.25
143326_at	CG4918-PA	2R	3	-0.021953066	SN	12.8186	13.0227	0.0234	0.0225	0.0285	13.4664	12.9248	13.3013	0.182	0.0531	0.2189	0.3152	0.2908	0.3791	13.4825	12.9438	13.084	13.08	13.08	13.74	13.14	13.48	13.77	13.33	13.27	12.8	13.11	12.63	13.06	13.05	12.81	12.78	12.86	12.18	12.2	12.64	12.88	12.96	12.93	12.88	13.02	13.03	13.09	13.7
143329_at	CG9533-PA	X	2	0.000386365	SN	3.4619	3.9378	0.2488	0.1836	0.3061	3.9156	3.7034	3.0284	0.5624	0.1241	0.5351	0.9742	0.6798	0.9269	3.7979	3.7373	2.6041	2.39	4.09	2.6	3.8	3.01	4.94	3.64	3.78	3.33	3.77	3.34	3.8	4.46	3.22	3.58	2.92	4.5	4.44	4.52	3.73	4.26	2.27	3.74	3.84	3.21	3.61	4.84
143330_at	CG4385-PA	2L	7	0.091565019	SN	5.3538	5.8863	0.2088	0.131	0.3337	4.783	5.621	4.8415	0.5765	0.1345	0.9326	0.9985	0.7364	1.6154	5.3388	5.5574	5.5968	5.94	2.99	5.6	5.34	3.63	5.38	4.94	7.43	4.32	4.59	5.48	5.36	5.49	5.45	6.51	5.15	6.74	5.88	6.01	6.53	6.12	5.26	5.65	5.35	5	5.4	6.76
143332_at	CG4316-PA	3R	6	-0.034148503	SN	2.9027	3.096	0.0983	0.0908	0.2172	3.1385	2.9898	3.2771	0.1781	0.0496	0.411	0.3085	0.2716	0.7118	3.273	2.9022	2.8855	2.89	4.1	2.85	2.79	3.27	3.36	3.28	3.06	3.41	3.45	3.73	3.34	2.82	2.89	2.62	2.68	2.89	2.68	2.84	3	2.85	2.73	2.92	2.79	2.81	2.79	2.91
143333_at	CG17579-PA	2R	3	0.752190092	SH	5.7162	6.2241	0.7973	0.1189	0.5436	1.346	6.0011	1.9187	0.6196	0.1303	0.6021	1.0731	0.7135	1.0429	0.7437	5.9737	1.7013	1	1.7	3.05	2.59	0.74	0.71	6.4	6.84	4.36	5.34	6.73	4.43	4.87	6.37	5.91	5.95	5.99	5.95	6.68	5.66	5.63	6.76	6.69	6.28	6.76	5.62	5.71
143334_at	CG8095-PA	2R	3	0.10940499	SN	5.4063	6.1537	0.2088	0.1844	0.0544	4.4522	5.7761	5.7754	0.5367	0.1945	0.1815	0.9296	1.0652	0.3143	4.0509	5.6429	5.7382	5.74	6.11	5.48	5.52	3.79	4.05	3.9	5.65	5.64	5.74	4.34	5.46	6.6	5.1	6.45	4.48	7.28	6.49	5.97	7.04	7.34	5.01	5.18	5.75	4.37	4.8	5.58
143336_at	CG1030-PA	3R	3	-0.081863286	SN	2.8097	3.026	0.2536	0.1016	0.2184	3.3597	2.8999	3.3286	0.4919	0.0538	0.4196	0.852	0.2945	0.7268	3.0979	2.8138	3.0402	2.79	4.16	3.04	2.67	3.1	4.31	3.14	3.59	3.24	3.29	3.48	3.19	2.73	2.79	2.53	2.58	2.74	2.56	2.84	2.84	2.72	2.62	2.82	2.76	2.7	2.78	2.8
143337_at	CG8544-PB	X	2	0.084175206	SN	3.8877	4.3903	0.2318	0.1734	0.1373	3.5738	4.1439	3.6039	0.4783	0.1312	0.2856	0.8284	0.7184	0.4946	3.4047	4.221	3.3671	3.37	4.17	3.27	2.84	4.47	3.4	4.52	2.98	4.35	3.65	3.67	4.04	4.59	4.2	3.44	4.86	4.6	5.11	3.87	4.79	4.25	3.54	4.4	2.42	2.93	4.27	5.62
143344_r_at	CG2621-PD	X	3	-0.043025632	SN	5.8	6.0767	0.0779	0.0627	0.0445	6.4318	5.908	6.2059	0.2892	0.0676	0.1594	0.501	0.3702	0.2761	6.5916	5.8812	6.2876	5.9	6.43	6.29	5.87	6.59	6.83	6.17	7.09	6.3	6.99	6.1	5.94	5.88	5.91	5.75	5.62	5.89	5.88	5.89	5.91	5.56	5.58	5.91	5.75	5.78	5.88	5.86
143352_at	CG3722-PA	2R	2	0.009771987	SN	2.9503	3.3147	0.069	0.1633	0.0748	2.8116	3.1021	3.7556	0.1121	0.0925	0.1621	0.1941	0.5065	0.2808	2.8659	3.0211	3.7353	3.49	3.74	4.05	2.6	2.87	2.97	3.22	4.59	3.02	4.11	3.35	3.27	3.87	2.9	3.45	2.45	3.78	3.02	2.56	2.64	2.58	2.74	2.66	2.71	3.44	2.91	2.63
143355_at	CG32858-PC	X	9	-0.054115268	SN	4.049	4.3125	0.1242	0.0894	0.0652	4.7177	4.1725	4.1875	0.3382	0.0681	0.1577	0.5858	0.3731	0.2731	4.4753	4.2065	4.1246	3.95	4.49	4.12	4.48	4.29	5.39	4.3	4.94	4.86	4.78	4.42	4.59	3.72	3.85	4.25	4.64	4.22	4.29	4.11	4.07	4.09	3.64	3.8	4.25	4.72	3.74	3.81
143356_at	CG3956-PA	2L	5	-0.092337917	SN	4.3267	4.8227	0.1048	0.1478	0.0736	5.6995	4.6219	4.6664	0.3447	0.1247	0.1984	0.597	0.6832	0.3436	5.9669	4.7312	4.783	4.78	4.28	4.94	5.02	6.12	5.97	5.86	4.58	3.79	3.22	2.37	3.47	4.76	5.01	4.35	4.79	4.62	4.7	4.7	4.9	4.68	4.57	4.78	4.23	4.6	4.83	5.49
143357_at	CG7996-PA	3R	5	-0.04914246	SN	2.865	3.037	0.093	0.0804	0.1974	3.1937	2.9318	3.2146	0.1714	0.043	0.3664	0.2969	0.2356	0.6347	3.2607	2.9148	2.8696	2.83	3.95	2.87	2.87	3.45	3.26	2.94	2.89	3	2.97	3.01	2.93	2.78	3.14	2.72	3.78	2.66	2.82	3.03	2.96	2.9	2.85	2.95	2.88	2.53	2.68	2.75
143358_at	CG11793-PA	3L	2	0.041260674	SN	9.696	9.8358	0.0323	0.0202	0.1982	9.2839	9.7746	8.5338	0.1732	0.0361	0.9765	0.3001	0.1975	1.6913	9.3536	9.7949	9.4133	9.41	6.58	9.6	9.35	9.54	8.96	10.13	9.71	9.76	9.88	9.68	9.71	9.92	9.83	9.77	9.88	9.23	9.49	9.46	9.65	9.39	9.86	9.85	9.82	9.64	9.89	9.95
143361_at	CG5870-PA	X	10	-0.010526316	SN	7.3671	7.5957	0.0242	0.0395	0.0213	7.6372	7.5209	7.723	0.1065	0.0542	0.095	0.1845	0.2969	0.1645	7.5387	7.5185	7.8177	7.82	7.53	7.82	7.85	7.52	7.54	7.49	7.33	7.39	7.51	7.01	7.58	7.5	7.47	7.89	7.52	7.63	7.69	7.6	7.77	7.83	7.51	7.68	7.79	7.52	7.51	7.8
143365_at	CG7847-PA	3R	3	0.293931999	SH	4.7027	5.7429	0.034	0.2748	0.1648	3.2237	5.2651	3.0434	0.0633	0.2642	0.2896	0.1097	1.4469	0.5016	3.1772	5.6012	2.7615	2.75	3.62	2.76	3.35	3.18	3.14	3.04	2.84	5.41	3.88	3.4	4.71	6.52	5.18	6.16	3.54	7.14	6.94	6.02	6.77	6.96	4.79	5.96	5.37	2.77	4.73	6.15
143367_at	CG17957-PA	3R	2	-0.045914782	SN	3.5987	3.9747	0.0845	0.1414	0.1713	4.0017	3.7703	4.3526	0.1953	0.0973	0.4304	0.3383	0.5331	0.7455	4.0591	3.5872	4.0661	3.79	5.2	4.07	3.64	4.31	4.06	4.25	4.77	4.74	4.3	4.71	4.37	3.87	3.25	3.43	3.39	3.48	3.66	3.54	3.47	3.97	3.09	3.36	3.15	3.63	3.79	3.34
143368_at	CG6993-PA	3R	6	-0.066181534	SN	3.6803	4.069	0.1845	0.1418	0.3436	4.2257	3.8453	4.6178	0.4502	0.0995	0.916	0.7798	0.5451	1.5865	4.3071	3.6482	3.726	3.68	6.45	3.73	3.41	4.31	4.96	4.55	4.35	4.73	4.81	5.06	4.56	3.41	3.75	3.16	3.73	3.44	4	3.51	3.74	3.46	3.34	3.57	3.44	3.44	3.43	3.7
143369_at	CG14792-PD	X	2	-0.024852256	SN	10.2287	10.5723	0.0643	0.045	0.037	10.6264	10.367	11.4435	0.3946	0.0852	0.2445	0.6834	0.4669	0.4235	10.7012	10.3494	11.2556	11.15	11.93	11.26	9.91	10.7	11.27	11.22	11.96	10.88	10.7	10.38	10.52	10.09	10.63	10.37	10.38	10.33	9.86	10.31	10.38	10.65	10.64	10.06	10.09	10.37	10.24	10.74
143370_at	CG6222-PA	X	2	0.066699202	SN	5.9833	6.4858	0.0991	0.1137	0.2588	5.7373	6.263	5.076	0.3282	0.13	0.7584	0.5684	0.7119	1.3136	6.0233	6.4757	5.3594	5.36	3.64	6.22	6.11	5.08	6.02	4.95	7.19	4.97	5.75	5.53	5.43	6.79	6.74	6.83	6.07	6.34	6.44	4.64	6.7	6.39	6.48	6.75	6.87	6.65	6.48	7.04
143374_at	CG5374-PA	3R	8	0.063789891	SN	7.22	7.4837	0.1562	0.0442	0.0299	6.3077	7.2948	7.1749	0.5687	0.0589	0.124	0.9851	0.3226	0.2148	6.7319	7.2345	7.2362	7.35	6.94	7.24	7.01	5.18	6.73	7.03	8.81	7.32	7.11	7.22	7.1	7.18	7.2	7.08	7.15	7.39	7.37	7.28	7.29	7.25	7.66	7.25	7.36	7.46	7.32	7.13
143381_at	CG1389-PA	2R	3	-0.067763452	SN	3.292	3.6212	0.1832	0.124	0.2461	3.8582	3.4028	3.7525	0.4081	0.077	0.5332	0.7068	0.422	0.9235	3.9597	3.2583	3.2731	3.27	4.82	3.17	3.11	4.51	3.96	3.67	5.09	3.9	3.88	4.09	3.75	3.21	3.23	3.32	3.03	3.18	2.98	3.21	3.27	3.18	3.03	3.25	3.14	3.17	3.18	3.32
143383_at	CG7875-PA	3R	3	0.109433962	SN	5.5815	6.1325	0.1782	0.1317	0.1028	4.5749	5.8846	5.7534	0.4708	0.1415	0.3415	0.8155	0.7749	0.5916	4.5331	5.938	5.967	5.97	5.08	6.21	4.53	3.78	5.41	7.1	5.73	3.74	4.43	5.34	4.65	5.86	4.81	6.42	6.25	5.77	5.88	6.13	6.07	6.37	5.51	6.14	5.95	7.33	6.68	6.32
143384_at	CG8651-PA	3R	3	-0.12266669	SL	4.3661	5.0323	0.1116	0.201	0.2137	6.6143	4.6966	3.5702	0.4263	0.1723	0.4405	0.7385	0.9439	0.7629	6.5276	4.8016	3.7211	2.74	4.25	3.72	7.39	5.92	6.53	3.04	3.98	3.39	4.86	4.81	5.27	5.25	3.75	6.21	3.68	5.86	5.31	5.54	5.7	5.47	4.03	4.57	4.6	3.77	5.37	4.79
143387_at	CG6705-PA	3R	5	0.033078859	SN	6.6997	7.1827	0.0552	0.0967	0.0785	6.4965	6.9638	6.7809	0.2069	0.123	0.3073	0.3584	0.6737	0.5322	6.3229	6.9534	7.0118	6.17	7.01	7.16	6.91	6.32	6.26	6.82	6.2	6.42	7.47	7.64	6.7	6.92	7.35	6.02	7.53	7.3	6.69	6.64	6.22	7.59	6.83	7.4	7.31	6.6	7.75	7.43
143388_at	CG1913-PA	3R	2	0.013953488	SN	6.5016	6.57	0.0029	0.0149	0.0159	6.4167	6.5385	6.2678	0.0109	0.0178	0.0576	0.0189	0.0977	0.0998	6.4135	6.5368	6.2794	6.16	6.36	6.28	6.4	6.44	6.41	6.44	6.53	6.57	6.67	6.69	6.67	6.49	6.5	6.43	6.51	6.6	6.65	6.62	6.47	6.6	6.62	6.51	6.45	6.69	6.55	6.54
143390_at	CG9277-PA	2R	4	-0.01868015	SN	7.8927	8.2024	0.0868	0.0535	0.1423	8.2365	8.0284	8.4737	0.4128	0.0784	0.6962	0.715	0.4296	1.2058	8.6228	7.8349	7.9962	7.58	9.85	8	7.41	8.62	8.68	8.69	8.93	8.9	8.81	8.78	8.58	7.76	7.58	7.57	7.68	7.74	7.83	7.71	8.38	7.61	7.74	7.97	7.8	7.85	7.7	7.75
143391_i_at	CG3401-PA	2R	11	-0.02343124	SN	5.112	5.2584	0.0493	0.04	0.0814	5.567	5.1827	4.8761	0.1585	0.0379	0.2292	0.2746	0.2074	0.3971	5.494	5.1635	5.0809	5.13	4.42	5.08	5.49	5.34	5.87	5.19	5.11	4.9	5.6	5.29	4.83	5.31	5.16	5.03	4.98	5.38	5.54	5.53	5.19	5.53	4.96	5.11	5.05	4.98	5.16	5.13
143397_at	CG2960-PA	2L	8	0.006920415	SN	11.5957	11.6793	0.0203	0.0103	0.01	11.2777	11.6379	12.1575	0.1322	0.0218	0.07	0.229	0.1195	0.1213	11.1958	11.6344	12.1305	12.05	12.13	12.29	11.54	11.2	11.1	11.66	11.68	11.64	11.57	11.39	11.76	11.68	11.55	11.68	11.67	11.67	11.51	11.49	11.55	11.83	11.62	11.74	11.61	11.91	11.85	11.68
143398_at	CG5271-PA	2L	8	0.003733497	SN	12.2433	12.3457	0.0121	0.0118	0.0181	12.226	12.2937	12.1537	0.0855	0.0264	0.1273	0.148	0.1447	0.2204	12.2138	12.2982	12.1929	12.35	11.92	12.19	12.38	12.21	12.08	11.89	12.52	12.28	12.38	12.24	12.36	12.36	12.2	12.34	12.26	12.32	12.36	12.3	12.3	12.36	12.32	12.29	12.29	12.16	12.48	12.37
143403_at	CG3830-PA	2R	6	0.072388166	SN	7.3789	7.9407	0.1189	0.104	0.1346	6.6976	7.6434	6.8518	0.4596	0.1451	0.5325	0.7961	0.7946	0.9223	6.3705	7.6081	7.3094	7.46	5.79	7.31	7.61	6.12	6.37	8.54	5.79	6.7	7.72	9.54	7.6	7.29	8.7	7.6	6.71	7.61	8.09	7.88	7.79	7.55	8.73	7.32	7.33	6.35	6.81	7.47
143406_at	CG9271-PA	2L	8	-0.054298643	SN	3.8032	5.3098	0.1589	0.4121	0.3263	4.5679	4.1793	4.6884	0.4191	0.3144	0.8833	0.7259	1.7223	1.5299	4.8046	3.6329	3.8117	3.81	6.45	3.8	3.75	5.15	4.8	4.37	12.6	5.2	5.6	4.89	4.8	3.53	3.56	3.2	3.4	3.48	3.3	3.57	3.73	3.55	3.33	3.6	3.71	3.47	3.47	3.99
143409_at	CG10037-PA	3L	5	0.031906259	SN	3.4717	3.8747	0.0901	0.1548	0.1976	3.5977	3.6531	3.0105	0.1872	0.1032	0.3434	0.3243	0.5654	0.5948	3.625	3.5946	3.3176	3.39	2.32	3.32	3.26	3.62	3.91	4.98	3.4	2.98	2.75	2.68	3.18	3.61	3.62	4.08	3.88	3.68	3.15	3.79	3.48	3.37	4.12	3.56	3.28	3.42	3.85	5.24
143411_at	CG5123-PA	3L	5	0.026108268	SN	5.2243	5.5686	0.0259	0.0899	0.0584	5.0263	5.3886	5.5052	0.0751	0.0884	0.1857	0.13	0.4844	0.3217	5.0385	5.3998	5.346	5.35	5.88	5.29	5.15	4.89	5.04	4.81	4.84	5.18	5	4.98	5.49	6.46	4.51	6.18	5	5.84	5.76	6.03	5.66	5.12	5.39	5.39	5.78	5.05	5.06	5.41
143413_at	CG7225-PA	2R	3	-0.021664491	SN	4.9303	5.5627	0.3355	0.1671	0.0937	4.5733	5.2914	8.2691	0.8859	0.1614	0.4474	1.5344	0.8842	0.7749	4.1017	5.5272	8.075	8.07	9.12	7.61	6.29	3.33	4.1	5.08	3.64	4.18	4.05	2.71	3.73	6.22	6.19	6.29	5.63	4.78	5.26	5.26	5.6	4.86	5.87	5.56	5.06	5.08	5.91	6.13
143414_at	CG4889-PA	2L	6	-0.040973152	SN	3.1163	3.3277	0.1139	0.0904	0.2698	3.3806	3.207	3.6631	0.2223	0.0529	0.5706	0.385	0.2898	0.9882	3.5427	3.0985	3.1149	3.07	4.8	3.11	2.94	3.54	3.66	3.59	3.28	3.72	3.77	4	3.63	3.04	3.09	2.9	3.05	3.05	2.88	3.03	3.23	3.03	2.89	3.14	3	3.04	3.12	3.1
143415_at	CG7178-PG	X	10	0.034688995	SN	8.4732	8.7555	0.0433	0.0445	0.1	8.2826	8.6482	7.7257	0.207	0.0703	0.446	0.3585	0.385	0.7724	8.4774	8.6358	8.0883	8.25	6.84	8.09	8.5	8.48	7.87	9.3	8.67	8.82	8.89	8.64	8.57	8.39	8.63	8.93	8.59	9	8.76	8.65	8.89	8.53	8.54	8.59	8.58	8.28	8.43	8.66
143416_at	CG3757-PA	X	3	-0.035943129	SN	3.7595	3.9847	0.121	0.0827	0.0945	4.1657	3.8702	3.9824	0.2911	0.0585	0.2174	0.5041	0.3202	0.3765	4.0269	3.8631	3.7949	3.79	4.42	3.74	3.75	4.72	4.03	3.93	3.95	3.96	4	4.36	3.99	3.77	3.26	4.29	3.68	3.8	4.4	3.67	3.66	3.59	3.87	3.86	3.56	3.28	3.99	3.8
143421_at	CG1048-PA	3R	2	-0.008127173	SN	3.8232	4.2227	0.0992	0.1412	0.287	4.1196	4.013	3.9068	0.2359	0.1034	0.6474	0.4086	0.5665	1.1213	4.2996	4.0731	3.3182	3.2	5.2	3.32	3.65	4.41	4.3	5.4	4.57	4.42	4.69	4.85	4.29	3.37	3.97	3.51	3.57	4.22	3.41	3.44	4.26	4.08	3.36	4.19	3.17	3.32	3.25	3.97
143424_at	CG3411-PA	2R	4	0.01635629	SN	5.6523	5.9053	0.1204	0.0619	0.1357	5.643	5.77	5.5132	0.3922	0.0652	0.432	0.6793	0.357	0.7482	5.8227	5.6839	5.7406	6.12	5.74	4.68	4.89	5.82	6.21	5.66	6.31	5.65	6.13	5.81	5.41	6.2	6.01	5.22	5.64	5.69	6.18	5.18	5.37	6.08	5.65	5.43	5.25	5.94	5.68	5.64
143427_at	CG4843-PA	3R	13	0.055668016	SN	10.1377	10.5347	0.0546	0.0446	0.0905	9.2784	10.4283	10.0348	0.2925	0.085	0.5242	0.5067	0.4655	0.9079	9.4473	10.5003	10.1215	10.9	9.09	10.12	9.68	9.45	8.71	10.62	10.18	10.56	10.3	10.43	10.68	10.3	10.5	10.44	10.66	10.72	10.82	10.82	10.84	10.46	10.24	10.34	10.69	10.2	10.41	10.71
143428_at	CG5907-PA	X	8	0.290560377	SH	4.6608	5.2417	0.2056	0.1603	0.2622	2.7232	5.0034	3.9637	0.3233	0.1464	0.6001	0.5599	0.8019	1.0394	2.7639	5.0538	4.4137	4.41	2.78	4.7	3.26	2.76	2.14	4.29	4.76	4.18	3.76	3.93	5.02	5.05	5.21	5.64	5.39	6.22	6.13	6.04	5.75	5.5	5.56	5.47	4.73	4.81	5	5.38
143431_at	CG3827-PA	X	3	-0.008377874	SN	3.5827	3.8517	0.1264	0.103	0.0481	3.775	3.7203	3.7593	0.2756	0.07	0.1045	0.4773	0.3832	0.181	3.6469	3.6789	3.6813	3.68	3.97	3.63	3.65	4.3	3.37	4.51	3.62	3.75	3.74	3.57	4.21	3.67	3.78	3.57	3.59	3.69	3.95	3.67	3.24	3.63	2.66	3.75	3.66	3.46	3.67	4.49
143432_at	CG18396-PA	3R	3	-0.201608124	SL	3.7587	3.9073	0.536	0.0537	0.1027	6.0149	3.825	4.0634	1.8612	0.0375	0.2409	3.2237	0.2052	0.4173	4.44	3.8415	3.8348	3.83	4.54	3.81	9.72	4.44	3.88	3.87	3.79	3.83	3.86	4.03	3.84	3.5	3.62	3.24	3.96	3.86	3.79	3.84	3.9	3.85	3.81	3.76	3.83	3.84	3.85	3.85
143438_at	CG6127-PA	3R	7	-0.054272627	SN	3.408	3.6428	0.174	0.0933	0.1737	3.9055	3.5095	3.72	0.3922	0.0598	0.3731	0.6794	0.3273	0.6462	3.907	3.4261	3.3494	3.35	4.47	3.34	3.23	3.91	4.58	4.03	3.43	4.19	4.23	4.04	4.04	3.36	3.54	3.21	3.21	3.3	3.12	3.36	3.46	3.38	3.09	3.4	3.25	3.48	3.32	3.4
143441_at	CG7936-PA	3L	3	0.097768143	SN	7.7677	8.1127	0.0598	0.0613	0.4398	6.8828	7.9383	6.167	0.2377	0.0889	1.566	0.4118	0.4869	2.7125	7.0053	7.8597	7.5198	7.52	3.04	7.94	7.01	7.22	6.42	7.25	8.6	7.68	8.12	7.81	7.68	7.62	7.73	8.13	7.33	8.53	8.65	8.15	7.94	8.17	7.87	8.23	7.85	6.83	7.68	8.43
143442_at	CG8308-PA	3L	4	0.019340121	SN	3.6487	4.5241	0.0509	0.2419	0.1116	3.7347	3.8377	3.6648	0.1097	0.1695	0.2362	0.19	0.9283	0.4091	3.7463	3.6285	3.4533	3.45	4.14	3.4	3.92	3.75	3.54	3.57	8.64	3.76	3.63	3.81	3.6	3.53	3.96	3.51	3.55	3.74	3.3	3.66	3.53	3.81	3.57	3.59	3.94	3.39	3.82	3.63
143444_at	CG5507-PA	3R	4	0.005606132	SN	3.9353	4.304	0.0488	0.1256	0.1326	4.2143	4.1037	3.6107	0.1187	0.0941	0.2764	0.2057	0.5155	0.4787	4.2389	4.0534	3.848	3.92	3.06	3.85	4.41	4.24	4	3.98	5.09	4.16	3.76	3.28	3.53	4.46	4.05	4.33	4.06	4.59	4.28	3.57	3.63	4.9	3.6	3.43	4.11	4.13	4.19	3.78
143445_at	CG1916-PA	2R	5	-0.073028328	SN	3.9747	4.245	0.1755	0.09	0.3182	4.8101	4.0798	4.1353	0.4875	0.067	0.7598	0.8443	0.3672	1.316	4.8598	3.9362	3.7569	3.05	5.6	3.76	3.94	4.86	5.63	3.93	4.1	3.9	4.09	4.02	3.95	3.87	3.84	3.64	3.83	3.89	3.8	3.85	3.94	3.87	4.6	4.12	4.12	3.91	3.88	5.15
143449_at	CG1817-PA	X	4	-0.094154517	SN	2.7087	3.102	0.2947	0.1934	0.1921	3.5253	2.9026	3.1239	0.5999	0.1025	0.3465	1.0391	0.5612	0.6002	3.5826	2.9349	3.3473	3.58	2.44	3.35	4.53	3.58	2.46	2.51	4.21	2.1	2.53	2.52	2.85	3.03	1.96	3.59	3.24	3.63	3.33	3.25	3.29	3.42	2.72	3.02	3.03	2.68	2.67	2.84
143452_at	CG10923-PA	3L	2	0.268180067	SH	4.0552	4.5813	0.0344	0.1734	0.0578	2.6484	4.309	2.9133	0.0525	0.1364	0.0972	0.091	0.7473	0.1684	2.6233	4.1816	2.8302	2.8	3.11	2.83	2.57	2.62	2.75	3.28	5.17	3.79	3.43	3.48	3.8	3.51	5.5	3.57	5.07	4.43	4.38	4.6	3.93	3.66	5.17	5.02	4.19	5.35	4.94	5.29
143456_at	CG6721-PA	3L	3	-0.039477293	SN	4.8362	5.2693	0.1281	0.121	0.2544	5.4859	5.044	5.1378	0.4059	0.1114	0.7548	0.703	0.6102	1.3073	5.4317	4.8847	4.4867	4.49	6.64	4.28	5.43	6.21	4.81	4.73	4.73	5.2	6.01	6.33	5.23	5.32	5.81	3.99	4.82	5.72	5.78	5.93	4.44	4.39	4.61	5.08	4.66	4.31	4.29	4.92
143458_at	CG4620-PA	3R	5	-0.040133692	SN	4.3697	4.6937	0.0507	0.0998	0.2863	4.7399	4.5069	5.1425	0.1388	0.0821	0.8501	0.2404	0.4499	1.4725	4.8468	4.4622	4.482	4.48	6.83	4.12	4.46	4.85	4.91	4.87	5.07	5.15	5.49	5.77	5	4.47	4.49	4.45	3.97	4.06	4.43	4.48	4.5	4.17	3.9	4.41	4.05	4.03	4.03	4.61
143459_at	CG3299-PA	X	4	0.115907584	SN	4.567	4.7833	0.1176	0.0638	0.4633	3.8955	4.6939	3.6544	0.2644	0.0546	0.9776	0.4579	0.2993	1.6932	3.7237	4.7505	4.5366	4.72	1.7	4.54	4.41	3.72	3.55	5.09	4.88	4.46	4.58	3.67	4.56	4.71	4.82	4.86	4.62	4.7	5.04	4.46	4.79	5.13	4.76	4.74	4.85	4.83	4.45	4.83
143460_at	CG1524-PA	X	11	-0.031881585	SN	3.0313	3.148	0.0421	0.0527	0.0516	3.2454	3.0826	3.281	0.0788	0.0297	0.0977	0.1366	0.1626	0.1692	3.2623	3.0668	3.2874	3.45	3.11	3.29	3.26	3.37	3.1	3.06	3.7	3.05	3.05	3.08	3.3	3.2	3.06	3.01	3.02	3.09	3	3.06	3.17	3.09	3.05	3.11	3.05	2.98	3.07	3.07
143462_at	CG10305-PA	2L	4	-0.014163957	SN	12.0857	12.3157	0.0225	0.0252	0.0128	12.5512	12.2276	12.5007	0.163	0.0564	0.0924	0.2823	0.3087	0.1601	12.4175	12.2911	12.4736	12.47	12.36	12.67	12.36	12.42	12.88	12.31	13.05	12.3	12.31	12.23	12.34	12.18	12.27	12.27	12.35	12.32	12.24	12.29	12.31	12.52	12.33	12.01	12.37	12.29	12.25	12.37
143464_f_at	CG1179-PA	3L	3	-0.003173713	SN	9.8743	10.7327	0.0008	0.1192	0.1617	10.2238	10.3172	10.8472	0.0047	0.2246	1.0124	0.0082	1.23	1.7536	10.2202	10.1889	10.8448	12.6	10.84	9.09	10.22	10.22	10.23	9.04	12.6	10.7	10.87	10.11	10.08	10.63	10.91	11.25	9.45	10.14	11.77	11.69	11.42	9.76	10.21	10.06	8.87	8.46	7.64	8.8
143471_at	CG32659-PA	X	4	-0.070689735	SN	2.947	3.1877	0.0937	0.1089	0.1281	3.4446	3.0825	3.6365	0.1864	0.0613	0.269	0.3228	0.3357	0.4658	3.4625	3.1359	3.6418	3.17	4.1	3.64	3.11	3.76	3.46	3.3	2.2	3.08	3.13	2.77	3.12	3.24	3.09	2.45	3.15	3.03	3.21	3.19	2.18	3.53	3.28	3.6	3.22	3.18	3.17	2.95
143472_at	CG5723-PB	3L	4	-0.041424853	SN	4.9767	5.4507	0.0713	0.1271	0.2577	5.5219	5.1891	5.7651	0.2272	0.1204	0.8578	0.3935	0.6595	1.4858	5.5767	4.9296	5.0755	4.75	7.47	5.08	5.1	5.58	5.89	5.77	5.38	6.05	6.3	6.66	6.36	4.61	4.39	6.01	4.95	4.67	4.75	4.7	4.91	5.1	4.44	4.47	4.64	4.71	4.86	4.87
143477_at	CG7485-PA	3L	2	-0.021809409	SN	3.3057	3.6964	0.0391	0.1534	0.2076	3.592	3.4585	3.6134	0.081	0.0969	0.4331	0.1403	0.5307	0.7501	3.5416	3.4126	3.4445	2.96	4.43	3.44	3.75	3.48	3.54	3.47	3.18	3.97	3.62	4.06	3.51	3.18	3.74	3.46	3.77	3.46	3.06	2.99	3.09	2.92	4.37	2.96	3.55	3.92	2.97	3.26
143478_at	CG14994-PA	3L	7	0.095281077	SN	6.495	7.0777	0.3505	0.0983	0.0735	5.4347	6.9267	7.2148	1.0997	0.1243	0.3062	1.9048	0.6807	0.5304	6.3437	6.9598	6.9791	7.82	6.98	6.84	6.34	6.71	3.25	7.32	6.47	6.77	6.91	6.8	6.7	7.05	6.84	7.42	7.08	7.51	6.93	6.95	6.94	6.86	6.7	7.18	6.57	7.05	7.16	7.29
143481_at	CG2939-PA	2L	3	-0.064560851	SN	3.6943	4.0599	0.1843	0.1342	0.318	4.2767	3.8532	4.417	0.4552	0.0944	0.8109	0.7884	0.517	1.4045	4.4308	3.6128	3.6334	3.58	6.04	3.63	3.42	4.43	4.98	4.66	4.07	4.69	4.83	5.11	4.49	3.45	3.57	3.39	3.35	3.54	3.41	3.56	3.75	3.58	3.33	3.76	3.47	3.46	3.5	3.73
143482_at	CG18654-PB	2R	2	0.026991751	SN	6.5365	6.9244	0.1376	0.0818	0.0907	6.6521	6.7378	5.7657	0.5285	0.1006	0.3018	0.9153	0.5511	0.5227	6.4956	6.6406	5.7627	5.24	6.29	5.76	5.83	7.64	6.5	5.43	5.98	7.34	6.61	6.38	7.03	6.45	6.87	6.9	7.37	7.54	6.48	7.25	7.2	6.28	7.19	7.41	6.08	6.25	6.56	6.07
143483_at	CG4531-PA	3L	6	-0.043401844	SN	4.5363	4.83	0.1416	0.0885	0.3488	5.0236	4.6607	5.059	0.4107	0.0753	1.0188	0.7114	0.4124	1.7646	5.2769	4.5176	4.1864	4.19	7.09	3.9	4.22	5.28	5.57	5.34	4.31	5.35	5.53	5.38	5.48	4.44	4.42	4.73	4.3	4.73	4.24	4.36	4.59	4.88	4.12	4.34	4.31	4.4	4.56	4.53
143485_at	CG3985-PD	3R	4	-0.048628358	SN	5.2438	5.6607	0.133	0.1091	0.254	5.8803	5.4517	6.1072	0.4515	0.1085	0.8957	0.7821	0.5945	1.5515	6.1	5.4339	5.5481	5.55	7.86	4.91	5.01	6.53	6.1	6.01	5.48	6.03	6.48	6.77	5.85	5.62	4.69	5.4	4.59	5.45	4.56	5.25	6.07	4.9	5.59	5.81	4.18	5.72	5.36	4.62
143487_at	CG6464-PA	2L	5	-0.0695949	SN	4.5847	4.7412	0.1328	0.0475	0.0186	5.487	4.6571	4.6115	0.4208	0.0404	0.0495	0.7288	0.2213	0.0857	5.899	4.6362	4.6473	4.51	4.65	4.67	5.9	4.65	5.92	4.75	4.87	4.88	4.58	4.66	4.61	4.95	4.64	4.17	4.58	4.63	4.36	4.61	4.89	4.38	4.6	4.41	4.46	4.61	4.62	5.09
143496_at	CG17228-PA	3R	9	-0.14770798	SL	4.915	5.1859	0.0789	0.073	0.1642	6.9072	5.0187	5.4433	0.3145	0.0669	0.516	0.5447	0.3666	0.8938	6.8568	4.958	5.0106	4.85	6.47	5.01	6.39	6.86	7.48	6.36	4.96	4.95	5.02	5.8	4.96	4.67	5.33	4.41	4.6	5.49	4.94	4.97	5	4.9	4.81	4.99	4.67	4.94	4.95	5.29
143500_at	CG1004-PA	3L	4	-0.038231711	SN	5.4917	6.0123	0.1714	0.1304	0.1264	5.9182	5.7538	6.8416	0.5855	0.137	0.4992	1.0141	0.7504	0.8646	5.9591	5.5988	6.6708	6.08	7.78	6.67	4.88	5.96	6.91	6.64	6.41	6.78	6.77	7.27	6.49	5.53	5.11	5.69	4.11	6.33	5.33	5.79	6.92	5.48	4.92	6.41	5.16	4.94	5.13	5.01
143501_at	CG4637-PA	3R	7	-0.01627907	SN	4.1325	4.3458	0.0642	0.071	0.1536	4.3121	4.2265	4.4764	0.1598	0.0548	0.397	0.2768	0.3	0.6876	4.4196	4.1384	4.1051	4.11	5.27	4.05	4	4.42	4.52	4.44	4.19	4.57	4.6	4.93	4.82	4.04	3.86	4.24	3.89	4.38	4	4.06	4.25	4.08	3.83	4.14	4.01	3.94	3.91	4.14
143502_at	CG3936-PA	X	3	-0.052358356	SN	2.7422	2.996	0.2296	0.1239	0.1335	3.2478	2.8685	2.8392	0.4306	0.0649	0.2188	0.7458	0.3554	0.3789	3.0781	2.8184	2.6588	2.58	3.27	2.66	2.6	4.06	3.08	3	2.77	3.11	2.03	3.37	3.08	2.66	3.22	2.85	3	2.67	3.07	2.72	2.83	3.38	2.94	2.77	2.62	2.63	2.62	2.73
143505_at	CG14307-PE	3R	2	-0.180687577	SL	3.0807	3.3739	0.1316	0.1262	0.1622	4.8563	3.2004	3.1597	0.3689	0.0737	0.2959	0.639	0.4039	0.5125	5.2111	3.1045	2.8891	2.89	3.75	2.84	4.12	5.21	5.24	3.69	2.93	3.13	3.17	3.38	3.12	3.41	2.77	2.77	3	3.87	2.86	3.55	2.85	3.47	2.95	3.07	4.47	3.37	3.86	3.07
143508_at	CG7771-PA	3R	2	0.075362267	SN	2.9383	3.403	0.1256	0.2069	0.2449	2.6244	3.1826	3.3036	0.1903	0.1202	0.4671	0.3296	0.6585	0.809	2.4678	3.2657	3.6666	3.67	2.38	3.87	2.47	2.4	3	1.65	2.19	2.05	2.86	1.93	2.63	3.88	3.2	3.23	4.5	3.41	3.96	3.55	2.36	3.52	3.08	3.39	3.3	3.52	3.08	3.68
143510_at	CG1331-PA	3R	5	-0.041813296	SN	3.0143	3.2233	0.1045	0.0944	0.2363	3.3089	3.1053	3.4636	0.1997	0.0535	0.4725	0.3458	0.293	0.8184	3.4609	3.0169	3.0051	3.01	4.41	2.98	2.91	3.46	3.55	3.48	3.19	3.61	3.65	3.87	3.52	2.94	2.99	2.72	2.79	3	2.75	2.96	3.13	2.93	2.84	3.03	2.9	2.91	2.9	3.03
143515_at	CG6358-PA	X	3	-0.077000526	SN	5.0613	5.4733	0.1464	0.1104	0.3456	5.9344	5.2438	6.2348	0.5017	0.1057	1.2439	0.869	0.5787	2.1546	6.2976	5.0741	5.0313	4.95	8.72	5.03	4.94	6.3	6.56	5.02	6.61	6.5	6.23	5.81	5.9	5.06	4.68	4.28	5.82	4.84	4.56	4.76	5.02	4.94	4.83	4.54	4.93	4.93	4.94	5.36
143516_at	CG8967-PA	2R	2	-0.072407798	SN	3.594	4.0013	0.0765	0.1527	0.3726	4.2184	3.7703	4.4787	0.1864	0.1051	0.9635	0.3228	0.5758	1.6688	4.3267	3.537	3.5527	3.48	6.41	3.55	3.86	4.33	4.47	5.21	4.02	4.62	4.69	4.91	4.73	3.54	4.25	3.09	3.21	3.33	3.16	3.4	4.15	3.7	3.2	3.45	3.53	3.52	3.41	3.61
143517_at	CG6515-PA	3R	7	-0.057254484	SN	3.951	4.3963	0.1786	0.1499	0.3591	4.4914	4.138	4.8541	0.4632	0.1132	1.0064	0.8023	0.6201	1.7431	4.6568	3.8492	3.8524	3.85	6.87	3.84	3.62	4.66	5.2	5.08	5.6	5.16	5.21	5.52	4.87	3.77	3.84	3.45	3.65	3.79	3.93	3.84	4.09	3.75	3.68	3.85	3.73	3.81	3.66	4.01
143519_at	CG3284-PA	3R	4	-0.003745393	SN	5.4889	5.8943	0.0648	0.1011	0.0833	5.6475	5.6999	5.9962	0.2113	0.1052	0.2884	0.366	0.5763	0.4995	5.584	5.7731	6.2606	5.42	6.26	6.31	5.58	5.32	6.04	5.77	7.1	5	4.86	5.11	4.22	6.34	6.51	6.22	5.8	5.75	6.11	4.69	5.65	5.72	5.84	5.89	5.72	6.04	5.59	5.62
143523_at	CG7902-PA	3R	2	-0.208234625	SL	2.239	2.607	0.5552	0.2119	0.125	3.5002	2.387	3.4592	1.1219	0.0923	0.2496	1.9431	0.5058	0.4323	2.3891	2.1817	3.2503	3.25	3.96	3.17	2.37	2.39	5.74	2.35	2.15	2.58	2.41	3.08	2.86	1.97	2.02	1.96	2.05	2.7	2.8	1.99	2.11	1.99	1.9	2.33	1.96	2.21	3.29	2.05
143524_at	CG7937-PA	3R	4	-0.105107025	SN	3.783	3.9797	0.0476	0.0724	0.083	4.8479	3.8793	4.1588	0.1333	0.0513	0.1992	0.2309	0.2807	0.345	4.7551	3.8661	4.2788	3.77	4.28	4.43	4.76	4.68	5.11	4.05	3.64	3.68	3.33	3.86	3.55	4.61	3.8	3.86	3.56	4.37	3.7	3.78	3.86	3.83	3.4	4.07	3.91	3.87	3.56	4.3
143529_at	CG3242-PA	2L	4	-0.063771178	SN	3.7506	4.057	0.1636	0.1123	0.0466	4.2668	3.8834	4.5568	0.403	0.0796	0.1226	0.6979	0.4363	0.2123	4.493	3.76	4.5554	4.35	4.77	4.56	3.48	4.49	4.82	4.52	3.7	4.33	4.07	4.77	4.15	3.55	3.48	3.23	3.37	3.73	4.21	4.04	3.64	3.88	4.09	3.63	3.64	4.02	3.5	4.15
143532_at	CG11922-PA	3R	3	-0.085261432	SN	2.9893	3.1377	0.1709	0.0674	0.163	3.637	3.0548	3.2681	0.3589	0.0376	0.3075	0.6217	0.2058	0.5326	3.9607	2.9807	2.978	2.98	3.88	2.94	2.92	4.03	3.96	3.23	2.94	3.52	3.22	3.43	3.22	2.91	2.99	2.69	2.98	2.97	2.96	2.95	3.1	2.94	2.86	3.04	2.87	2.92	2.91	2.98
143534_at	CG15855-PA	3L	5	0.119944212	SN	7.8679	8.1323	0.2583	0.0441	0.1349	6.2066	8.0305	7.472	0.9258	0.0647	0.5818	1.6035	0.3545	1.0077	6.8177	8.101	8.029	8.08	6.31	8.03	6.82	7.41	4.39	8.16	7.36	8.3	8.23	7.83	8.22	8.07	8.11	8.36	8.1	8.09	7.98	8.75	8.17	8.06	8.1	8.15	8.19	7.09	8.07	8.09
143535_at	CG9310-PB	2L	9	0.030989636	SN	8.6634	8.9347	0.0545	0.0405	0.0835	8.4178	8.8416	8.24	0.265	0.0653	0.3975	0.459	0.3577	0.6884	8.4633	8.8864	8.3496	8.87	7.5	8.35	8.85	7.94	8.46	7.53	7.81	8.62	8.99	8.74	9.02	9.24	8.88	9.18	8.8	8.9	8.83	8.87	8.89	9.23	8.85	8.94	8.87	8.86	9.03	8.63
143538_at	CG6146-PA	X	6	-0.082061069	SN	4.6313	5.1373	0.0608	0.1398	0.0403	5.2029	4.8148	6.6477	0.1827	0.1229	0.1546	0.3164	0.6729	0.2679	5.2653	4.6467	6.6257	6.39	6.93	6.63	5.27	5.48	4.86	5.16	7.24	6.29	5.34	6.2	4.95	4.4	4.85	4.61	4.34	4.31	4.76	4.69	4.55	4.82	4.12	4.52	4.22	4.39	4.87	4.63
143539_at	CG5993-PA	X	3	-0.057343797	SN	3.523	3.7883	0.1297	0.1022	0.3609	3.8993	3.6431	4.4069	0.292	0.068	0.9183	0.5057	0.3725	1.5906	4.0241	3.585	3.5608	3.42	6.24	3.56	3.34	4.02	4.33	4.17	3.67	4.34	4.21	4.36	4.23	3.63	3.52	3.03	3.16	3.61	3.57	3.35	3.56	3.32	3.36	3.37	3.36	3.6	3.25	3.51
143540_at	CG6205-PA	X	2	-0.04400978	SN	3.7574	4.0727	0.094	0.1152	0.2294	4.4182	3.9107	3.6428	0.2397	0.0823	0.4824	0.4152	0.4507	0.8356	4.3352	3.8928	4.1187	4.13	2.68	4.12	4.05	4.34	4.87	3.16	4.85	3.97	3.43	3.47	3.95	3.58	3.86	3.69	4.2	3.06	3.38	3.68	3.73	3.5	3.88	4.5	4.25	4.44	3.95	3.71
143541_at	CG3114-PA	X	4	-0.060570155	SN	4.3713	4.6719	0.1851	0.0953	0.2203	5.0696	4.5169	4.905	0.5418	0.0786	0.6238	0.9384	0.4304	1.0804	5.3429	4.5094	4.367	4.2	6.15	4.37	4.02	5.84	5.34	5.17	4.66	5.12	4.69	4.75	4.54	3.71	4.4	4.52	4.29	4.31	4.4	3.98	4.08	4.43	4.91	3.97	4.4	4.5	4.67	4.02
143542_at	CG3922-PB	3L	5	0.011674048	SN	12.3397	12.4247	0.0393	0.0097	0.0149	11.9602	12.378	12.6393	0.2715	0.022	0.1085	0.4703	0.1202	0.188	12.1985	12.3662	12.6048	12.6	12.47	12.84	12.26	12.2	11.42	12.35	12.63	12.17	12.37	12.22	12.39	12.35	12.29	12.4	12.56	12.21	12.28	12.37	12.37	12.4	12.28	12.38	12.47	12.5	12.53	12.34
143545_at	CG1522-PE	X	6	-0.09669896	SN	3.6747	4.1509	0.1928	0.1696	0.301	4.6524	3.8663	4.4284	0.5179	0.1197	0.7696	0.8971	0.6558	1.333	5.1479	3.5568	3.7868	3.54	5.96	3.79	3.62	5.19	5.15	4.61	4.25	5.3	5.01	5.65	4.57	3.41	3.52	3.46	3.27	3.45	3.35	3.48	3.66	3.44	3.68	3.55	3.44	3.42	3.41	3.75
143546_at	CG9262-PA	3L	4	-0.043865838	SN	3.7507	3.926	0.1287	0.0641	0.1153	4.1119	3.8287	4.2192	0.3056	0.0448	0.2809	0.5293	0.2453	0.4865	4.3391	3.7718	3.9852	3.99	4.78	3.89	3.51	4.49	4.34	4.23	3.92	4.03	4.32	4.26	4.42	3.68	3.67	3.53	3.58	3.84	3.55	3.86	3.84	3.73	3.48	3.91	3.52	3.77	3.72	3.72
143547_at	CG9429-PA	3R	8	-0.005008786	SN	10.412	10.5917	0.0176	0.0245	0.0052	10.2518	10.5032	11.6248	0.104	0.047	0.0351	0.1802	0.2573	0.0608	10.3316	10.5053	11.6524	11.67	11.65	11.56	10.38	10.33	10.05	10.53	10.31	10.83	10.59	10.52	10.56	10.68	10.94	10.69	10.69	9.93	10.49	10.32	10.16	10.49	10.65	10.21	10.29	10.89	10.81	10.28
143550_at	CG4897-PA	2L	5	0.020887728	SN	11.5968	11.8163	0.0654	0.0251	0.0091	11.1142	11.7328	11.9102	0.4195	0.0538	0.0623	0.7265	0.2944	0.108	11.0521	11.7716	11.8807	12.03	11.88	11.82	11.87	11.05	10.42	10.78	11.54	11.63	11.78	11.29	11.8	11.92	11.68	11.88	11.86	11.76	11.77	11.79	11.81	11.76	11.82	12	12.16	11.76	12.13	11.58
143552_at	CG3090-PA	2R	6	-0.031207697	SN	3.7979	4.3197	0.2123	0.1802	0.1253	4.5228	4.0782	3.6819	0.5545	0.1342	0.2664	0.9603	0.7349	0.4614	4.0282	4.2286	3.9323	3.15	3.96	3.93	4.03	3.91	5.63	4.26	4.97	4.3	4.25	2.51	4.23	4.22	3.83	4.36	3.49	5.28	5.14	4.46	4.35	4.57	4.06	3.54	4.63	4	3.95	5.13
143554_at	CG18345-PA	2R	3	0.141636801	SH	7.8905	8.3717	0.0742	0.0757	0.2192	6.4223	8.2086	6.4531	0.2752	0.1135	0.8167	0.4766	0.6216	1.4145	6.269	8.2558	5.9636	5.96	8.05	5.35	6.96	6.27	6.04	8.11	5.63	8.35	8.67	8.09	8.13	8.45	7.99	8.85	8.35	8.5	7.96	7.89	8.11	8.03	8.5	8.8	8.46	9.11	8.76	7.74
143556_at	CG10385-PA	2L	5	-0.006697321	SN	3.3047	3.6721	0.0574	0.1193	0.0731	3.4317	3.3941	3.4345	0.1137	0.074	0.145	0.1969	0.4051	0.2511	3.5018	3.306	3.306	3.31	3.72	3.27	3.21	3.58	3.5	3.77	5.37	3.36	3.28	3.61	3.32	3.3	3.66	3.24	3.19	3.19	3.05	3.18	3.3	3.16	3.16	3.26	3.39	3.31	3.3	3.62
143559_at	CG10118-PB	3L	6	0.033290376	SN	5.5517	5.8728	0.1316	0.0807	0.0641	5.3694	5.7239	5.4783	0.408	0.0843	0.2029	0.7067	0.4617	0.3514	5.3893	5.7042	5.6771	5.68	5.07	5.69	5.39	6.07	4.65	5.94	4.97	5.3	5.4	6.49	4.5	5.59	5.58	5.69	6.56	6.1	5.71	5.6	6.01	6.29	5.57	5.99	5.83	5.09	6.24	5.8
143561_at	CG12052-PG	2R	2	0.083333333	SN	3.016	4.0265	0.0954	0.4001	0.05	2.4711	3.3788	4.2911	0.1361	0.2468	0.1238	0.2357	1.3519	0.2145	2.4204	3.059	4.2265	4.53	4.12	4.23	2.73	2.26	2.42	2.35	6.6	2.26	2.8	2.58	3.1	2.76	3.48	4.33	2.68	3.22	4.94	3.2	3.34	2.12	4.6	2.17	3.1	8.46	2.47	3.55
143562_at	CG13521-PB	2R	4	-0.001259001	SN	3.2609	3.4907	0.0401	0.0946	0.0587	3.5013	3.3951	3.1253	0.0811	0.0586	0.106	0.1405	0.321	0.1836	3.5015	3.4311	3.1359	2.94	3.14	3.3	3.36	3.64	3.5	3.08	3.35	2.3	3.83	3.05	3.45	3.61	3.38	3.22	3.84	3.71	3.21	3.62	3.49	3.18	3.41	3.2	3.35	3.06	3.22	3.46
143565_at	CG10579-PD	3L	3	0.125550633	SH	6.2533	6.765	0.1368	0.1055	0.3688	5.3703	6.5675	5.0395	0.4242	0.1265	1.073	0.7347	0.6928	1.8586	5.0677	6.8863	4.6403	7.07	3.41	4.64	6.21	4.84	5.07	4.51	5.52	5.66	6.38	4.74	6.91	7.01	6.43	7.28	6.43	7.23	7.15	6.93	6.22	7.06	6.88	6.84	6.67	6.51	6.89	6.89
143566_i_at	CG2163-PA	2R	12	-0.033898305	SN	4.9585	5.3596	0.0829	0.1107	0.1847	5.2959	5.1273	5.8773	0.2536	0.1036	0.6268	0.4393	0.5675	1.0856	5.3889	4.9436	5.3142	5.19	7.13	5.31	4.82	5.39	5.68	5.66	5.44	5.89	5.99	6.31	5.72	5.02	4.77	4.41	5.22	4.8	4.67	4.81	4.88	4.93	4.59	4.81	4.62	5.33	5.15	4.73
143569_at	CG5583-PA	3R	2	0.011088939	SN	4.8754	5.296	0.1083	0.1182	0.1302	5.2338	5.078	4.2397	0.3273	0.1096	0.3187	0.5668	0.6004	0.5519	5.5355	4.9997	4.505	4.61	3.61	4.51	4.58	5.59	5.54	4.36	4.74	4.36	5.26	3.97	4.89	5.18	4.86	5.18	5.3	6.24	5.75	4.9	6.24	5.58	5.8	4.6	5.49	4.07	4.81	5.1
143572_at	CG3656-PA	X	5	0.043546366	SN	3.6283	4.0641	0.0686	0.1558	0.2004	3.1756	3.8016	4.549	0.1257	0.1081	0.5264	0.2178	0.5922	0.9118	3.2949	3.6364	4.6659	5.4	3.58	4.67	3.31	2.92	3.29	3.34	3.46	3.64	4.14	3.27	3.72	3.69	3.54	3.52	4	2.9	3.38	3.49	3.63	4.6	3.43	4.18	3.59	2.98	5.08	5.73
143573_at	CG10334-PA	2L	3	-0.004234899	SN	7.1086	7.503	0.0267	0.0634	0.0267	7.3593	7.3943	7.7017	0.1134	0.0856	0.1185	0.1964	0.4686	0.2053	7.3709	7.4717	7.7583	7.76	7.47	7.87	7.55	7.37	7.16	6.55	7.25	7.23	7.43	7.26	7.29	7.48	7.54	7.5	7.45	7.49	7.44	7.31	7.52	7.58	7.72	7.64	7.87	7.46	7.62	7.46
143579_at	CG1455-PA	3R	3	-0.08957301	SN	4.5557	4.8497	0.2359	0.0895	0.1351	5.7544	4.6924	4.7382	0.7837	0.0767	0.3695	1.3574	0.4199	0.6401	5.2661	4.6109	4.658	4.66	5.41	4.14	4.71	7.29	5.27	4.8	4.25	4.79	4.94	5.04	4.64	4.13	4.55	4.34	5.06	5.15	4.41	4.91	4.48	4.3	4.58	4.94	4.27	4.7	4.33	4.39
143582_at	CG3661-PA	2R	8	0.006360103	SN	10.7607	10.9407	0.0335	0.0236	0.0417	10.4126	10.8516	11.6901	0.2015	0.0467	0.2818	0.349	0.256	0.488	10.2885	10.8554	11.5377	11.3	12.24	11.54	10.81	10.29	10.14	10.73	11.34	10.89	10.85	10.26	10.95	10.87	10.63	11.08	10.84	10.5	10.43	10.7	10.94	11.18	10.72	10.81	10.92	11.2	11.01	10.83
143585_at	CG33114-PA	2L	2	-0.020851306	SN	3.0797	3.3941	0.1036	0.1407	0.1999	3.2514	3.2199	3.6074	0.1944	0.0827	0.4164	0.3367	0.453	0.7213	3.4104	3.0661	3.5694	3.57	4.35	2.91	2.86	3.41	3.48	3.43	3.17	4.31	3.79	4.06	3.76	2.88	3.26	2.63	3.08	2.85	2.67	2.87	3.05	2.85	2.72	2.94	3.76	2.8	3.26	3.3
143588_at	CG17921-PA	2R	7	0.100985689	SN	6.663	7.4401	0.3224	0.14	0.3751	6.1071	7.1843	5.7818	1.1368	0.1837	1.2523	1.969	1.0061	2.169	5.4702	7.3754	6.3003	7.64	3.4	6.3	8.32	4.54	5.47	4.89	3.1	7.08	6.93	6.77	7.08	7.38	7.41	7.62	7.66	7.29	7.03	7.33	6.89	6.83	7.94	7.72	7.29	7.87	7.62	6.83
143594_at	CG4353-PA	X	4	-0.024635736	SN	5.0732	5.4467	0.1354	0.1	0.2238	5.7897	5.2572	4.5988	0.4525	0.096	0.5942	0.7838	0.5257	1.0292	5.5261	5.3984	4.6448	4.64	3.55	5.6	5.53	5.17	6.67	5.1	6.58	4.33	4.62	4.83	4.28	5.59	5.27	4.78	5.49	5.59	5.49	4.95	5.27	5.41	5.5	5.43	4.58	5.23	5.39	5.48
143597_at	CG2248-PA	3L	9	0.04485165	SN	5.9555	6.421	0.1366	0.1071	0.1028	5.7736	6.1855	5.5909	0.4554	0.121	0.3317	0.7888	0.6627	0.5745	5.6185	6.3039	5.4328	5.43	6.23	5.11	6.63	5.07	5.62	4.92	4.58	6.11	6.55	6.19	6.52	6.47	6.18	6.28	6.29	5.73	5.98	6.13	5.11	5.88	6.36	6.56	6.47	6.45	6.37	5.12
143600_at	CG9397-PA	2R	2	0.267429893	SH	3.2807	3.6653	0.5133	0.1568	0.1404	1.6232	3.4843	3.9229	0.481	0.0997	0.3181	0.8331	0.5462	0.5509	1.1622	3.5214	3.9971	4.43	3.34	4	2.58	1.16	1.12	4.45	3	3.13	2.65	2.52	2.97	3.88	3.87	3.68	3.94	3.35	2.75	3.46	3.04	3.59	3.44	3.39	4.06	3.39	3.53	4.31
143606_at	CG6816-PA	X	4	-0.012609574	SN	6.4306	6.7863	0.0083	0.0764	0.0456	6.9909	6.6045	6.0165	0.0336	0.0921	0.1584	0.0582	0.5046	0.2743	7.0092	6.5779	6.1204	6.12	6.22	5.71	6.93	7.01	7.04	6.44	6.63	6.61	7.05	6.32	6.52	6.18	7.15	6.42	5.78	7.38	6.22	5.59	7.26	6.13	6.35	6.48	6.58	7.07	6.88	7.35
143608_at	CG8627-PA	3L	3	0.031007793	SN	10.8633	11.1825	0.0353	0.0407	0.046	10.4121	11.0206	10.5298	0.2121	0.0819	0.2798	0.3674	0.4484	0.4846	10.4516	11.0233	10.5393	11.01	10.04	10.54	10.76	10.45	10.03	11.55	10.07	11.13	11.04	10.61	10.93	11.15	11.54	11.09	11.43	10.6	10.79	10.72	10.3	10.67	10.99	11	11.05	11.42	11.49	10.23
143611_at	CG1915-PC	3L	10	0.167481975	SH	6.8849	7.2903	0.1949	0.0728	0.0959	5.1973	7.1559	5.8514	0.5848	0.0951	0.3238	1.0129	0.5211	0.5609	4.723	7.2075	5.6325	5.63	6.49	5.43	6.36	4.51	4.72	6.61	5	6.5	6.9	6.82	7.01	7.39	7.13	7.49	7.39	7.46	7.87	7.42	7.11	7.53	7.29	7.2	7.12	7.59	7.78	7.1
143616_at	CG6510-PA	2R	8	-0.003463203	SN	11.3994	11.589	0.0269	0.0228	0.0058	11.3753	11.5125	12.1784	0.1764	0.0479	0.041	0.3056	0.2621	0.071	11.4861	11.4987	12.2119	12.23	12.1	12.21	11.49	11.61	11.03	11.78	12.19	11.71	11.69	11.23	11.41	11.51	11.53	11.51	11.42	11.6	11.49	11.39	11.71	11.72	11.58	11.47	11.48	11.5	11.63	11.78
143617_at	CG15442-PA	2L	8	0.002301991	SN	12.3807	12.486	0.0268	0.0121	0.014	12.3117	12.4351	12.6273	0.1905	0.0276	0.102	0.33	0.1509	0.1767	12.3737	12.4322	12.6449	12.64	12.44	12.79	12.61	12.37	11.96	12.01	12.73	12.42	12.48	12.35	12.45	12.41	12.52	12.61	12.45	12.22	12.23	12.39	12.69	12.51	12.53	12.32	12.53	12.51	12.35	12.41
143618_at	CG8900-PA	2R	8	-0.008896166	SN	11.2367	11.4144	0.029	0.0214	0.0251	11.3657	11.3042	11.8031	0.1902	0.0441	0.1711	0.3294	0.2414	0.2964	11.301	11.2666	11.8273	11.5	12.09	11.83	11.07	11.72	11.3	11.89	12.14	11.44	11.27	11.25	11.54	11.17	11.21	11.14	11.26	11.16	11.02	11.29	11.31	11.44	11.26	10.99	11.42	11.37	11.33	11.5
143619_at	CG4464-PA	X	8	-0.011720805	SN	10.2568	10.7037	0.0214	0.0462	0.0237	10.709	10.5959	11.1519	0.1321	0.0894	0.1525	0.2288	0.4895	0.2642	10.6482	10.6831	11.2047	11.39	10.87	11.2	10.65	10.52	10.96	10.53	11.03	10.55	10.72	10.25	10.7	10.68	10.73	11.01	10.69	10.42	10.43	10.56	10.67	10.78	10.91	10.56	10.93	10.74	10.66	10.73
143620_at	CG6684-PA	3R	8	0.000981993	SN	11.5943	11.724	0.0302	0.0153	0.0074	11.428	11.6499	12.23	0.1995	0.0326	0.0522	0.3455	0.1783	0.0905	11.3881	11.6479	12.277	12.13	12.29	12.28	11.79	11.39	11.1	11.47	12.17	11.65	11.66	11.43	11.65	11.54	11.64	11.77	11.74	11.66	11.59	11.55	11.75	11.81	11.74	11.53	11.71	11.7	11.67	11.71
143622_at	CG9073-PA	2R	7	0.072735639	SN	9.9247	10.1633	0.0744	0.0337	0.1036	8.7844	10.0508	9.0878	0.3772	0.0619	0.5438	0.6534	0.3391	0.9419	8.5009	10.0331	9.624	9.62	8	9.64	9.53	8.5	8.32	9.9	8.95	10.09	9.97	9.92	10.34	9.99	10.06	10.29	10.45	9.81	10.02	9.71	9.68	10.11	9.9	9.98	10.52	10.35	10.06	9.86
143623_at	CG7930-PA	3L	5	-0.015902214	SN	5.9713	6.228	0.0964	0.0601	0.1361	5.8924	6.0975	7.4161	0.3279	0.0669	0.5827	0.5679	0.3663	1.0093	6.1787	6.1319	7.1505	7.15	8.53	6.57	5.24	6.26	6.18	5.41	5.9	6.4	6.04	6.28	6.27	6.36	6.26	6.46	5.81	5.45	5.36	5.63	5.92	6.17	6.69	6.06	6.13	6.14	6.2	5.95
143624_at	CG18681-PA	2R	5	0.044620689	SN	8.6876	9.3233	0.0258	0.098	0.536	9.7631	9.0313	4.1414	0.1455	0.1616	1.2815	0.252	0.8852	2.2196	9.8206	9.1696	3.49	6.61	2.32	3.49	9.82	9.98	9.49	8.99	10.76	8.47	9.14	9.57	9.19	8.98	9.93	10.12	9.23	7.55	9.74	9.88	8.32	8.21	9.14	9.03	9.26	7.11	6.98	7.75
143625_at	CG8210-PA	2R	5	-0.00983009	SN	8.3997	8.5915	0.0176	0.0316	0.1532	8.5314	8.4887	8.9584	0.0868	0.049	0.7921	0.1503	0.2682	1.372	8.4905	8.4384	9.5164	9.52	7.4	9.96	8.7	8.49	8.41	9.01	9.12	8.72	8.46	8.4	8.55	8.16	8.7	8.58	8.93	8.28	8.48	8.41	8.19	8.66	8.71	8.24	8.78	8.34	8.37	8.36
143627_at	CG11949-PA	2R	5	0.004582075	SN	7.6745	7.95	0.0427	0.0501	0.161	8.0503	7.827	6.9231	0.1983	0.0717	0.6434	0.3435	0.3925	1.1144	8.236	7.9361	7.4156	7.42	5.65	7.71	7.65	8.26	8.24	8.03	8.3	7.44	8.01	7.11	8.04	7.92	7.45	8.17	7.47	8.34	8.08	7.94	8.38	8.06	7.72	7.68	7.84	7.92	7.31	8.04
143628_at	CG4337-PA	3R	3	0.15855573	SH	7.1867	7.662	0.2006	0.0882	0.454	5.7511	7.3839	5.2003	0.666	0.119	1.3631	1.1535	0.6516	2.3609	5.4733	7.3473	6.5577	6.57	2.47	6.56	7.02	4.76	5.47	6.49	9.64	7.16	7.03	6.25	7.42	7.57	7.26	7.49	7.78	7.33	6.77	6.5	7.23	7.64	7.25	7.23	7.5	7.64	7.66	6.64
143629_at	CG4698-PA	2L	2	-0.037101956	SN	3.7493	4.1743	0.0889	0.1509	0.0699	4.1014	3.9332	4.4835	0.2104	0.1084	0.1808	0.3644	0.5935	0.3132	4.2288	3.9256	4.3389	4.27	4.84	4.34	3.69	4.38	4.23	3.94	4.05	4.03	4.17	4.6	4.35	3.39	4	5.81	3.88	4.04	3.57	3.1	3.3	3.92	3.62	3.85	3.94	4.26	3.22	3.21
143631_at	CG10130-PA	2R	9	-0.003062753	SN	8.3333	8.41	0.0447	0.0128	0.0442	8.3598	8.3746	8.5782	0.2156	0.0196	0.2191	0.3734	0.1075	0.3796	8.1622	8.3933	8.4831	9	8.26	8.48	8.13	8.16	8.79	8.41	8.37	8.54	8.23	8.41	8.33	8.37	8.51	8.36	8.48	8.17	8.36	8.24	8.29	8.39	8.56	8.19	8.37	8.5	8.39	8.15
143632_at	CG4659-PA	3L	2	0.029124215	SN	7.0931	7.5167	0.1343	0.0737	0.1275	6.8772	7.3723	7.3769	0.5331	0.0992	0.5429	0.9234	0.5434	0.9403	7.1285	7.4374	7.8609	7.86	6.29	7.98	7.13	7.65	5.85	7.93	7.26	7.66	6.95	6.29	6.69	7.16	7.78	7.35	7.74	7.21	7.69	7.25	7.31	7.57	7.26	7.34	7.29	7.99	7.5	7.53
143635_at	CG1715-PA	3R	3	-0.006890424	SN	7.9213	8.1502	0.006	0.0405	0.1351	8.1884	8.0343	7.9427	0.0286	0.0593	0.6194	0.0495	0.325	1.0728	8.1686	8.0395	8.5467	8.58	6.7	8.55	8.17	8.15	8.24	8.92	8.58	8.02	7.89	8.24	8.06	7.93	8.42	8.46	7.83	8.19	7.87	8.08	8.43	7.89	8.13	8.06	7.97	7.56	7.59	8.17
143637_at	CG4760-PB	3L	6	0.042576798	SN	9.3087	9.499	0.0122	0.0282	0.0974	8.8728	9.41	8.3419	0.0627	0.0484	0.4689	0.1086	0.2651	0.8122	8.863	9.424	8.7432	8.88	7.41	8.74	8.77	8.86	8.99	9.23	8.77	9.04	9.12	9.39	9.28	9.3	9.49	9.28	9.59	9.93	9.88	9.75	9.44	9.46	9.44	9.41	9.49	9.81	9.61	9.44
143639_at	CG5695-PC	3R	2	0.037089646	SN	6.8671	7.49	0.0594	0.1003	0.0649	6.7593	7.314	7.132	0.2319	0.134	0.2673	0.4016	0.7337	0.463	6.8916	7.4636	7.0324	6.73	7.03	7.64	7.08	6.31	6.89	7.95	6.67	7.38	7.98	6.85	6.64	7.23	7.74	7.5	7.51	7.99	7.59	7.52	7.06	7.42	7.64	7.16	7.63	7.95	7.55	6.68
143641_at	CG18405-PA	2L	4	-0.072897196	SN	4.7683	5.1918	0.0871	0.1206	0.3089	5.5716	4.9595	5.8575	0.2801	0.1092	1.0447	0.4852	0.598	1.8094	5.8378	4.7834	5.0082	4.63	7.94	5.01	5.01	5.84	5.87	6.14	5.64	6.02	6.03	6.22	5.73	4.37	4.52	4.28	4.59	4.74	5	4.28	4.68	4.53	4.49	5	4.88	4.38	4.39	4.85
143642_at	CG4651-PA	2L	7	0.003556785	SN	10.368	10.6057	0.0184	0.0321	0.0107	10.3047	10.4848	10.7633	0.1092	0.0614	0.0666	0.1891	0.336	0.1154	10.3417	10.4702	10.7187	10.68	10.89	10.72	10.34	10.1	10.47	10.11	10.92	10.49	10.56	9.57	10.37	10.58	10.34	10.68	10.55	10.69	10.35	10.26	11.01	10.58	10.45	10.32	10.43	10.7	10.7	10.38
143647_at	CG11421-PA	3R	7	-0.002395299	SN	4.544	4.9609	0.0525	0.1248	0.1502	4.6081	4.7587	5.289	0.1398	0.1084	0.4586	0.2422	0.5939	0.7943	4.7234	4.7543	5.1695	4.56	6.14	5.17	4.33	4.72	4.77	5.5	4.96	4	3.98	4.95	5.02	4.26	4.74	5.06	5.31	4.57	4.65	5.05	4.54	4.72	4.12	4.89	5.32	5.89	4.27	5.05
143649_at	CG11276-PA	3L	4	-0.004636824	SN	10.8537	11.128	0.0199	0.0316	0.0048	11.0433	11.0431	11.3978	0.1271	0.0637	0.0313	0.2201	0.349	0.0542	11.1546	11.0975	11.418	11.44	11.34	11.42	11.15	11.19	10.79	11.28	11.63	11.22	11.2	10.95	11.26	11.04	11.1	11.17	11.14	11.09	11.2	11.03	10.93	11.22	11.27	10.85	11.32	11.19	11.21	11.28
143650_at	CG10844-PA	2R	6	0.037089055	SN	7.284	7.508	0.0328	0.0431	0.1015	7.0825	7.3944	6.4741	0.1342	0.0582	0.3793	0.2324	0.319	0.6569	7.0093	7.4305	6.5512	6.55	5.78	7.09	6.9	7.34	7.01	7.92	7.02	7.08	7.18	7.54	7.09	7.48	7.18	7.82	7.53	7.46	7.73	7.51	7.37	7.58	7.29	7.4	7.05	8.12	7.67	7.56
143652_at	CG6642-PA	3L	2	0.178024871	SH	3.1193	4.2101	0.3615	0.428	0.399	2.1056	3.634	4.3503	0.4395	0.284	1.0022	0.7612	1.5555	1.7358	1.7339	3.128	5.1618	2.36	5.16	5.53	1.6	1.73	2.98	4.74	2.94	1.71	2.13	3.21	2.13	1.62	2.66	5.58	5.88	4.28	5.25	4.26	4.25	2.1	3.05	5.12	4.09	5.62	2.42	5.82
143655_at	CG8224-PB	2R	2	-0.073744746	SN	4.7661	5.4329	0.2015	0.1877	0.3167	5.7114	5.0644	5.9301	0.6645	0.1735	1.0842	1.151	0.9504	1.8778	6.3481	4.7108	5.0581	4.65	8.09	5.06	4.38	6.35	6.4	6.34	6.34	6.65	6.69	6.94	6.28	4.21	4.62	3.85	4.21	6.04	4.07	4.79	4.65	4.3	5.11	4.44	4.22	4.35	4.46	4.86
143656_at	CG5655-PA	2L	5	0.017316944	SN	6.488	6.777	0.082	0.0612	0.0349	6.2712	6.6332	6.9186	0.2968	0.0741	0.1393	0.5142	0.4061	0.2413	6.4536	6.7035	6.8791	7.18	6.7	6.88	6.67	5.69	6.45	6.71	5.87	6.93	6.83	6.71	6.67	7.02	6.71	6.73	6.66	6.22	6.29	6.33	6.03	6.5	6.67	6.98	6.37	7.22	6.68	5.73
143657_at	CG7748-PA	3R	6	-0.012894742	SN	8.4107	8.6263	0.0266	0.0353	0.0471	8.5113	8.534	9.3735	0.1309	0.0551	0.2549	0.2267	0.3016	0.4416	8.4405	8.568	9.2805	9.85	8.99	9.28	8.76	8.44	8.33	8.21	8.56	8.59	8.7	8.73	8.31	8.85	8.69	8.46	9.13	8.22	8.8	8.47	8.26	8.19	8.32	8.29	8.48	8.86	8.79	8.5
143658_at	CG9160-PA	3L	6	0.000586997	SN	9.647	9.827	0.0197	0.0263	0.066	9.8288	9.7418	9.434	0.1117	0.0467	0.3593	0.1935	0.2558	0.6222	9.7757	9.734	9.443	10.05	8.81	9.44	10.04	9.67	9.78	9.94	9.64	9.89	10.09	9.94	9.57	9.68	10.02	9.75	9.85	9.54	9.38	9.7	9.84	9.75	9.89	9.66	10.04	9.1	9.36	9.91
143664_at	CG10580-PA	3L	3	-0.010606061	SN	6.319	6.6853	0.057	0.0776	0.1707	6.6952	6.5321	6.5138	0.2201	0.0926	0.6421	0.3813	0.5071	1.1122	6.7004	6.6763	6.965	7.33	5.25	6.96	6.7	7.07	6.31	5.8	5.41	6.7	6.72	5.17	6.36	6.66	6.34	7.08	6.65	6.96	7.04	6.59	6.71	7.01	6.91	7.08	6.62	6.77	6.73	6.33
143665_at	CG8581-PA	2R	4	-0.073281089	SN	4.155	4.718	0.1973	0.1783	0.2722	4.7847	4.3912	5.649	0.5451	0.1429	0.8876	0.9442	0.7829	1.5374	5.1418	4.0956	5.0488	4.5	7.4	5.05	3.71	5.14	5.5	5.37	4.94	5.49	6.4	6.01	5.2	3.94	3.84	3.88	3.64	3.73	3.79	3.85	4.2	4.01	4.13	3.77	3.76	4.26	4.15	4.43
143670_at	CG12399-PA	2L	4	0.023819452	SN	6.805	7.1502	0.1373	0.0695	0.0414	6.466	6.9955	7.4513	0.5127	0.0888	0.1781	0.8881	0.4864	0.3084	6.9117	7.0538	7.5266	7.72	7.53	7.11	6.91	5.44	7.04	5.7	6.55	6.71	6.96	6.24	7.17	7.91	7.34	6.9	6.72	7.22	6.7	7.51	6.22	6.47	6.91	7.73	7.09	6.37	7.15	6.92
143674_at	CG3671-PA	3R	4	0.013919007	SN	3.0122	3.5733	0.2772	0.2356	0.2441	2.8332	3.3273	4.5091	0.4534	0.1431	0.6356	0.7853	0.7837	1.1009	2.946	3.5804	4.8515	5.4	3.28	4.85	3.56	2.95	2	2.63	3.74	2.78	3.54	3.61	2.11	3.05	3.78	2.7	3.42	4.38	4.01	3.57	3.6	4.57	3.52	4.1	3.64	1.99	3.47	3.86
143675_at	CG11312-PA	2R	6	0.030749376	SN	3.2299	3.6401	0.1098	0.1699	0.1146	3.1882	3.4048	3.3195	0.2021	0.1056	0.2197	0.35	0.5785	0.3805	3.3341	3.2404	3.1136	3.11	3.76	3.09	2.79	3.44	3.33	3.22	3.18	3.42	3.39	3.76	3.31	3.51	2.96	4.38	2.7	4.35	5.09	3.26	3.17	4.29	2.85	3.97	2.89	2.89	2.78	2.89
143676_at	CG6713-PA	2L	8	-0.019248117	SN	3.0664	3.2114	0.0629	0.0645	0.1488	3.2188	3.1287	3.2886	0.1169	0.0368	0.2826	0.2026	0.2017	0.4894	3.3314	3.0709	3.0214	2.99	3.85	3.02	2.98	3.33	3.34	3.11	3.01	3.1	3.25	3.27	3.39	3.06	3.4	3.38	2.86	2.93	2.82	2.85	3.07	3.06	3.05	3.11	3.08	3.8	3.05	3.07
143678_at	CG11390-PA	2R	2	0.012324717	SN	12.6194	12.895	0.0135	0.0294	0.025	12.5216	12.7857	12.5132	0.0975	0.0686	0.1807	0.1689	0.3759	0.3131	12.4367	12.8776	12.3986	12.87	12.4	12.27	12.44	12.72	12.41	13.35	12.44	12.87	12.78	12.71	12.36	12.75	12.75	13.06	13.28	12.86	12.89	12.61	12.39	13.04	12.72	13.04	12.89	13.21	13.1	13
143680_at	CG4319-PA	3L	3	-0.033918204	SN	3.401	3.7592	0.129	0.1377	0.2968	3.6629	3.5423	4.0534	0.2728	0.089	0.6945	0.4726	0.4877	1.2028	3.8429	3.3608	3.3729	3.37	5.44	3.35	3.13	3.84	4.02	5	3.63	4.67	4.15	4.43	4.24	3.18	3.25	3.33	3.34	3.21	3.2	3.37	3.61	3.21	3.35	3.29	3.16	3.16	3.16	3.39
143682_at	CG11527-PA	2L	2	-0.136986252	SL	4.1063	4.5385	0.0213	0.1443	0.1215	5.3497	4.317	6.0302	0.0659	0.1138	0.4231	0.1141	0.6232	0.7329	5.3389	4.2607	5.6618	6.87	5.55	5.66	5.24	5.47	5.34	5.65	5.14	4.54	4.8	4.87	4.76	5.35	3.61	4.14	4.14	3.74	3.78	3.66	4.12	3.34	3.15	4.49	3.91	4.68	4.09	3.7
143685_at	CG9901-PA	X	4	0.074204148	SN	6.8337	7.136	0.1393	0.0613	0.0421	5.8965	6.9926	6.8834	0.4741	0.0783	0.1673	0.8212	0.4289	0.2898	6.3168	7.0217	6.9156	6.58	7.16	6.92	6.42	6.32	4.95	6.38	7.93	7.09	6.27	7.11	6.72	6.86	6.81	7.53	6.69	7.39	7.38	7.33	6.97	6.95	7.28	7.11	7.32	6.84	6.84	6.91
143686_at	CG5409-PA	2R	3	-0.029980792	SN	7.8536	8.0622	0.0489	0.0365	0.0112	8.5563	7.9471	7.8439	0.2414	0.053	0.0506	0.4182	0.2902	0.0877	8.7929	7.9344	7.8217	7.82	7.94	7.77	8.79	8.07	8.8	7.57	7.39	7.83	7.86	8.02	7.52	7.81	8.12	7.75	8.19	7.97	7.91	7.83	7.94	7.8	8.5	7.93	8.05	8.87	8.02	8.07
143687_at	CG6174-PA	3R	5	-0.004049991	SN	7.9873	8.1657	0.0352	0.0311	0.0322	8.0312	8.0767	8.4598	0.1631	0.0458	0.1575	0.2825	0.2508	0.2728	8.0025	8.0733	8.5781	8.15	8.65	8.58	8.33	7.76	8	7.94	7.8	8.63	7.93	8.36	7.98	8.2	8.08	7.99	8.27	8.22	7.95	8.28	7.68	7.6	8.17	8.13	8.11	8.02	8.02	8.07
143691_at	CG2227-PA	X	2	0.0270384	SN	6.7348	7.2116	0.0967	0.0957	0.4593	6.6692	7.0043	6.6962	0.3725	0.1224	1.7757	0.6452	0.6705	3.0756	6.4264	7.1175	7.7803	7.78	3.23	9.08	7.4	6.43	6.18	7.88	6.41	6.79	6.35	7.24	5.89	7.24	8.04	6.58	7.74	6.5	5.92	6.56	6.99	7.15	7.6	7.09	7.27	7.2	7.07	7.8
143693_at	CG9884-PD	2L	5	0.02450535	SN	6.4047	6.5993	0.0195	0.0423	0.2497	6.4886	6.5082	5.4789	0.0731	0.0503	0.7898	0.1266	0.2756	1.3679	6.5209	6.4969	5.015	4.4	7.02	5.01	6.35	6.6	6.52	6.88	7.19	6.18	6.64	6.23	5.68	6.38	6.56	6.22	6.7	6.65	6.58	6.5	6.48	6.62	6.29	6.56	6.49	6.78	6.43	6.4
143710_at	CG4846-PA	2L	3	0.094195631	SN	2.9103	3.2319	0.1705	0.1487	0.2743	2.5494	3.0674	2.7845	0.2509	0.0833	0.441	0.4347	0.4561	0.7638	2.5299	3.075	3.0277	3.03	3.4	1.93	2.99	2.12	2.53	3.07	2.37	2.09	2.09	2.64	3.01	4	3.06	3.17	2.97	2.77	2.71	3.14	3.32	3.03	2.91	3.08	3.39	3.4	3.47	2.61
143711_at	CG1362-PA	2R	2	-0.091054767	SN	3.7153	4.3491	0.1486	0.2202	0.2624	4.6228	4.0546	5.1787	0.3965	0.163	0.7844	0.6868	0.893	1.3587	5.0095	4.2416	5.8941	6.03	3.61	5.89	5.01	5.03	3.83	5.51	4.39	2.76	2.5	2.57	2.4	4.95	4.32	4.18	3.71	3.49	3.91	4.02	4.3	4.53	5.39	4.19	4.1	4.12	4.6	4.37
143712_at	CG12296-PA	3L	6	-0.044112079	SN	3.4273	3.7347	0.1327	0.1205	0.2094	3.7483	3.5578	4.1389	0.2872	0.0783	0.5003	0.4975	0.4286	0.8666	3.9401	3.476	3.9856	3.36	5.07	3.99	3.18	3.94	4.12	4.08	3.56	4.7	4.55	4.27	4.01	3.67	3.23	3	3.18	3.08	3.24	3.3	3.48	3.53	3.15	3.39	3.55	3.27	3.68	3.49
143714_at	CG10108-PA	2R	4	-0.009287926	SN	3.0496	3.413	0.1026	0.158	0.3091	3.1747	3.1961	3.5012	0.1881	0.0922	0.6247	0.3258	0.5051	1.0821	3.2659	2.9718	2.8872	2.87	4.75	2.89	2.81	3.27	3.45	3.43	3.38	4.34	3.54	4.1	4.78	3.01	2.78	3.2	2.77	2.77	3.46	3.74	2.91	2.81	2.79	3.05	2.81	3.43	2.77	2.89
143716_at	CG8156-PA	2R	8	0.031907272	SN	8.1059	8.3985	0.09	0.0492	0.0691	7.7503	8.2738	8.0369	0.4026	0.0744	0.3204	0.6973	0.4075	0.555	7.3552	8.3322	8.2067	8.49	7.42	8.21	8.56	7.36	7.34	6.76	7.68	8.25	8.24	8.27	8.32	8.42	8.12	8.37	8.35	8.2	8.22	8.32	8.36	8.1	7.82	8.62	8.45	8.49	8.34	8.08
143721_at	CG4832-PC	2R	4	0.001436398	SN	4.888	5.1187	0.0306	0.0642	0.0823	4.9434	4.983	5.0488	0.0874	0.0584	0.24	0.1513	0.3197	0.4157	4.9877	4.9027	4.8623	4.76	5.53	4.86	4.77	4.99	5.07	4.99	5.94	5.26	5.1	5.52	5.07	4.76	4.77	4.53	4.94	5.12	5.2	4.88	4.87	4.76	5.26	4.72	4.86	4.85	4.66	5.19
143726_at	CG3723-PA	3R	6	0.012728001	SN	3.321	3.5247	0.0854	0.0841	0.1765	3.2951	3.4141	3.4392	0.1625	0.0524	0.3504	0.2814	0.2872	0.6069	3.2917	3.3708	3.3356	3.34	4.09	2.89	3.02	3.29	3.58	3.5	3.31	3.35	3.44	3.41	3.57	3.22	3.66	3.11	4.05	3.05	3.13	3.16	3.48	3.2	3.52	3.3	3.56	3.18	3.84	3.82
143727_at	CG1842-PA	3R	6	0.030937835	SN	4.3808	4.7573	0.049	0.1158	0.1011	4.466	4.5715	3.9117	0.1264	0.0967	0.2283	0.2188	0.5294	0.3955	4.528	4.6331	3.9217	3.51	4.3	3.92	4.53	4.65	4.22	4.08	3.53	3.69	3.7	4.1	3.94	4.27	4.88	4.53	5.38	4.46	5.19	4.23	3.96	4.85	5	4.85	4.66	5.63	4.87	5.04
143729_at	CG11001-PA	2R	4	-0.004192272	SN	10.1117	10.2483	0.0266	0.0193	0.0378	10.1778	10.1809	10.4836	0.1561	0.036	0.229	0.2703	0.1969	0.3967	10.2162	10.1744	10.5374	10.54	10.06	10.85	10.43	10.22	9.89	9.9	10.52	10.09	10.07	10.23	10.19	10.43	10.2	10.3	10.25	10.19	9.82	10.09	10.16	10.43	10.29	10.14	10.45	10.42	10.22	10.07
143730_at	CG5519-PA	2R	5	-0.073590559	SN	4.1915	4.8692	0.1457	0.2106	0.1885	4.9939	4.4588	5.348	0.42	0.1715	0.5819	0.7274	0.9391	1.0079	5.1849	4.4458	5.5547	5.55	4.25	6.24	5.18	4.19	5.61	4.29	7.97	4.24	4.61	3.48	3.27	4.59	4.89	4.56	5.61	4.16	4.54	4.11	3.18	5.06	5	3.3	3.91	4.76	4.65	4.35
143733_at	CG3379-PA	3R	5	-0.00900449	SN	11.247	11.3967	0.0234	0.0187	0.0685	11.5139	11.3224	11.4654	0.1557	0.0387	0.4537	0.2697	0.2121	0.7859	11.3797	11.3563	11.7737	11.77	10.57	12.05	11.82	11.38	11.34	10.95	11.04	11.4	11.43	11.41	11.32	11.18	11.44	11.49	11.31	10.97	11.03	11.1	11.47	11.48	11.57	11.5	11.46	11.55	11.25	11.1
143734_at	CG18402-PA	3R	3	0.061334486	SN	2.9223	3.2883	0.0865	0.1673	0.366	2.6787	3.0908	3.067	0.1338	0.0944	0.6481	0.2318	0.517	1.1225	2.784	3.0139	2.5324	2.31	4.36	2.53	2.41	2.78	2.84	3.32	2.54	3.29	3.27	3.04	2.98	3.23	3.07	3.61	2.76	4.44	3.83	3.51	3.88	3.05	2.2	3.5	2.33	2.79	2.77	3.75
143735_at	CG3086-PB	X	3	0.109811614	SN	6.9307	7.491	0.3074	0.0975	0.2302	5.9038	7.3185	6.5121	1.0479	0.1303	0.8656	1.8151	0.7136	1.4993	6.3573	7.5231	6.8726	7.8	4.87	6.87	7.45	3.9	6.36	4.25	6.22	7.48	6.03	7.15	7.64	7.71	7.25	7.57	7.53	7.62	7.67	7.51	7.66	7.31	7.05	8.03	7.54	7.16	7.51	7.24
143737_at	CG5685-PA	3R	2	0.096858181	SN	7.4323	8.0786	0.2033	0.1121	0.1934	6.7056	7.8328	6.3513	0.7871	0.1604	0.7092	1.3633	0.8784	1.2284	6.632	8.0155	6.5847	7.45	5.02	6.58	8.1	6.63	5.38	5.49	5.04	7.77	6.35	8	8.71	7.52	8.2	8.51	8.67	8.32	8.82	8.3	7.9	7.69	8.74	8.19	8.19	8.05	7.81	6.87
143738_at	CG33101-PA	3R	2	0.011441648	SN	4.1891	4.6377	0.1779	0.1457	0.0942	4.411	4.4207	4.1023	0.4532	0.1176	0.2232	0.7849	0.6441	0.3866	4.6699	4.4548	4.1091	4.11	3.71	4.49	5.03	4.67	3.53	5.33	5.48	4.67	4	4.41	3.97	3.89	5.26	5.39	4.96	4.17	3.76	4.02	3.47	4.09	4.83	4.77	4.64	5.52	4.46	3.66
143739_at	CG6988-PA	3L	6	0.020284766	SN	10.6882	10.9457	0.0358	0.0324	0.0528	10.3532	10.8482	10.8382	0.2137	0.0641	0.3306	0.3702	0.3512	0.5726	10.2242	10.9581	10.8428	11.41	10.26	10.84	10.77	10.06	10.22	9.91	9.85	10.9	10.95	10.81	11.11	10.91	11.07	11.1	11.26	10.84	11.02	10.96	10.58	11	11.08	10.87	11.05	11.17	11.14	10.59
143740_at	CG4720-PA	3R	3	0.037478772	SN	6.7892	7.0627	0.0352	0.0539	0.3084	6.6963	6.9553	5.9778	0.1359	0.0685	1.0644	0.2354	0.3752	1.8436	6.6083	7.0565	6.9032	6.9	3.85	7.18	6.96	6.61	6.52	7.12	7.25	6.75	5.7	6.57	7.06	7.12	7.16	7.21	6.9	6.66	6.77	6.71	7.01	6.81	7.28	7	7.06	7.26	7.31	7.32
143741_at	CG10975-PA	3L	4	0.005419972	SN	4.9516	5.5573	0.1548	0.1616	0.3657	5.2572	5.3025	5.2175	0.4699	0.1565	1.1016	0.8138	0.8571	1.908	5.2227	5.6566	5.8727	5.87	3.07	6.71	6.09	4.46	5.22	4.57	6.1	3.77	2.77	4.87	3.69	5.27	5.93	5.77	5.69	6.12	5.9	5.76	4.5	5.11	6.37	5.68	5.13	6.01	5.87	5.57
143742_at	CG3664-PA	2L	8	0.030809971	SN	8.718	8.9773	0.046	0.0386	0.1766	8.6185	8.8868	7.8448	0.2291	0.0626	0.7997	0.3968	0.3429	1.385	8.7221	9.0111	8.5656	8.72	6.25	8.57	8.95	8.72	8.18	8.34	9	8.85	8.57	8.53	8.97	8.94	8.55	9.11	8.95	9.22	9.08	9.12	9.06	9.12	8.93	9.13	8.93	8.66	9.02	9.03
143743_at	CG33529-PB	2L	4	0.064281632	SN	5.2273	5.5907	0.0382	0.0915	0.1793	5.0294	5.4388	4.3684	0.1108	0.0909	0.4523	0.1919	0.4978	0.7834	5.1343	5.4496	4.7757	4.78	4.86	3.47	4.81	5.15	5.13	6.21	6.21	5.77	5.69	5.41	5.78	5.84	5.12	6.09	5.1	5.63	5.69	5.62	5.38	5.55	4.94	5.09	5.03	5.06	5.19	6.16
143745_at	CG1163-PA	3R	2	-0.059273101	SN	7.059	7.393	0.081	0.0652	0.0383	7.8046	7.2145	8.6247	0.3651	0.0859	0.1905	0.6323	0.4706	0.33	7.656	7.116	8.5895	8.31	8.97	8.59	8.5	7.26	7.66	6.8	7.09	6.96	7.58	7.08	7.79	7.7	6.98	7.74	7.03	6.71	7.13	7.18	7.2	6.37	7.54	7.1	6.94	8.37	7.59	6.93
143746_at	CG3314-PA	X	2	-0.06460177	SN	10.397	10.692	0.0201	0.0381	0.011	11.7193	10.5731	12.2274	0.1361	0.0735	0.0779	0.2358	0.4028	0.135	11.6474	10.6053	12.2329	12.09	12.23	12.36	11.53	11.98	11.65	11.18	11.54	10.69	10.82	10.44	10.67	10.43	10.73	10.61	10.59	10.31	10.41	10.57	10.6	10.99	10.61	10.38	10.66	10.75	10.66	10.95
143753_at	CG5403-PB	2R	3	-0.107047332	SN	4.0817	4.5688	0.2916	0.1587	0.3536	5.2358	4.2865	5.043	0.8813	0.1242	1.0297	1.5265	0.6804	1.7834	5.1585	3.9429	4.017	4.01	7.1	4.02	3.75	5.16	6.8	5.48	4.78	5.57	5.63	5.86	5.16	3.77	4.63	3.57	3.7	3.78	3.64	3.91	4.17	3.86	3.98	3.84	3.78	3.8	3.78	4.19
143754_at	CG12245-PA	2L	2	-0.051401758	SN	3.3097	3.7873	0.1627	0.1824	0.3212	3.7093	3.4805	4.1099	0.3485	0.1159	0.7622	0.6036	0.6349	1.3202	4.0319	3.2531	3.5356	3.17	5.62	3.54	3.01	4.03	4.08	4.02	3.6	4.33	4.17	5.99	3.98	3.04	3.61	2.83	2.93	3.08	2.9	3.11	4.11	3.07	3.26	3.45	3.03	3.03	3.04	3.84
143755_at	CG3025-PA	X	4	-0.056356159	SN	4.0467	4.3303	0.2182	0.0922	0.1736	4.6975	4.2107	4.5033	0.5919	0.0709	0.4513	1.0251	0.3883	0.7817	4.8357	4.2331	4.2005	4.2	3.92	5.39	4.84	3.61	5.65	2.9	4.96	3.89	3.73	4.25	3.73	4.4	4.6	3.8	4.32	4.43	4.52	4.84	3.92	4.45	4.21	4.35	4.5	4.17	3.95	4.01
143756_at	CG10601-PA	3L	5	0.038098204	SN	4.4737	4.9252	0.1512	0.1349	0.0906	4.2409	4.712	4.9098	0.3703	0.116	0.2569	0.6414	0.6356	0.445	4.2299	4.7087	4.8049	4.53	5.4	4.8	4.89	3.6	4.23	4.81	3.35	4.7	4.15	4.58	5.24	5.05	3.77	5.39	5.1	5.62	4.71	4.21	4.95	4.02	5.56	5.35	5	5.09	4.25	3.37
143758_at	CG33513-PC	X	3	-0.007272619	SN	3.7047	4.1327	0.1192	0.1556	0.2576	3.9041	3.9039	4.1031	0.2686	0.1109	0.6102	0.4652	0.6074	1.0569	3.9954	3.8054	3.5093	3.51	5.32	3.48	3.4	4	4.32	4.21	4.29	4.12	4.29	4.44	4.12	3.34	4.19	3.45	4.39	4.69	3.98	3.4	3.56	3.37	3.06	3.48	3.49	3.16	3.17	3.36
143760_at	CG7779-PA	2R	3	-0.069945675	SN	3.9733	4.3509	0.1241	0.1302	0.2381	4.6059	4.1633	4.995	0.33	0.099	0.6867	0.5717	0.5421	1.1893	4.894	4.1655	5.3444	5.34	5.97	3.67	4.98	4.89	3.95	3.88	3.47	4.49	4.07	4.47	4.84	3.93	5.46	4.66	3.64	3.86	3.49	3.96	4.31	4.52	4.18	4.99	3.18	4.6	4.28	4.14
143768_at	CG1864-PB	2L	2	0.012462274	SN	3.672	3.9938	0.1623	0.1195	0.2541	3.6433	3.8298	4.0734	0.3414	0.0835	0.5977	0.5913	0.4575	1.0352	3.6838	3.8706	3.6187	3.34	5.26	3.62	3.03	3.68	4.21	3.88	3.96	4.24	3.98	4.39	4.04	3.48	3.99	3.28	3.19	3.42	3.69	3.8	4.82	4.51	3.38	3.86	3.73	3.39	3.08	3.37
143769_at	CG1019-PA	3R	2	-0.013262196	SN	10.1386	10.4297	0.0111	0.0396	0.0346	10.8034	10.3112	9.8145	0.0693	0.0745	0.1962	0.12	0.4081	0.3397	10.8604	10.4241	9.8169	10.15	9.47	9.82	10.86	10.67	10.88	9.75	9.01	10.17	9.74	9.96	10.13	10.22	10.72	10.49	10.54	10.32	10.74	10.62	10.75	10.46	10.63	10.45	10.37	10.56	10.4	10.48
143771_at	CG8637-PA	3L	5	-0.025763173	SN	4.699	5.0943	0.104	0.102	0.2764	5.3399	4.968	4.785	0.3206	0.0925	0.7637	0.5552	0.5066	1.3227	5.4316	5.0771	5.0669	5.94	3.34	5.07	5.43	5.84	4.74	4.26	5.38	5.07	4.6	4.97	4.08	5.08	4.97	5.51	5.31	5.1	5.26	5.29	5.15	5.38	5.06	4.97	5.07	5.11	5.1	4.89
143772_at	CG8912-PC	2R	3	0.042502444	SN	4.1942	4.57	0.0803	0.1241	0.2683	4.2142	4.3757	3.642	0.1953	0.0991	0.5641	0.3383	0.5429	0.977	4.1726	4.3859	3.9266	2.55	4.45	3.93	3.9	4.17	4.57	3.97	4.35	4.11	4.14	4.09	3.89	3.43	4.89	4.48	5.44	4.64	5.1	4.57	3.74	4.97	4.73	4.24	4.42	5.72	4.55	3.95
143775_at	CG7754-PA	2R	2	-0.040705661	SN	3.9373	4.1577	0.0531	0.0782	0.1609	4.3002	4.0427	4.4599	0.1318	0.0577	0.4144	0.2282	0.3161	0.7177	4.3404	3.9994	4.8658	4.87	3.63	4.88	4.34	4.51	4.05	3.68	3.99	3.93	4.01	4.48	4.61	3.84	4.24	3.94	3.68	3.66	3.8	4.05	4.08	4.2	3.76	3.94	4.15	3.5	3.83	4.72
143777_at	CG8956-PD	3R	3	-0.130801688	SL	3.9553	4.3337	0.048	0.1292	0.1773	5.2243	4.1175	5.1606	0.1449	0.0971	0.5282	0.251	0.5319	0.9148	5.2976	4.0105	5.2391	4.21	6.03	5.24	4.94	5.43	5.3	4.09	3.72	5.1	5.16	5.36	4.6	3.31	4.09	3.66	4.78	4.59	4.21	4.16	3.73	4	3.78	4	3.93	3.93	3.92	3.34
143778_at	CG2028-PA	X	6	0.261762729	SH	8.0569	8.2593	0.296	0.0348	0.4293	5.099	8.1573	5.495	0.8713	0.0519	1.362	1.5091	0.2842	2.3591	5.5864	8.1441	6.6353	7.07	2.78	6.64	6.3	5.59	3.41	8.01	8.99	8.42	8.24	7.54	7.95	8.02	8.47	8.15	8.41	8.33	8.34	8.18	8.31	8.12	8.35	8.27	8.43	8.14	8.04	8.34
143783_at	CG18741-PB	3R	3	-0.010240291	SN	3.4117	3.884	0.0942	0.1768	0.1203	3.5717	3.5915	3.907	0.1943	0.116	0.2714	0.3365	0.6352	0.4701	3.7118	3.3817	3.8331	3.83	4.41	3.48	3.19	3.71	3.82	5.37	3.37	3.9	3.79	5.42	4.01	2.98	3.1	2.93	3.26	2.99	4.03	3.39	3.48	3.22	3.55	3.32	3.46	3.25	3.43	3.34
143784_at	CG1469-PA	3R	4	-0.016126617	SN	9.3383	9.5923	0.0076	0.0355	0.156	9.9498	9.5022	9.241	0.0435	0.0616	0.8322	0.0754	0.3371	1.4415	9.9395	9.5609	9.8351	9.84	7.6	10.29	9.88	10.03	9.94	9.87	8.99	9.73	9.6	9.05	9.61	9.59	9.49	9.78	9.08	9.86	9.42	9.31	9.47	9.53	9.55	9.76	9.19	9.54	9.56	9.82
143787_at	CG7833-PA	2L	2	0.073711166	SN	3.3767	3.8427	0.1303	0.1844	0.0835	3.1286	3.6044	3.2818	0.2354	0.1213	0.1583	0.4078	0.6645	0.2741	2.9855	3.5994	3.2765	3.56	3.28	3.01	2.81	3.59	2.99	4.69	4.06	3.06	3.59	2.93	3.73	4.42	3.22	3.48	2.61	3.69	3.61	3.06	4.24	3.22	3.21	3.88	3.9	2.42	2.9	2.54
143790_at	CG2849-PA	X	9	0.063587791	SN	4.3476	4.685	0.0853	0.1027	0.0881	3.4877	4.5378	5.7862	0.1718	0.0851	0.2944	0.2976	0.4662	0.51	3.5221	4.5635	5.9388	5.94	5.22	6.2	3.52	3.77	3.17	4.61	5.61	4.29	4.94	3.85	4.55	5	4.36	4.6	4.58	4.96	5	4.93	4.26	4.67	4.24	4.32	4.2	4.2	4.73	4.82
143792_at	CG3715-PA	3L	4	0.039804268	SN	6.4417	6.8027	0.1894	0.0704	0.1177	6.2779	6.6772	6.0879	0.6863	0.0859	0.4137	1.1888	0.4704	0.7165	6.7525	6.7379	5.9472	6.86	5.45	5.95	7.16	4.93	6.75	4.77	6.49	6.66	6.82	6.55	6.75	7.02	6.77	6.13	6.52	6.92	6.4	6.82	6.57	6.88	6.83	7.09	7.39	6.84	6.92	6.45
143793_at	CG4457-PA	3L	2	-0.040728295	SN	5.5377	5.9664	0.0411	0.1054	0.1289	5.8587	5.7211	7.0048	0.1391	0.1101	0.5212	0.241	0.6028	0.9027	5.725	5.5432	7.4054	7.64	5.97	7.41	6.14	5.73	5.71	6.03	6.02	5.61	6.55	6.91	5.5	5.22	5.38	5.7	6.22	4.88	5	5.18	6.55	5.18	5.75	5.38	5.51	6.18	5.44	5.87
143796_at	CG9564-PA	2L	2	-0.17064291	SL	2.77	3.1117	0.147	0.1644	0.2126	4.3063	2.9281	3.0057	0.3655	0.0879	0.3689	0.633	0.4815	0.639	4.0285	2.8825	3.0356	2.35	3.63	3.04	5.03	3.86	4.03	2.86	2.79	2.98	2.94	3.13	2.81	2.21	3.14	2.74	2.78	2.99	2.22	3.12	3.8	3.06	3.39	2.9	2.81	2.43	3.09	3.17
143797_at	CG6720-PA	2L	6	0.011000224	SN	6.6876	7.264	0.0564	0.1001	0.0519	7.1081	7.0898	6.4942	0.2313	0.1295	0.1947	0.4006	0.7095	0.3372	7.0638	7.1839	6.4481	6.85	6.45	6.18	7.06	6.73	7.53	7.02	7.24	6.6	6.8	6.36	6.43	7.08	7.21	7.32	7.6	7.3	7.64	7.59	6.93	7.07	7.47	7.1	7.63	8.08	7.72	7.12
143806_at	CG4977-PA	2L	5	0.207102376	SH	5.8147	6.304	0.1361	0.115	0.0923	4.0272	6.0726	4.8987	0.3165	0.1275	0.261	0.5483	0.6984	0.452	3.7897	6.1296	4.7363	4.74	5.41	4.55	3.79	3.64	4.65	5.56	4.15	5.87	4.89	5.77	6.14	5.32	6.42	6.78	7.11	5.64	5.95	5.46	5.65	5.4	6.71	6.88	7.13	6.26	6.12	5.46
143808_at	CG10379-PA	3R	3	0.039641218	SN	8.1513	8.4932	0.0905	0.0549	0.089	7.688	8.2802	7.8384	0.4015	0.0829	0.4028	0.6954	0.4543	0.6976	7.3448	8.2742	8.1694	8.31	7.04	8.17	8.49	7.23	7.34	7.8	7.77	8.2	8.37	8.33	8.26	8.62	7.94	8.25	8.4	8.56	8.36	8.27	8.01	8.3	8.28	8.07	8.2	8.88	8.37	7.47
143810_at	CG2302-PA	X	4	-0.217228464	SL	1.964	2.3703	0.0645	0.2368	0.108	3.4455	2.085	2.0721	0.1282	0.0902	0.1292	0.2221	0.4938	0.2238	3.5455	1.9088	2.1739	2.23	2.17	1.82	3.6	3.19	3.55	1.92	1.88	2.14	1.84	2.14	1.97	2.19	1.86	2.69	2.07	1.82	1.75	2.03	1.8	1.79	1.67	2.48	2.5	1.77	1.9	2.58
143812_at	CG2986-PA	2L	7	0.011084182	SN	12.4577	12.5997	0.0211	0.0157	0.0191	12.1681	12.5146	12.5677	0.1481	0.0358	0.1389	0.2565	0.196	0.2407	12.2869	12.4777	12.6918	12.72	12.29	12.69	12.34	12.29	11.87	12.17	12.76	12.51	12.41	12.22	12.58	12.6	12.44	12.57	12.44	12.33	12.27	12.44	12.46	12.7	12.71	12.56	12.4	12.85	12.61	12.56
143814_at	CG10036-PB	2R	6	-0.032154237	SN	3.674	4.0483	0.1353	0.138	0.0799	4.4582	3.8712	3.004	0.3482	0.0976	0.1386	0.603	0.5344	0.2401	4.7338	3.9421	3.0166	3.02	3.24	2.76	3.77	4.73	4.87	3.29	4.13	2.79	2.65	3.26	3.93	4	4.95	3.67	4.46	3.72	3.3	4.2	3.96	4.17	4.3	4.06	3.97	3.19	3.9	4.45
143815_at	CG7951-PA	3R	5	0.051579603	SN	6.8224	7.1343	0.0475	0.0623	0.1099	6.2682	6.9929	6.7483	0.1719	0.0796	0.4282	0.2977	0.4358	0.7416	6.2011	7.044	6.8466	6.85	7.44	5.96	6.01	6.59	6.2	5.78	6.76	7.58	6.99	6.39	7.56	7.46	6.34	7.37	7.03	7.44	7.14	7.03	7.27	6.85	6.39	7.61	7.05	6.51	6.88	6.77
143816_at	CG4215-PA	2L	2	-0.143061902	SL	4.0281	4.5804	0.074	0.1817	0.0994	5.2822	4.2717	6.2326	0.2258	0.1417	0.3579	0.391	0.776	0.6198	5.4299	4.1896	6.083	6.91	5.7	6.08	5.58	4.84	5.43	3.92	6.78	3.31	3.92	3.05	4.47	4.53	4.25	4.04	3.97	4.14	4.33	5.18	5.46	2.68	4.26	3.84	4.51	3.51	3.83	4.07
143820_at	CG4260-PB	2L	4	0.021257506	SN	6.3027	6.6963	0.0972	0.084	0.0836	6.0353	6.522	7.0069	0.3385	0.1	0.3381	0.5863	0.548	0.5857	6.2723	6.5576	7.3447	7.34	6.33	7.35	6.47	6.27	5.37	6.29	6.91	6.46	6.06	6.49	7	6.69	5.59	7.14	5.76	7	6.56	6.31	5.84	6.56	6	7.02	6.82	5.83	6.38	6.75
143828_at	CG1451-PA	3R	4	-0.039577808	SN	4.4846	4.9506	0.1375	0.1365	0.2972	4.9208	4.6767	5.3122	0.3907	0.1165	0.9116	0.6768	0.6381	1.579	5.1265	4.4831	4.4133	4.39	7.14	4.41	4.17	5.13	5.47	5.36	5.01	5.84	5.86	6.44	5.65	4.31	4.15	4.3	4.13	4.58	3.99	4.2	4.66	4.18	4.23	4.45	4.14	4.39	4.18	4.6
143829_at	CG7100-PL	2L	5	-0.097240064	SN	4.8203	5.1737	0.1271	0.1003	0.2961	5.9103	4.9963	6.0373	0.4337	0.0915	1.032	0.7512	0.5011	1.7874	6.3379	4.9953	5.0657	4.95	8.1	5.07	6.34	5.04	6.35	4.17	3.76	5.8	4.92	5	5.24	5.26	4.59	5.04	4.99	4.96	5.05	5.56	5.12	5.82	5.13	4.69	4.92	6.06	4.81	5.4
143834_at	CG5814-PA	3R	2	-0.223167306	SL	2.4178	3.2817	0.1801	0.4237	0.5891	4.7809	2.7375	2.1299	0.4972	0.2118	0.7244	0.8612	1.1598	1.2547	5.1985	2.5706	1.4239	1.42	3.58	1.39	5.2	5.35	3.79	1.62	7.19	2.43	1.56	1.7	1.92	1.52	1.84	2.43	4.4	2.85	2.6	2.65	2.4	1.47	3.52	2.85	3.11	3.72	3.44	1.43
143836_at	CG3373-PA	3R	2	0.036503124	SN	7.7449	8.0454	0.07	0.0535	0.0499	7.3908	7.909	7.5169	0.2985	0.0772	0.2165	0.517	0.4231	0.3751	7.2462	7.9507	7.7099	7.71	7.08	7.76	7.96	6.96	7.25	7.35	7.37	8.38	8.39	7.18	7.81	8.29	8.39	8.19	8.05	7.53	7.9	7.68	8.14	8.17	8	7.77	8.12	7.9	8.43	7.06
143837_at	CG8440-PA	2R	6	0.011985967	SN	7.7353	7.927	0.0239	0.0341	0.0106	7.5661	7.8442	8.003	0.1044	0.0489	0.049	0.1808	0.2676	0.0849	7.6457	7.8749	7.9611	8.1	7.96	7.95	7.36	7.65	7.69	8.25	7.55	7.63	7.67	8.07	7.53	8	7.82	8.19	7.62	7.99	8.1	7.9	8	7.82	7.69	7.86	8.04	7.86	7.86	8.11
143838_at	CG6141-PA	2L	7	0.005429405	SN	11.4272	11.7307	0.0168	0.032	0.0167	11.2598	11.6436	12.3402	0.1093	0.068	0.1188	0.1894	0.3724	0.2058	11.3282	11.7093	12.3334	12.33	12.14	12.55	11.41	11.33	11.05	11.71	12.29	11.72	11.87	11.59	11.83	11.7	11.75	11.71	11.72	11.64	11.59	11.74	11.63	11.84	11.82	11.57	11.92	11.49	11.72	11.88
143839_at	CG5475-PA	3R	4	-0.131045944	SL	4.9857	5.4209	0.062	0.1207	0.1977	6.7913	5.2059	5.9654	0.2433	0.1147	0.6808	0.4214	0.6284	1.1792	6.8118	5.188	6.4157	6.42	4.63	6.85	7.2	6.81	6.36	4.11	6.24	5.47	4.25	4.7	5.63	5.06	5.16	6.21	5.03	5.95	6.06	6.18	5.49	5.1	5.6	5.22	5.13	5.56	4.6	3.89
143841_at	CG18657-PA	X	7	0.004376368	SN	4.453	4.8044	0.0735	0.1044	0.1916	4.3759	4.5933	5.0789	0.1858	0.0876	0.5617	0.3218	0.4797	0.973	4.5594	4.4132	4.6177	4.42	6.2	4.62	4	4.56	4.56	5.78	4.73	5.24	5.05	5.11	5.97	4.22	4.33	4.45	4.13	4.23	4.09	4.34	4.57	4.42	4.28	4.41	4.16	4.24	4.38	4.68
143843_at	CG5771-PA	3R	6	0.017912153	SN	7.4637	7.672	0.0268	0.0388	0.0244	7.202	7.5542	7.6658	0.1113	0.0535	0.108	0.1928	0.293	0.187	7.1109	7.5316	7.6689	7.85	7.67	7.48	7.07	7.11	7.42	7.39	7.23	7.75	7.51	7.62	7.64	7.72	7.24	7.75	7.52	7.13	7.5	7.46	7.51	7.19	7.39	8.08	7.7	7.13	7.83	7.54
143844_at	CG7062-PA	3L	4	0.000183239	SN	7.616	7.9136	0.0458	0.0514	0.129	7.9361	7.7976	7.3652	0.2097	0.0731	0.5484	0.3632	0.4005	0.9499	8.0974	7.8847	7.5175	7.52	6.35	8.23	8.1	8.19	7.52	7.2	6.37	7.72	7.47	8.18	7.74	7.66	8.15	7.18	7.9	7.78	7.69	8.06	7.58	8.07	8.23	8.04	8.1	8.18	7.89	8.02
143845_at	CG6601-PA	2L	3	0.123006834	SN	4.5887	5.2352	0.2598	0.1855	0.3216	3.7182	4.925	4.7775	0.5577	0.1668	0.8871	0.9659	0.9135	1.5364	3.2428	4.9133	5.522	5.8	3.01	5.52	4.83	3.08	3.24	3.09	5.21	4.43	3.31	3.53	4.87	4.83	4.7	6.13	5.41	4.96	6.21	4.96	5.68	6.21	4.81	4.77	5.96	4.49	4.92	3.75
143846_at	CG6920-PA	3R	2	-0.134445662	SL	2.3543	2.8333	0.1997	0.2512	0.1359	3.4556	2.5213	2.4363	0.3984	0.1156	0.1911	0.6901	0.6334	0.331	3.8136	2.3233	2.5266	2.07	2.71	2.53	3.89	2.66	3.81	2.18	4.99	2.19	2.2	2.42	2.71	2.02	2.14	1.9	3.09	2.57	2.5	2.6	2.14	2.01	2.87	3.44	2.32	3.01	2.05	2.05
143848_at	CG10539-PA	3L	4	0.008936351	SN	4.8246	5.1137	0.0886	0.0786	0.3026	5.3366	5.0029	3.6709	0.273	0.0718	0.6413	0.4728	0.3932	1.1108	5.3023	5.1207	4.2765	4.28	2.39	4.35	5.83	4.88	5.3	4.2	5.04	5.2	4.45	4.07	4.23	5.05	5.11	5.21	5.37	5.23	5.29	5.09	5.18	5.24	5.13	5.01	5.08	5.07	5.11	5.32
143849_at	CG3539-PD	2L	3	0.024503243	SN	6.4503	6.7743	0.1314	0.0675	0.1163	6.2484	6.6344	6.662	0.4739	0.0818	0.4472	0.8209	0.4479	0.7746	6.665	6.7146	6.9219	7.27	5.79	6.92	6.78	6.66	5.3	5.71	5.82	6.4	6.2	6.49	7.26	6.55	7.35	6.96	6.49	7.01	6.64	6.84	6.83	6.45	6.79	6.68	6.58	7.07	6.88	5.51
143852_at	CG1279-PA	3R	2	0.377727335	SH	3.9108	4.7048	0.1439	0.26	0.1646	2.3337	4.3306	2.02	0.1939	0.2055	0.1919	0.3358	1.1258	0.3325	2.1725	4.5612	1.8596	1.86	2.4	1.8	2.72	2.11	2.17	2.25	3.08	2.84	2.98	4.47	4.05	4.21	4.01	4.61	5.19	3.85	5.35	5.61	3.05	4.14	5.07	5.82	5.58	5.05	5.33	1.89
143853_at	CG8075-PA	2R	7	0.005093887	SN	4.3673	4.679	0.0166	0.0988	0.0391	4.4755	4.5075	4.4361	0.0428	0.0813	0.1001	0.0742	0.4453	0.1734	4.4492	4.5102	4.5199	4.55	4.52	4.24	4.45	4.42	4.56	5.61	4.25	4.2	4.62	4.6	4.49	4.31	4.58	3.89	4.53	4	4.6	4.03	3.77	4.3	5.08	5.04	4.22	5.25	4.84	4.08
143854_at	CG9023-PA	2R	3	0.084102675	SN	2.6886	3.3199	0.1591	0.3004	0.5513	2.2683	3.0246	3.6282	0.2083	0.1659	1.1549	0.3609	0.9085	2.0003	2.4147	3.1866	4.6355	4.64	1.32	4.92	2.41	2.53	1.86	2.28	1.18	2.21	1.92	1.32	2.44	3.19	2.82	3.65	3.55	3.18	4.5	3.94	2.14	3.49	3.52	3.98	3.21	4.35	4.09	2.14
143855_at	CG10571-PA	3L	4	-0.099867393	SN	2.815	3.0397	0.116	0.1086	0.0505	3.5098	2.9116	3.3697	0.235	0.0577	0.0982	0.4071	0.3161	0.1702	3.7235	2.8147	3.4055	3.41	3.18	3.52	3.72	3.77	3.04	2.83	2.49	2.81	2.71	3.46	2.94	2.72	3.42	2.51	2.89	2.77	2.79	2.61	2.82	3.47	3.31	2.52	2.78	2.71	3.08	3.4
143856_at	CG10605-PA	3L	6	-0.043654079	SN	3.291	3.5027	0.1508	0.0883	0.2336	3.6164	3.3806	3.7375	0.3149	0.0545	0.504	0.5454	0.2984	0.8729	3.6106	3.2503	3.3784	3.38	4.73	3.1	3.07	3.61	4.16	3.9	3.47	3.67	3.81	3.85	3.75	3.72	3.26	3.09	3.13	3.23	3.11	3.24	3.34	3.2	3.16	3.18	3.19	3.2	3.26	3.13
143857_at	CG6703-PB	3R	6	-0.032967033	SN	5.0957	5.4813	0.1189	0.1022	0.1231	5.5092	5.277	5.8502	0.3783	0.0984	0.4158	0.6553	0.5391	0.7202	5.3736	5.2335	6.2101	6.21	5.02	6.32	4.93	5.37	6.22	5.83	6.04	5.28	5.23	4.19	4.8	5.64	5.05	5.7	6.25	5.28	5.54	4.66	4.75	5.15	4.83	4.97	4.88	5.83	6.45	5.83
143859_at	CG3730-PA	2R	3	0.067727992	SN	5.167	5.4208	0.1294	0.0669	0.0955	4.707	5.2703	4.6119	0.3516	0.0644	0.2542	0.609	0.3525	0.4404	5.0544	5.0972	4.6534	4.65	5.03	4.15	4	5.05	5.06	5.06	5.14	5.04	5.52	5.04	5.72	6.29	5.26	5.59	5.1	5.01	5.06	5.2	4.97	5.46	5.04	5.08	5.74	5.04	6.22	5.52
143867_at	CG6446-PA	2R	6	0.023687	SN	5.557	5.813	0.101	0.0634	0.177	5.3329	5.6768	5.8104	0.311	0.0657	0.5937	0.5387	0.3598	1.0284	5.5641	5.633	5.3833	5.06	6.98	5.38	5.56	5.72	4.72	6.67	6.12	5.93	6.19	6.31	5.81	5.62	5.13	5.42	5.17	6.08	5.78	5.59	5.58	5.58	5.38	5.38	5.1	5.3	5.34	5.65
143868_at	CG16858-PA	2L	2	-0.033015982	SN	6.6235	7.0273	0.0532	0.0841	0.0147	7.3674	6.8235	6.7997	0.2263	0.1048	0.0579	0.3919	0.5739	0.1003	7.4733	6.7455	6.756	6.91	6.73	6.76	6.93	7.47	7.7	7.35	6.17	7.55	7.59	7.98	7.57	6.61	7.24	7	6.11	6.91	6.03	6.07	7.61	6.86	6.61	6.55	6.67	5.88	6.77	7.21
143870_at	CG4412-PA	3R	6	0.011260206	SN	11.9588	12.1157	0.0157	0.0171	0.0205	11.7676	12.0599	11.9914	0.1065	0.0377	0.142	0.1844	0.2067	0.2459	11.7455	12.1151	12.1011	12.16	12.1	11.71	11.96	11.75	11.6	12.28	11.97	12.22	12.33	12.13	12.11	12.01	12.15	12.05	12.12	12.2	12.06	12.11	12.16	12.04	11.98	12.26	12.14	11.27	11.77	12.23
143871_at	CG6030-PA	3R	5	0.006072836	SN	11.1951	11.4567	0.0404	0.0312	0.0193	11.2041	11.3641	11.3582	0.2611	0.0647	0.1267	0.4522	0.3543	0.2194	11.3411	11.439	11.3473	11.58	11.14	11.35	11.57	11.34	10.7	11.8	11.45	11.44	11.52	11.69	11.3	11.48	11.54	11.63	11.22	11.73	11.3	11.44	11.57	11.37	11.37	11.39	11.39	10.54	10.83	11.44
143877_at	CG4634-PA	2R	4	-0.006098483	SN	8.8456	9.2017	0.0185	0.051	0.0993	8.947	9.0847	9.8644	0.0955	0.0846	0.5653	0.1655	0.4632	0.979	8.8664	9.1252	10.3821	10.48	8.74	10.38	9.14	8.84	8.87	9.86	9.45	9.35	9.55	9.08	8.96	9.38	9.57	9.27	9.29	8.91	8.89	8.72	8.93	9.34	9.42	8.78	9.4	9.13	8.79	9.13
143878_at	CG6148-PA	3R	6	-0.045	SN	7.3169	7.7653	0.0118	0.0697	0.0507	8.5502	7.6397	7.4263	0.0584	0.0972	0.2174	0.1012	0.5325	0.3766	8.5172	7.7394	7.5516	7.72	7	7.55	8.47	8.66	8.52	7.78	8.24	8	7.94	7.77	7.46	7.71	7.83	7.52	7.75	7.97	7.91	8.12	7.96	7.86	7.84	7.47	7.73	8.11	7.31	7.59
143879_at	CG3320-PA	3R	4	0.001338514	SN	8.2607	8.68	0.0338	0.06	0.0894	8.4907	8.5528	8.6491	0.1655	0.0937	0.4465	0.2867	0.5131	0.7733	8.4988	8.5817	8.7015	9.39	7.85	8.7	8.77	8.5	8.2	8.4	6.28	8.22	8.38	8.31	8.4	8.62	8.38	8.92	8.47	8.74	8.76	8.63	8.95	8.43	8.53	9.31	8.85	8.7	8.67	8.53
143881_at	CG13598-PB	3R	3	-0.043115037	SN	3.9713	4.2357	0.1609	0.0922	0.0273	4.5117	4.0948	4.1206	0.419	0.069	0.0648	0.7257	0.3777	0.1123	4.1592	4.0924	4.1397	4	4.22	4.14	4.03	5.35	4.16	4.11	5.05	4.08	4.07	4.21	4.12	4.06	4.1	3.94	4	4.07	4.02	4.41	4.13	4.7	4.01	3.42	4.04	3.63	3.23	4.07
143885_at	CG10293-PA	3R	6	0.011889926	SN	4.4449	4.7467	0.049	0.0922	0.0771	4.6878	4.6164	4.0254	0.1326	0.0777	0.1793	0.2298	0.4258	0.3105	4.7915	4.5204	3.8543	4.38	3.85	3.84	4.79	4.85	4.42	4.44	4.43	4.8	4.54	3.77	4.48	5.02	4.32	5.23	4.69	4.93	5.28	4.94	4.4	5.07	4.48	4.48	4.5	4.37	4.41	4.89
143887_at	CG5659-PA	X	8	0.168244428	SH	5.8733	6.362	0.1454	0.1091	0.1938	4.455	6.1657	5.1091	0.374	0.1228	0.5717	0.6477	0.6729	0.9903	4.4794	6.2859	5.2284	6.03	4.06	5.23	5.09	4.48	3.8	5.35	4.99	7.3	5.87	6.02	6.95	5.96	6.12	6.63	6.12	6.1	6.51	6.72	5.81	6.6	6.28	6.6	6.04	5.7	7	6.38
143889_at	CG5994-PA	3L	2	-0.068598481	SN	6.5123	6.9759	0.0609	0.0955	0.0609	7.6393	6.7494	7.556	0.2686	0.1176	0.2659	0.4652	0.6444	0.4605	7.8634	6.8707	7.7938	7.85	7.03	7.79	7.95	7.1	7.86	6.19	6.88	6.83	5.87	6.87	6.26	6.27	6.9	7.18	7.42	7.26	7.07	6.99	6.59	6.35	7.63	7.1	7.35	8.19	6.34	5.84
143893_at	CG8418-PA	2R	5	-0.01369364	SN	7.6419	7.952	0.0645	0.0551	0.178	8.2197	7.8215	7.3825	0.3061	0.0787	0.7586	0.5302	0.4313	1.3139	8.239	7.904	8.0798	8.2	5.87	8.08	8.24	7.68	8.74	7.33	6.46	7.32	7.52	7.18	7.79	7.82	8.11	8.38	8.26	7.92	8.02	7.92	7.83	7.76	8.1	8.1	7.84	8.14	8.13	7.89
143894_at	CG4569-PA	2R	3	-0.039415965	SN	2.5096	3.2206	0.4072	0.3552	0.1292	3.3991	2.8195	1.8901	0.799	0.1829	0.141	1.384	1.0016	0.2441	3.8138	2.5922	1.7635	1.76	2.17	1.74	3.81	4.53	1.86	1.82	1.7	2.6	2.98	2.01	2.57	3.25	1.86	4.14	1.73	2.58	3.29	2.42	2.37	1.81	2.89	3.64	1.74	5.69	2.71	2.2
143896_at	CG2286-PA	X	4	-0.026697424	SN	10.1699	10.347	0.0321	0.0245	0.0165	10.7849	10.2589	10.6724	0.1996	0.0459	0.1014	0.3457	0.2514	0.1756	10.7772	10.2416	10.6801	10.84	10.68	10.49	10.78	10.44	11.13	10.64	10.23	10.71	10.35	10.24	9.91	10.04	10.65	9.91	10.38	10.24	10.24	10.46	10.39	10.19	10.13	10.24	10.51	9.83	9.86	10.26
143898_at	CG6253-PA	3L	7	0.008389262	SN	11.9437	12.068	0.0311	0.0143	0.0218	11.6504	12.0162	12.4326	0.2091	0.0314	0.1562	0.3621	0.1718	0.2706	11.6668	12.0219	12.43	12.43	12.16	12.7	12	11.67	11.28	11.42	12.31	12.1	12.08	11.76	11.96	12.08	12	12.17	12.02	12	12.03	11.92	11.96	12.13	11.97	12.04	12.06	12.13	12.26	12.3
143899_at	CG14724-PA	3R	5	-0.000494046	SN	11.456	11.6418	0.023	0.0228	0.0424	11.5824	11.5569	11.5362	0.1538	0.0481	0.2822	0.2664	0.2637	0.4888	11.5461	11.5607	11.6983	11.92	10.99	11.7	11.55	11.34	11.87	12.22	11.71	11.9	11.67	11.39	11.57	11.33	11.76	11.55	11.46	11.68	11.11	11.54	11.54	11.49	11.58	11.78	11.52	10.74	11.25	11.55
143901_at	CG8593-PA	3L	4	0.024422606	SN	7.6297	7.8743	0.0388	0.0438	0.0816	7.3402	7.7292	7.6114	0.1646	0.0619	0.3587	0.285	0.3388	0.6213	7.3585	7.7278	7.6406	7.64	6.98	8.22	7.05	7.62	7.36	7.75	7.3	7.8	7.66	8.7	8.38	7.73	7.45	7.76	7.49	7.79	7.79	7.79	8.59	7.89	7.72	7.96	7.35	7.52	7.78	7.25
143903_at	CG6202-PA	3R	4	-0.010028653	SN	6.697	7.0333	0.0218	0.0652	0.1227	6.979	6.9083	7.1879	0.0879	0.0823	0.509	0.1522	0.4507	0.8816	6.8918	6.9481	7.3996	7.94	6.22	7.4	6.89	7.15	6.89	7.3	7.54	7.03	6.81	6.77	6.61	7	6.88	7.33	7.36	7.17	6.98	6.76	6.5	7.66	6.94	6.83	6.9	6.67	6.82	7.28
143904_at	CG15693-PA	3R	6	0.015817223	SN	11.4973	11.6307	0.0309	0.0161	0.021	11.0199	11.5614	11.9209	0.1968	0.034	0.1448	0.3409	0.1863	0.2508	10.9704	11.5652	11.915	11.67	12.17	11.92	11.38	10.97	10.71	11.37	11.84	11.6	11.63	11.21	11.57	11.84	11.33	11.75	11.49	11.44	11.41	11.34	11.41	11.88	11.38	11.58	11.57	11.77	11.7	11.78
143905_at	CG5192-PB	3R	4	0.061879449	SN	6.3653	6.7223	0.0398	0.0766	0.0738	5.2133	6.5686	7.9667	0.1199	0.0918	0.3395	0.2077	0.5029	0.588	5.272	6.6093	7.8211	7.47	8.61	7.82	5.39	4.98	5.27	6.12	6	6.82	5.97	5.54	6.74	6.89	6.64	6.77	7.28	6.79	6.45	6.3	6.2	7.12	6.87	6.47	7.13	6.76	7.54	7.2
143910_at	CG7037-PA	3L	6	-0.010982458	SN	4.6843	4.8624	0.0517	0.0525	0.1326	5.0201	4.7609	4.3542	0.1498	0.0456	0.3334	0.2594	0.25	0.5774	4.9291	4.7158	4.5773	4.58	3.7	4.79	4.82	5.31	4.93	5.34	5.46	4.57	4.39	4.99	4.73	4.51	5.02	4.59	4.34	5.02	4.93	4.64	4.7	4.63	4.53	4.8	4.6	4.61	4.53	4.6
143911_at	CG7610-PA	3R	6	-0.00462963	SN	10.6247	10.8377	0.0235	0.0273	0.0333	10.8748	10.7495	10.735	0.1474	0.0536	0.2066	0.2553	0.2938	0.3578	10.9223	10.7851	10.8978	10.98	10.32	10.9	11.1	10.92	10.6	10.97	10.37	11.02	11.07	10.87	10.72	10.73	11.2	10.98	10.81	10.78	10.61	10.71	10.74	10.62	10.83	11	10.76	10.11	10.4	10.79
143915_at	CG10145-PA	2R	6	-0.039084889	SN	2.7999	3.0179	0.1267	0.102	0.1316	3.1028	2.8821	3.0386	0.227	0.0537	0.2309	0.3933	0.2939	0.3998	2.9918	2.7645	2.8952	2.9	3.49	2.73	2.78	2.99	3.54	3.01	2.77	2.69	3.5	2.93	3.83	2.76	2.72	2.58	3.4	2.88	2.7	2.76	3.15	2.69	2.87	2.83	2.65	2.59	2.68	2.76
143918_at	CG10573-PA	3L	6	-0.011764646	SN	4.516	4.9167	0.1151	0.1178	0.25	4.6327	4.6801	5.2232	0.3079	0.1006	0.7539	0.5333	0.5511	1.3058	4.5963	4.5529	4.5448	4.4	6.73	4.54	4.12	4.6	5.18	5.44	4.61	5.28	5.57	6.42	5.78	4.14	4.43	4.73	4.09	4.26	4.23	4.29	4.5	4.28	4.23	4.87	4.19	4.32	4.84	4.71
143919_at	CG5799-PA	2R	6	-0.075388027	SN	4.0217	4.3267	0.0872	0.1055	0.2109	4.8015	4.1705	4.661	0.2416	0.0803	0.5675	0.4185	0.4401	0.983	4.6524	4.1712	4.1438	4.14	5.79	4.04	4.48	5.27	4.65	4.58	4.36	4.75	4.8	5.07	4.82	4.16	3.65	3.77	4.23	3.83	4.26	3.78	4.53	4.29	4.13	3.8	3.7	3.61	3.56	4.18
143920_at	CG14938-PA	2L	2	0.167021671	SH	4.9693	5.8568	0.3718	0.2294	0.6059	3.9423	5.4783	4.6063	0.8462	0.2294	1.6114	1.4657	1.2565	2.791	3.3178	5.6682	4.6313	4.63	1.8	7.38	5.62	2.89	3.32	5.61	5.91	3.94	4.53	3.21	3.86	5.72	5	6.5	5.59	7.23	6.97	6.95	6.85	6.52	5.55	5.2	4.79	5.95	5.83	6.88
143923_at	CG6312-PA	3R	2	-0.10374818	SN	3.9756	4.5647	0.4615	0.1978	0.1574	4.6297	4.2655	6.6465	1.2335	0.154	0.6039	2.1365	0.8435	1.0461	4.4812	4.1834	6.8488	7.58	5.51	6.85	6.84	2.57	4.48	3.12	3.98	3.12	3.97	3.96	3.11	4.52	4.87	4.73	3.86	4.07	4.72	4.67	3.64	4.8	3.89	5.69	4.39	4.57	5.02	3.45
143927_at	CG10023-PA	2R	3	0.072331051	SN	4.6683	4.9833	0.3166	0.0896	0.2331	3.9724	4.8545	5.1955	0.7261	0.0794	0.6992	1.2576	0.4351	1.211	4.1174	4.9245	5.7532	6.03	3.81	5.75	5.15	2.65	4.12	4.91	4.85	4.46	4.13	5.08	4.98	4.88	4.92	5.16	5.66	4.91	4.97	4.89	3.37	4.95	5.47	4.93	5.18	5.12	5	4.89
143928_at	CG6382-PA	2L	4	-0.006715814	SN	6.44	6.7017	0.0359	0.0558	0.046	6.5468	6.554	6.8649	0.1356	0.0668	0.1821	0.2349	0.3659	0.3154	6.6796	6.4517	6.9813	6.98	7.11	6.51	6.69	6.68	6.28	6.29	6.91	6.82	7.31	7.68	6.97	6.95	6.46	6.14	6.45	6.45	6.29	6.3	6.57	6.26	6.66	6.34	5.99	6.28	6.25	6.1
143929_at	CG9540-PA	X	4	0.010894785	SN	5.5561	6.7387	0.2304	0.2627	0.488	5.4524	6.2324	8.0969	0.7254	0.299	2.2815	1.2564	1.6375	3.9516	4.763	6.5976	10.2646	10.49	3.54	10.26	6.9	4.76	4.69	5.24	6.6	7.04	8.05	6.6	6.45	8.32	6.62	7.13	8.43	3.93	6.82	7.35	5.09	6.77	6.7	2.73	8.23	5.73	6.28	6.18
143933_at	CG7111-PA	2L	7	0.003922068	SN	10.7133	11.0593	0.0087	0.0373	0.0307	10.7208	10.9657	11.4209	0.0539	0.0747	0.2027	0.0933	0.4092	0.3511	10.7554	10.9984	11.4891	11.49	11.04	11.73	10.62	10.79	10.76	11.07	11.64	11.13	11.11	10.88	11.08	10.89	11.03	11	10.97	10.98	10.86	10.93	11.16	11.3	11.11	10.91	11.22	11.13	11.07	11.34
143934_at	CG8085-PB	2R	2	-0.008983041	SN	3.767	4.13	0.1013	0.131	0.2588	4.0268	3.9449	3.9211	0.2354	0.0943	0.586	0.4077	0.5166	1.015	3.977	3.8924	3.3949	3.28	5.09	3.39	3.65	4.46	3.98	4.24	3.56	4.52	4.12	4.39	3.93	4.06	3.94	4.48	3.07	3.85	4.37	3.51	3.81	3.3	3.36	3.89	3.31	3.4	3.52	3.44
143940_at	CG4237-PA	3L	2	-0.060006548	SN	3.9353	4.4447	0.1778	0.1685	0.3098	4.4695	4.1374	4.9992	0.4588	0.1272	0.8943	0.7947	0.697	1.549	4.7568	3.864	4.1162	4.12	6.79	4.09	3.57	4.76	5.08	5.02	4.75	5.25	5.67	5.96	5.47	3.68	3.93	3.34	3.57	3.69	3.83	3.8	3.92	3.77	3.7	3.69	3.68	3.71	3.85	3.95
143941_at	CG2969-PA	2L	5	-0.024084224	SN	4.0395	4.1717	0.0975	0.0456	0.0191	4.3289	4.11	4.1607	0.2437	0.0342	0.0459	0.4221	0.1875	0.0795	4.0948	4.1138	4.1167	4.25	4.12	4.11	4.82	4.08	4.09	4.13	4.07	4.49	4.1	4.13	4.1	4.46	4.13	4.1	3.73	4.08	4.36	4.14	3.79	4.11	4.04	4.46	4.19	4.15	4.1	4.05
143943_at	CG7179-PA	2L	2	-0.144337046	SL	3.3687	3.7373	0.2943	0.1489	0.3164	4.5687	3.5438	4.6287	0.7762	0.0963	0.8456	1.3444	0.5275	1.4646	4.3491	3.4465	4.6292	3.16	6.09	4.63	3.35	4.35	6.01	4.18	4.29	4.22	4	4.63	4.38	3.56	3.25	2.78	2.99	3.42	3.47	3.04	4.25	4.01	2.87	3.23	3.55	2.97	2.97	3.17
143944_at	CG8867-PA	2L	3	0.05508887	SN	8.9213	9.6016	0.0671	0.1009	0.3933	8.3135	9.3264	8.9799	0.3219	0.1718	2.0389	0.5575	0.9412	3.5315	8.1362	9.3932	10.2363	11.71	4.99	10.24	8.14	8.94	7.87	9.15	10.54	8.94	9.23	9.44	9.35	9.59	9.5	10.7	9.7	8.19	10.33	10.43	9.16	9.31	8.97	9.63	9.32	6.05	8.04	8.93
143945_at	CG14904-PA	3R	10	0.024005139	SN	8.8965	9.177	0.0393	0.0393	0.0935	8.6807	9.0847	8.7918	0.1967	0.0652	0.4746	0.3408	0.3573	0.8219	8.5277	9.1366	9.0498	9.45	7.87	9.05	9.07	8.53	8.44	8.53	7.61	9.02	9.02	9.15	9.13	9.27	8.95	9.42	9.21	8.88	9.02	9.22	8.86	9.11	9.14	9.35	9.32	8.59	9.24	9.04
143948_at	CG4938-PA	3R	3	-0.00931677	SN	3.0977	3.345	0.0269	0.1048	0.2801	3.1182	3.1942	3.6118	0.0485	0.0611	0.584	0.084	0.3347	1.0116	3.142	3.1202	3.1184	2.94	4.78	3.12	3.02	3.14	3.19	3.16	3.83	3.35	3.08	3.45	4.33	2.7	3.14	3.06	3.07	3.71	2.83	3.1	3.28	3.12	2.78	3.16	3.1	3.11	2.81	3.12
143949_at	CG7113-PA	X	2	0.038869295	SN	4.0367	4.4339	0.1567	0.1322	0.2493	3.9026	4.2007	3.9995	0.3531	0.1014	0.5756	0.6116	0.5553	0.997	3.8502	4.166	4.1172	4.93	2.95	4.12	4.54	3.32	3.85	4.43	3.38	4.49	4.17	3.65	4.29	3.97	4.31	6.17	4.36	3.53	3.33	3.44	4.02	4.38	5.28	3.94	4.14	4.78	4.3	4.04
143951_at	CG6556-PA	2R	8	0.012907678	SN	4.1647	4.3423	0.0293	0.059	0.1057	4.1492	4.256	4.215	0.0701	0.0459	0.2573	0.1214	0.2512	0.4456	4.2059	4.2546	4.026	3.89	4.72	4.03	4.01	4.21	4.23	4.49	3.93	4.56	4.48	4.3	4.6	4.22	4.06	4.52	4.42	4.51	4.59	4.1	3.9	4.23	4.27	4.16	4.16	4.77	4.14	3.85
143953_at	CG13281-PA	2L	3	0.049459001	SN	3.6963	4.4072	0.1397	0.21	0.2024	3.3979	3.8798	4.0445	0.2741	0.1487	0.4727	0.4747	0.8147	0.8188	3.4346	3.6154	3.7171	4.98	3.44	3.72	3.43	2.91	3.85	3.54	7.7	3.56	3.78	3.26	3.91	3.59	3.85	3.48	4.01	3.8	4.22	3.59	3.48	3.7	4.58	4.63	3.25	4.24	3.52	3.31
143956_at	CG3760-PA	2R	3	-0.0196268	SN	5.5957	5.9392	0.0446	0.0824	0.2011	5.9115	5.7815	6.2	0.1523	0.087	0.7199	0.2638	0.4764	1.2468	5.8811	5.8397	5.6011	5.6	7.63	5.37	6.19	5.66	5.88	6.1	6.13	4.94	4.57	5.83	5.75	6.56	6.26	6.11	5.85	6.82	5.87	5.49	5.94	5.47	5.8	5.97	5.65	5.29	5.34	5.07
143959_at	CG10270-PA	3L	3	-0.055030149	SN	4.612	4.833	0.1826	0.0665	0.0468	5.3044	4.7137	4.8593	0.5592	0.0573	0.1312	0.9685	0.3137	0.2272	5.2039	4.6331	4.9514	5.03	4.6	4.95	5.2	4.39	6.32	4.4	4.79	4.58	4.3	4.67	5.05	4.64	5.11	4.48	4.4	5.33	4.19	4.44	4.71	4.61	4.65	5.14	4.63	5.15	4.58	4.59
143962_at	CG9210-PA	X	2	0.03790782	SN	5.9097	6.4637	0.2508	0.1255	0.0918	5.5017	6.1847	6.6386	0.7965	0.1417	0.352	1.3797	0.776	0.6097	4.8357	6.1344	6.759	6.76	5.98	7.18	7.09	4.84	4.58	4.66	5.83	6.49	7.5	6.53	6.59	7.02	5.5	5.52	7.18	6.2	6	5.41	5.62	6.77	5.42	6.27	6.98	5.93	7.73	6.81
143968_at	CG4816-PA	2R	6	-0.116089649	SL	2.9218	3.5043	0.1399	0.2343	0.2638	3.9033	3.0996	3.5539	0.3153	0.1326	0.5412	0.5461	0.7261	0.9374	3.6064	2.8757	3.3594	2.73	3.36	4.57	4.53	3.57	3.61	2.86	6.36	3.03	3.32	3.12	2.94	3.44	2.64	2.89	2.58	3.4	4.05	3.62	3.22	3.33	2.54	2.74	3.62	2.6	2.55	2.66
143970_at	CG7391-PC	3L	2	-0.026075169	SN	7.0173	7.2753	0.0931	0.0516	0.095	7.4355	7.1506	7.6202	0.3996	0.0673	0.4178	0.6921	0.3687	0.7237	7.3392	7.1696	7.3986	7.4	8.43	7.03	7.34	6.8	8.17	7.16	6.28	6.94	7.31	7.65	7.46	7.39	7.53	7.08	6.71	7.66	7.01	7.49	7.23	7.27	6.94	6.96	6.73	7.18	7.24	7
143971_at	CG2457-PA	X	6	0.009472614	SN	10.0627	10.3413	0.0361	0.0394	0.0409	9.8464	10.205	10.5822	0.2053	0.0734	0.2496	0.3555	0.4022	0.4323	9.8466	10.1923	10.3492	10.32	11.08	10.35	10.2	9.49	9.85	9.8	9.02	10.19	10.24	10.2	10.53	10.45	10.16	10.67	10.21	10.21	9.7	9.69	10.07	10.17	10.15	10.42	10.08	11.04	10.21	10
143972_at	CG11282-PA	3L	3	0.106904232	SN	4.7617	5.1077	0.1483	0.0958	0.0644	3.9868	4.9653	4.5481	0.3414	0.0868	0.1692	0.5913	0.4756	0.293	4.1473	4.9239	4.6558	4.77	4.22	4.66	4.48	3.33	4.15	4.9	4.76	4.82	5.74	3.47	4.93	5.28	4.89	4.66	5.35	5.35	5.59	5.67	5.28	5.28	4.62	4.79	4.91	4.83	5.18	5.38
143973_at	CG8427-PA	2R	6	-0.021306818	SN	6.8143	7.0827	0.0628	0.0459	0.0305	7.226	6.8886	6.925	0.2619	0.0578	0.1218	0.4537	0.3165	0.211	7.1097	6.8485	6.9757	6.69	7.11	6.98	6.84	7.11	7.73	6.85	8.37	6.38	6.83	6.57	6.85	6.86	6.85	6.79	6.94	6.86	6.82	6.79	6.79	6.8	6.89	6.84	6.92	7.27	7.1	6.88
143974_at	CG3997-PA	2R	7	0.022053193	SN	11.4553	11.7198	0.0535	0.0256	0.0135	10.8568	11.5212	11.7565	0.3353	0.0538	0.0918	0.5808	0.2944	0.159	10.8007	11.4613	11.8327	11.86	11.57	11.83	11.46	10.31	10.8	11.33	11.7	11.66	11.57	11.56	11.56	11.46	11.39	11.48	11.49	11.31	11.33	11.57	11.45	11.65	11.46	11.44	11.46	11.43	11.53	11.38
143977_at	CG6496-PA	3R	2	-0.146754173	SL	3.1828	3.931	0.1897	0.3015	0.3167	4.7692	3.532	4.0599	0.5223	0.1944	0.7423	0.9046	1.065	1.2857	4.7613	3.2587	3.522	5.53	3.52	3.13	4.76	5.68	3.87	6.31	2.6	1.88	2.37	2.34	3.2	3.81	4.45	4.23	5.21	2.71	3.19	3.85	3.01	2.61	4.5	2.73	4.54	4.16	3.28	3.2
143978_at	CG6438-PA	3R	4	-0.022823753	SN	5.0903	5.4698	0.197	0.103	0.2145	5.2599	5.2623	6.1249	0.5983	0.099	0.7586	1.0362	0.5421	1.3139	4.9673	5.1766	5.8097	5.81	7.57	5	4.4	6.41	4.97	5.19	4.8	6.21	6.39	5.86	5.96	5.64	4.75	5.27	5.23	4.67	4.87	5.06	5.03	4.6	5.06	4.89	5.41	5.63	5.59	4.53
143979_at	CG9291-PA	2R	8	0.005049638	SN	8.417	8.6563	0.0445	0.0396	0.0962	8.6141	8.5342	7.9916	0.2215	0.0617	0.4438	0.3837	0.3377	0.7686	8.8118	8.5737	8.349	8.52	7.11	8.35	8.86	8.81	8.17	7.6	8.15	8.65	8.53	8.25	8.18	8.66	8.77	8.72	8.58	8.97	8.43	8.41	8.45	8.63	8.78	8.57	8.52	8.6	8.58	8.75
143980_at	CG4204-PA	3R	4	-0.003886806	SN	6.3558	6.7418	0.0414	0.0811	0.3465	6.8803	6.5854	5.8951	0.1644	0.0975	1.1794	0.2848	0.5342	2.0428	6.8086	6.6509	6.5913	6.59	3.6	7.5	6.64	6.81	7.19	7.38	7.59	6.43	5.93	6.41	6.49	6.95	6.69	6.87	6.62	6.64	6.91	6.79	6.85	6.66	6.62	6.17	6.79	7.21	6.56	6.74
143982_at	CG8103-PB	3L	7	0.033515814	SN	6.567	6.9295	0.0576	0.0765	0.0111	6.265	6.7352	6.6218	0.2083	0.094	0.0423	0.3607	0.515	0.0733	6.4434	6.7505	6.5887	6.71	6.59	6.57	6.44	6.5	5.85	5.5	8.41	6.4	6.77	5.79	6.4	7.01	6.63	7.29	6.93	6.71	7.16	7.33	6.57	6.63	7	6.81	6.78	7.19	6.8	6.44
143985_at	CG7807-PB	3L	5	-0.054269521	SN	3.3953	3.784	0.171	0.1531	0.3123	3.8739	3.5613	4.0642	0.3824	0.0996	0.7329	0.6623	0.5454	1.2694	4.0384	3.3283	3.3325	3.33	5.53	3.33	3.14	4.44	4.04	4.25	3.64	4.84	4.58	4.64	4.53	3.25	3.26	3.03	3.11	3.25	3.03	3.3	3.47	3.26	3.13	3.35	3.24	3.23	3.22	3.37
143986_at	CG3585-PA	X	7	0.003003003	SN	3.289	3.414	0.0284	0.0514	0.014	3.3423	3.3392	3.2743	0.0548	0.0313	0.0264	0.0949	0.1716	0.0458	3.3595	3.2892	3.2535	3.24	3.33	3.25	3.24	3.43	3.36	3.43	3.95	3.27	3.25	3.63	3.5	3.27	3.31	3.23	3.55	3.17	3.23	3.27	3.45	3.29	3.2	3.19	3.26	3.11	3.29	3.29
143998_at	CG3095-PA	X	4	-0.023793755	SN	4.1518	4.3183	0.062	0.0552	0.2032	4.3122	4.2249	4.6698	0.1543	0.0426	0.5478	0.2673	0.2334	0.9488	4.4237	4.1567	4.1452	4.15	5.77	4.1	4.01	4.42	4.51	4.58	4.19	4.51	4.6	4.75	4.49	4.1	4.16	3.92	3.97	4.18	3.95	4.11	4.29	4.09	4	4.74	4.07	4.08	4.07	4.16
143999_at	CG17778-PA	X	4	-0.02832852	SN	2.8733	3.098	0.1135	0.0973	0.1153	3.0284	2.9444	3.2739	0.1984	0.0523	0.2179	0.3437	0.2865	0.3775	2.9732	2.8644	3.4413	3.44	3.54	2.84	2.72	2.97	3.4	2.95	3.1	3.04	3.16	3.22	3	2.73	2.78	2.7	3.13	2.85	2.69	2.8	4.15	2.76	2.7	2.83	2.7	2.74	2.72	3.34
144002_at	CG14801-PB	X	2	-0.084927457	SN	4.2517	4.873	0.2494	0.1889	0.3674	5.2824	4.5093	5.1287	0.7605	0.1555	1.088	1.3172	0.8518	1.8845	5.5287	4.1118	4.1155	3.97	7.3	4.12	3.86	5.53	6.46	5.33	4.81	5.81	5.8	6.58	5.33	4.28	4.2	3.64	4.34	3.79	3.72	4.09	5.57	4.89	3.73	4.56	3.73	3.84	3.77	4.12
144003_at	CG4406-PA	X	4	0.002728376	SN	3.1067	3.1887	0.0825	0.037	0.0899	3.0959	3.1471	3.2441	0.1474	0.0212	0.1683	0.2553	0.1163	0.2916	3.104	3.1484	3.0849	3.58	3.08	3.07	3.35	3.1	2.84	3.26	3.12	3.04	3.29	2.95	2.96	3.2	3.12	2.96	3.31	3.01	3.25	3.08	3.17	3.08	3.34	3.22	3.38	3.06	3.17	3.1
144010_at	CG10751-PA	2R	3	-0.024327785	SN	7.4493	7.8617	0.0396	0.0749	0.2704	8.2105	7.623	7.1761	0.1879	0.1042	1.1203	0.3254	0.5708	1.9404	8.288	7.6753	8.2657	8.33	4.94	8.27	7.85	8.29	8.49	8.11	8.63	7.23	7.06	6.41	7.25	7.86	7.44	7.81	7.91	7.08	7.01	7.42	7.38	7.86	7.73	7.67	7.69	7.99	7.98	7.68
144012_at	CG5562-PA	2R	7	0.007525823	SN	3.006	3.2053	0.0384	0.0803	0.0052	3.0624	3.0621	2.8996	0.0678	0.0449	0.0087	0.1174	0.2458	0.015	3.1186	2.9987	2.8963	2.89	2.9	2.92	2.93	3.12	3.14	2.99	2.96	3.1	2.9	3.28	3.01	3.05	2.99	2.97	3.22	2.89	2.84	2.95	2.84	3.01	3.11	3.02	2.97	3.44	2.99	2.98
144017_at	CG2720-PA	2L	2	0.035245389	SN	8.3476	8.706	0.0483	0.0574	0.0444	7.8651	8.5568	8.5866	0.2192	0.0897	0.2202	0.3796	0.4915	0.3814	7.9861	8.614	8.379	8.35	9.03	8.38	8.17	7.44	7.99	8.03	9.39	8.5	7.9	8.92	8.96	8.46	8.93	8.23	8.86	8.8	8.83	6.85	8.46	8.68	8.7	8.5	7.87	8.89	8.58	8.17
144023_at	CG8357-PA	2R	5	-0.068252672	SN	4.4753	4.9582	0.0668	0.1445	0.0808	5.46	4.7035	4.8332	0.2105	0.1241	0.2254	0.3646	0.6798	0.3905	5.2889	4.7092	4.6804	4.54	4.68	5.28	5.21	5.88	5.29	5.73	6.49	4.13	4.63	5.34	4.83	3.76	3.73	4.2	4.46	5.07	5.06	4.25	5.26	5.3	4.65	4.88	3.66	5.65	3.71	4.46
144024_at	CG4993-PA	2L	9	0.012434505	SN	8.5883	9.0223	0.0332	0.0683	0.0939	8.9707	8.8354	7.6864	0.172	0.1101	0.4166	0.2979	0.6032	0.7215	9.0831	8.9523	8.0585	8.15	6.85	8.06	9.2	9.08	8.63	8.68	9.08	8.22	9.11	8.95	8.43	8.87	8.14	9.09	8.34	9.98	9.68	9.49	9.29	9.04	8.15	9.49	8.78	8.67	9.03	9.3
144026_at	CG1963-PA	3R	4	-0.080306975	SN	4.364	4.552	0.1949	0.059	0.0542	5.3008	4.4546	4.6193	0.5965	0.048	0.1447	1.0332	0.263	0.2506	4.8334	4.4573	4.4761	4.47	4.91	4.48	4.83	6.49	4.58	4.72	4.46	4.19	4.25	4.56	4.57	4.73	5.16	4.73	4.39	4.5	3.95	4.31	4.11	4.38	4.84	4.53	4.29	4.21	4.12	4.18
144032_at	CG1263-PA	3L	5	-0.014058865	SN	10.709	10.9303	0.0186	0.0286	0.0356	10.9409	10.8162	11.5393	0.1174	0.0564	0.2374	0.2033	0.3089	0.4113	10.8374	10.7845	11.4399	11.19	11.99	11.44	10.81	10.84	11.18	11.18	11.43	10.8	10.76	10.51	10.9	10.77	10.7	10.72	10.99	10.15	10.24	10.51	11.01	11.02	10.83	10.53	10.9	11.11	10.96	11.09
144033_at	CG9108-PA	X	5	-0.068004954	SN	3.1277	3.444	0.2192	0.1314	0.2001	3.689	3.2466	3.587	0.4669	0.0779	0.4145	0.8086	0.4267	0.7179	3.4164	3.1001	3.2532	3.25	4.41	3.1	3.05	3.42	4.6	3.48	3.34	3.61	3.71	3.87	4.48	3.07	3.13	2.79	2.93	3.04	3.44	2.97	3.13	3.02	3.02	3.03	3	2.99	2.9	3.13
144035_at	CG3856-PB	3R	4	-0.040657878	SN	2.908	3.2404	0.2063	0.1326	0.0691	3.3331	2.999	2.9027	0.397	0.0726	0.1158	0.6876	0.3975	0.2005	2.9625	2.9316	2.8527	2.85	3.12	2.73	2.96	4.13	2.91	2.85	2.7	2.91	3.08	3.02	3.08	3.13	3.1	2.8	2.73	2.83	2.65	2.82	3	3	3.38	2.77	3.08	2.95	2.63	3.06
144037_at	CG6342-PA	3R	2	-0.05878125	SN	7.305	7.6312	0.0423	0.0617	0.3075	8.6242	7.4789	7.3294	0.2105	0.0842	1.3013	0.3645	0.4614	2.254	8.7149	7.4946	8.6246	8.64	4.73	8.62	8.71	8.93	8.22	7.82	7.15	7.96	7.72	7.35	7.56	7.72	8.1	7.87	7.17	7.07	7.15	7.22	7.33	7.49	8.13	7	6.25	8.18	7.78	7.36
144038_at	CG7535-PA	3R	8	0.09025788	SN	7.2911	7.7757	0.0362	0.0854	0.0082	6.3736	7.611	6.92	0.133	0.1187	0.0329	0.2304	0.65	0.057	6.301	7.713	6.9431	6.96	6.94	6.86	6.19	6.3	6.63	7.26	6.65	7.22	7.75	8.24	8	7.16	7.68	7.83	7.91	8.48	8.18	8.25	7.95	7.87	7.55	7.57	7.06	8.08	7.64	7.49
144040_at	CG2715-PA	X	6	-0.042253521	SN	3.992	4.2027	0.0085	0.073	0.1503	4.399	4.0848	4.3816	0.0216	0.0545	0.3802	0.0374	0.2984	0.6585	4.3861	4.0429	4.1035	4.1	5.13	3.91	4.39	4.37	4.44	4.03	4.06	4.7	4.13	4.77	4.85	3.85	3.71	3.91	3.74	3.79	3.85	3.9	3.66	3.85	4.13	4.03	4.09	4.38	4.07	4.38
144047_at	CG2677-PA	X	2	-0.017853123	SN	5.7853	6.4009	0.1408	0.1419	0.1814	6.3681	6.1272	6.1851	0.5178	0.1588	0.6476	0.8968	0.8696	1.1217	6.7029	6.4205	6.5854	6.59	4.92	7.05	7.05	5.35	6.7	5.13	7.5	5.5	5.68	5.34	4.44	6.45	6.5	6.62	7.06	5.67	6.39	6.94	7.24	6.1	6.87	6.15	6.85	6.55	4.22	6.28
144049_at	CG18642-PA	2L	2	0.037199125	SN	4.397	5.0928	0.1842	0.2095	0.2654	4.6731	4.7419	3.7552	0.497	0.1813	0.5753	0.8608	0.9932	0.9964	4.8414	4.6779	4.2595	4.4	2.61	4.26	5.44	4.84	3.74	3.77	2.56	4.37	4.12	3.53	4.07	5.44	4.15	4.72	5.6	6.02	5.88	4.96	4.67	4.48	5.28	6.13	4.92	5.86	5.26	4.69
144050_at	CG16870-PA	2L	2	0.079212303	SN	6.6913	7.063	0.1538	0.0776	0.1177	5.8171	6.8877	6.5615	0.5165	0.0976	0.446	0.8946	0.5344	0.7724	6.2077	6.9213	6.1776	6.06	7.45	6.18	6.45	6.21	4.79	7.7	6.35	5.68	6.71	6.09	6.61	6.95	6.83	6.98	7.58	6.79	7.01	7.27	6.33	6.75	6.87	6.41	7.38	7.86	7.47	5.84
144051_at	CG5709-PA	2R	5	0.062988203	SN	6.0725	6.3353	0.0198	0.0605	0.0861	5.432	6.2161	6.011	0.062	0.0687	0.2987	0.1074	0.3764	0.5173	5.3908	6.2581	6.1693	6.43	5.43	6.17	5.55	5.39	5.35	5.61	6.88	5.91	5.76	5.59	6.02	6.22	6.12	6.32	6.25	6.5	6.75	6.47	6.34	6.17	6.18	6.8	6.62	6.38	6.41	6.35
144052_at	CG11182-PA	2R	3	-0.02954541	SN	2.9083	3.2109	0.3284	0.1381	0.0388	3.3074	3.0455	2.919	0.6271	0.0768	0.0654	1.0862	0.4206	0.1133	2.8284	3.0286	2.9606	2.96	3.01	2.79	2.83	2.54	4.55	3.74	2.34	2.51	2.51	2.67	3.47	3.16	3.01	2.68	2.75	2.56	2.71	2.91	4.07	3.82	3.02	3.54	3.1	3.35	2.59	3.08
144065_at	CG8717-PA	2R	5	-0.091316147	SN	2.772	3.0356	0.0862	0.1291	0.1654	3.1889	2.8962	4.0657	0.1587	0.0683	0.3882	0.275	0.3738	0.6724	3.0752	2.824	4.2082	4.66	4.21	3.33	2.99	3.08	3.5	3.09	2.92	3.21	3.23	3.45	3.12	2.34	2.8	2.57	2.98	2.25	2.84	2.75	2.74	3.06	2.77	2.21	2.99	2.72	3.85	3.64
144066_at	CG7773-PA	2R	2	-0.05671357	SN	2.6505	2.9353	0.1754	0.146	0.2908	3.0393	2.7828	3.1659	0.3078	0.0742	0.5315	0.533	0.4064	0.9206	3.2241	2.6069	2.6826	2.59	4.23	2.68	2.44	3.22	3.46	3.39	3.18	3.5	3.56	3.7	3.34	2.45	2.62	2.5	2.39	2.47	2.36	2.52	2.66	2.97	2.38	2.52	2.45	2.47	2.47	2.69
144074_at	CG4025-PA	X	2	0.155053466	SH	4.1524	4.3927	0.7926	0.0734	0.048	2.8628	4.309	4.61	1.3101	0.0577	0.1278	2.2691	0.3162	0.2213	3.985	4.3692	4.4908	4.49	4.87	4.47	4.35	3.99	0.25	4.02	3.04	4.46	4.5	4.43	4.2	4.48	4.55	4.37	4.28	4.16	4.22	4.39	4.48	4.04	4.29	4.63	4.41	3.84	4.22	4.02
144076_at	CG4322-PA	X	5	-0.02513395	SN	3.2623	3.471	0.0508	0.0853	0.1071	3.4583	3.3806	3.7482	0.1013	0.0527	0.2317	0.1755	0.2885	0.4013	3.4234	3.401	3.6656	4.18	3.39	3.67	3.65	3.3	3.42	3.49	3.41	3.38	3.36	3.37	3.39	3.4	3.58	3.76	3.55	3.44	3.53	3.58	3.12	3.36	3.41	3.39	3.66	2.64	3.34	4.02
144078_at	CG17829-PA	X	2	-0.132623553	SL	2.4787	2.6607	0.2235	0.0992	0.197	3.3225	2.5561	3.0233	0.4287	0.0463	0.3438	0.7425	0.2536	0.5955	3.0629	2.5198	3.0054	3.01	3.63	2.44	3.06	2.74	4.16	2.57	3.11	2.63	2.66	2.84	2.71	2.46	2.38	2.52	3.29	2.35	2.19	2.33	2.47	2.33	2.24	2.54	2.32	2.33	2.45	2.38
144079_at	CG16982-PA	X	2	0.132327536	SH	6.2104	6.7978	0.1302	0.1264	0.1404	4.9956	6.5372	5.8125	0.3755	0.1509	0.4713	0.6504	0.8265	0.8162	5.3227	6.562	6.1096	6.11	6.44	4.89	5.32	4.25	5.42	5.49	3.96	6.07	6.56	6.4	7.7	7.45	6.77	7.27	6.72	6.65	5.46	6.01	6.37	6.89	6.49	7.41	6.5	6.01	6.74	5.84
144082_at	CG14622-PC	X	2	0.008585255	SN	3.6913	4.0206	0.0798	0.1236	0.1525	3.7576	3.8565	3.9319	0.1731	0.0871	0.3462	0.2998	0.4768	0.5997	3.7195	3.903	3.9974	4	3.3	4.5	4.07	3.72	3.48	4.25	4.91	4.89	3.64	3.07	3.89	4.03	3.99	3.91	3.81	4.12	4.35	3.98	3.29	4.25	3.89	3.77	3.92	3.56	3.69	3.73
144088_at	CG9148-PA	3L	3	-0.002949853	SN	6.5977	6.9057	0.1182	0.0648	0.102	6.8188	6.7583	6.7219	0.4653	0.08	0.3958	0.8058	0.438	0.6855	7.1415	6.8169	6.4988	6.5	7.49	6.18	5.9	7.41	7.14	7.08	6.63	6.71	6.52	5.6	7.05	7.67	7.02	6.44	6.83	7.03	6.93	6.89	7.03	6.73	7.02	6.28	6.85	6.71	6.65	6.22
144093_at	CG6759-PA	3R	4	-0.040032537	SN	4.8313	5.3887	0.1812	0.1543	0.2946	5.356	5.0699	5.6828	0.5602	0.1428	0.9666	0.9703	0.7822	1.6742	5.5959	4.8279	4.8181	4.62	7.61	4.82	4.29	5.6	6.18	6.18	5.38	6.2	6.42	6.53	6.16	4.33	5.06	4.08	4.62	4.8	4.9	4.98	4.7	4.44	4.35	4.59	5.13	5.67	4.37	4.83
144094_at	CG2262-PA	X	5	-0.064947007	SN	5.6097	5.9944	0.0891	0.0967	0.1135	6.4225	5.8043	6.7637	0.3306	0.1025	0.4432	0.5726	0.5613	0.7676	6.3371	5.7946	6.7709	6.77	7.53	5.99	5.9	6.34	7.03	6.12	5.71	6.88	6.1	6.99	5.91	5.02	5.67	6.06	5.13	5.99	6.2	6.65	5.33	4.43	5.37	5.68	5.58	5.5	5.49	5.82
144098_at	CG1935-PA	3L	3	-0.031509121	SN	5.572	6.021	0.0976	0.1081	0.0549	5.9395	5.8381	6.8718	0.3346	0.1152	0.2179	0.5796	0.6312	0.3775	6.2498	5.9457	6.8366	6.84	7.27	6.51	6.3	6.25	5.27	6.08	4.17	5.6	5.87	4.19	5.59	5.92	6.41	6.35	6.16	5.94	5.56	5.26	5.95	5.99	6.19	6.22	6.43	6.81	5.89	5.66
144105_at	CG3621-PA	X	2	0.016930023	SN	8.8757	9.148	0.0294	0.0424	0.0226	8.4159	9.0115	9.7257	0.1428	0.0697	0.1268	0.2474	0.3817	0.2197	8.4262	8.9882	9.7194	9.95	9.72	9.51	8.66	8.43	8.16	9.63	8.56	9.44	9.06	8.44	9.32	8.98	8.91	9.26	9.09	8.34	8.42	8.79	8.88	9.12	8.99	9.21	9.14	8.33	8.74	9.12
144109_at	CG11622-PA	3R	2	-0.018018018	SN	6.1548	6.845	0.0973	0.1501	0.0647	6.4818	6.5426	7.5601	0.3642	0.1793	0.2822	0.6309	0.982	0.4888	6.3886	6.7136	7.8316	7.85	7.83	7	6.39	5.9	7.15	5.34	5.35	5.84	5.35	7.96	6.28	6.74	7.02	4.62	7.1	6.63	6.34	6.08	6.15	7.11	7.23	7.41	7.65	4.54	7.53	7.18
144114_at	CG9038-PA	X	6	-0.0142829	SN	6.8027	7.2393	0.0051	0.0877	0.2505	7.5282	6.9977	6.118	0.0222	0.1121	0.885	0.0384	0.614	1.5328	7.5201	6.8216	6.8164	7.18	4.36	6.82	7.52	7.57	7.49	7.64	7.14	6.93	6.44	8.22	7.41	6.47	6.78	6.7	6.5	8.38	8.08	7.99	6.65	6.57	7.79	6.35	6.7	6.87	6.4	6.58
144115_at	CG4944-PA	X	9	-0.048280552	SN	5.7215	6.1353	0.0466	0.0956	0.0766	6.5332	5.9678	6.4069	0.1756	0.1042	0.2834	0.3042	0.5708	0.4909	6.3685	5.9883	6.2424	6.24	6.02	6.96	6.37	6.88	6.35	5.84	7.44	5.4	6.07	5.54	5.64	6.23	5.86	5.73	5.87	5.93	6.51	6	6.09	5.92	5.63	6.38	5.74	6.02	5.77	6.11
144116_at	CG4865-PA	X	2	-0.010305894	SN	4.1135	4.6153	0.3479	0.1594	0.1108	4.4856	4.3877	4.4076	0.9009	0.1277	0.282	1.5604	0.6993	0.4884	4.9961	4.3612	4.3038	4.94	3.98	4.3	5	2.73	5.73	2.62	5.49	4.31	3.35	4.29	3.51	4.02	4.96	4.12	4.88	4.39	4.01	3.82	4.16	5.14	4.95	4.67	4.5	4.03	4.32	4.66
144121_at	CG3126-PA	X	8	0.076470588	SN	5.2706	5.6893	0.1576	0.1071	0.0644	4.7405	5.4903	5.0093	0.4313	0.1073	0.1863	0.7471	0.5878	0.3227	4.7231	5.4955	4.8471	4.85	5.38	4.8	5.5	4	4.72	5.03	4.84	5.4	5.6	4.62	6.78	6.16	5.12	6.28	5.67	6.06	6.05	5.9	5.7	5.9	5.11	5.54	5.4	5.17	5.4	4.28
144125_at	CG5671-PB	2L	7	0.006795074	SN	4.9713	5.2023	0.1132	0.0633	0.1278	4.9476	5.0756	5.2291	0.3232	0.0586	0.386	0.5598	0.3211	0.6685	4.8301	5.0337	5.2582	5.26	5.88	4.55	4.83	5.56	4.46	4.52	5.29	4.57	5.38	5.05	4.88	4.89	5.15	5.13	5.32	5.04	4.8	5.02	5.14	4.99	5.04	5.52	4.94	4.9	5.06	4.87
144128_at	CG13225-PA	2R	3	0.001393498	SN	2.999	3.2208	0.0596	0.0962	0.2663	2.9268	3.0806	3.4953	0.1006	0.0541	0.5374	0.1743	0.2964	0.9308	3.0191	3.0013	2.9776	2.98	4.57	2.94	2.73	3.02	3.04	3.46	2.93	3.86	4.1	3.43	3.03	2.83	3.05	2.88	2.89	2.94	2.81	2.85	3.05	2.99	2.96	2.98	2.79	2.99	3.21	3.17
144131_at	CG1854-PA	2R	4	-0.053072626	SN	3.307	3.5093	0.1212	0.0848	0.1041	3.774	3.3947	3.5751	0.2641	0.0526	0.2148	0.4575	0.288	0.3721	3.9077	3.3334	3.3899	3.39	4	3.33	3.26	3.91	4.15	4.1	3.33	3.55	3.58	3.79	4.05	3.28	3.33	2.9	3.21	3.11	3.07	3.29	3.34	3.33	3.15	3.34	3.22	3.39	3.29	3.34
144143_at	CG1780-PA	X	2	-0.072684697	SN	6.2227	7.2702	0.102	0.2222	0.1764	7.708	6.7766	7.7093	0.4541	0.275	0.785	0.7865	1.5061	1.3597	8.0331	7.6873	8.4892	8.5	6.14	8.49	8.28	8.03	6.81	5.19	7.77	8.26	7.41	5.29	7.88	7.75	5.05	4.85	8.05	8.36	7.62	7.52	8.07	8.1	4.81	5.15	8.1	4.93	8.23	8.44
144144_at	CG2525-PA	3R	2	-0.004514763	SN	3.031	3.2693	0.0462	0.108	0.0122	2.9756	3.1464	3.7567	0.0794	0.062	0.0265	0.1375	0.3398	0.0459	2.9714	3.1424	3.7701	3.77	3.79	3.71	2.84	3.12	2.97	3.57	3.6	2.99	3.14	3.29	3.18	3.04	3.16	3.19	2.85	3.02	2.8	3.37	4.11	3.46	3.1	3.05	2.95	2.39	3.41	3.15
144146_at	CG3747-PA	2L	9	0.030907092	SN	9.4166	9.6163	0.0536	0.03	0.0895	9.1342	9.5275	8.7319	0.2828	0.0521	0.4512	0.4899	0.2855	0.7815	8.96	9.5462	8.5537	9.59	8.05	8.55	9.69	8.76	8.96	9.2	8.6	9.26	9.49	10.04	9.71	9.57	9.6	9.42	9.39	9.72	9.58	9.54	9.54	9.52	9.51	9.86	9.45	9.49	9.61	9.07
144147_at	CG6378-PA	3R	4	-0.026751592	SN	7.539	7.7627	0.079	0.0409	0.3948	8.645	7.64	6.1108	0.3942	0.0571	1.393	0.6828	0.3126	2.4128	8.454	7.6445	7.4917	7.49	3.32	7.52	8.08	8.45	9.4	7.77	7.23	7.65	7.7	7.26	7.42	7.69	7.53	8.16	7.42	7.29	7.27	7.25	7.41	8.02	7.38	8.04	7.71	7.5	8.05	8.27
144150_at	CG8766-PA	2R	3	-0.0562249	SN	6.8198	7.2107	0.0052	0.0764	0.2648	8.3703	7.047	6.034	0.0251	0.0983	0.9225	0.0434	0.5383	1.5977	8.3748	7.1202	6.8037	7.1	4.2	6.8	8.41	8.37	8.32	6.03	5.38	6.65	7.04	7.31	6.92	7.29	6.64	7.11	7.41	7.34	6.75	7.04	6.74	7.16	7.12	7.26	7.12	7.68	7.17	5.9
144156_at	CG6213-PA	3R	6	0.000739222	SN	9.5982	9.7663	0.0482	0.0244	0.0104	9.525	9.672	10.0741	0.2652	0.0431	0.0608	0.4593	0.2363	0.1053	9.2893	9.6223	10.0497	9.98	10.05	10.19	9.23	10.05	9.29	10.16	10.3	9.92	9.54	9.91	9.91	9.42	9.65	9.64	9.81	9.32	9.47	9.44	9.41	9.49	9.77	9.48	9.58	9.42	9.68	9.47
144160_i_at	CG8764-PA	2R	9	0.033831629	SN	12.9568	13.2417	0.0581	0.029	0.06	12.4097	13.1379	12.3168	0.4166	0.0697	0.4266	0.7216	0.3816	0.7389	12.1965	13.2048	12.3832	13.02	11.55	12.38	13.21	12.2	11.82	11.99	11.84	13	13.07	13.15	13.24	13.44	13.24	13.13	13.1	13.25	13.16	13.28	13.33	13.14	13.16	13.56	13.24	12.77	12.95	13.05
144164_at	CG14802-PA	X	3	-0.074600355	SN	4.9585	5.5825	0.092	0.1651	0.1799	6.1406	5.2111	5.3609	0.326	0.1571	0.5569	0.5647	0.8604	0.9645	6.4178	4.8517	4.8126	4.81	6.47	4.8	5.49	6.42	6.51	7.18	7.97	4.12	4.8	4.43	5.04	5.2	5.37	4.77	5.49	4.83	3.8	4.4	4.84	4.84	6.05	4.77	5.44	5.91	5.19	6.27
144168_at	CG13364-PA	X	4	-0.03217985	SN	8.4307	8.8342	0.0175	0.0578	0.0068	8.7585	8.5503	9.9062	0.0883	0.0903	0.0388	0.1529	0.4946	0.0672	8.7489	8.4163	9.8883	9.89	9.98	9.85	8.75	8.61	8.92	9.24	9.43	8.74	8.42	8.63	8.5	8.27	8.41	8.4	8.56	8.38	8.23	8.35	8.42	8.62	8.69	8.13	8.41	8.51	8.42	8.61
144169_at	CG5203-PA	2L	4	0.06977203	SN	7.6142	7.8167	0.0816	0.0375	0.053	6.7007	7.714	7.2192	0.3156	0.0529	0.221	0.5467	0.2895	0.3827	6.7443	7.7346	7.062	7.06	7.66	6.94	7.22	6.13	6.74	7.1	7.26	7.46	7.38	7.87	7.68	7.67	7.91	7.81	7.66	7.46	7.78	7.75	8.14	7.31	7.89	8.16	7.93	7.72	7.78	7.35
144170_at	CG18332-PA	3L	3	-0.009699096	SN	4.07	4.4139	0.0176	0.1156	0.2139	4.0779	4.229	4.968	0.0414	0.0893	0.6136	0.0716	0.4889	1.0628	4.1084	4.0928	4.7398	4.04	6.13	4.74	4	4.11	4.13	5.13	4.66	4.06	4.08	4.46	4.1	3.52	5.12	4.43	4.47	3.43	4.74	4.01	4.08	4.09	3.97	4.08	3.44	4.92	4.57	3.82
144171_at	CG10393-PA	2L	2	-0.005011458	SN	6.0277	6.4593	0.0962	0.0976	0.0238	6.1918	6.2407	6.607	0.3439	0.1112	0.0909	0.5957	0.6092	0.1575	6.4729	6.0834	6.6175	6.44	6.62	6.76	6.47	5.51	6.59	5.97	5.92	5.29	5.88	6.02	7.27	6.05	7.01	5.91	5.95	6.19	5.47	5.29	5.46	6.39	6.69	7.13	6.49	6.57	6.4	7.3
144173_at	CG2977-PA	X	2	-0.068064278	SN	4.6477	5.1037	0.0469	0.13	0.1839	5.6749	4.8938	5.0524	0.1536	0.1162	0.5365	0.2661	0.6362	0.9292	5.7092	4.9739	5.0584	5.06	5.98	4.12	5.71	5.39	5.92	4.4	4.95	5.14	4.83	5.77	5.98	3.82	5.17	5.47	3.96	4.66	5	5.12	4.75	5.05	5.33	5.4	3.48	4.74	5.12	4.19
144174_at	CG4590-PA	X	6	-0.001614559	SN	5.1823	5.3837	0.0978	0.0538	0.2071	5.2826	5.2952	5.4172	0.2981	0.052	0.6477	0.5164	0.285	1.1219	5.5583	5.361	5.5848	5.58	4.22	6.45	5.6	5.56	4.69	5.23	5.23	5.41	4.45	5.58	5.42	5.44	5.59	5.46	5.61	5.47	5.61	5.36	5.48	5.71	5.36	4.98	5.34	4.94	5.35	5.17
144176_at	CG1221-PA	3L	5	0.058315249	SN	5.46	5.7678	0.1259	0.0778	0.0881	4.7926	5.5961	5.8673	0.3483	0.0795	0.2986	0.6032	0.4352	0.5172	4.8269	5.4881	6.0893	6.24	6.09	5.28	4.83	5.38	4.17	6.61	5.77	5.51	6.01	6.44	6.49	5.17	5.32	5.86	5.36	5.21	5.39	4.98	5.61	5.26	5.05	5.92	5.17	5.21	5.43	5.51
144181_at	CG5387-PA	2L	5	-0.019752301	SN	4.679	4.8772	0.0908	0.0548	0.0567	4.9243	4.7493	4.9056	0.2581	0.0475	0.1606	0.4471	0.2604	0.2782	4.6817	4.6533	5.0628	5.06	5.07	4.58	4.68	5.44	4.65	4.68	4.58	4.6	5.21	4.65	4.82	4.61	4.55	5.09	5.32	4.5	4.63	4.61	4.72	4.62	4.56	4.7	4.6	4.78	4.61	4.65
144182_at	CG1098-PA	3R	2	-0.074539906	SN	4.0961	4.5401	0.1633	0.1465	0.1869	4.6735	4.3088	5.6588	0.4407	0.1152	0.6107	0.7633	0.6311	1.0577	5.0331	4.2999	5.2982	4.83	6.85	5.3	3.8	5.19	5.03	4.68	5.41	4.64	4.48	5.96	4.37	3.76	3.68	4.19	5.08	4.05	3.13	3.97	4.23	3.6	4.89	4.47	3.49	3.28	4.12	3.91
144183_at	CG6542-PA	2R	3	-0.004331001	SN	6.04	6.4516	0.1912	0.0944	0.036	6.3784	6.2408	6.0086	0.7042	0.1076	0.125	1.2196	0.5894	0.2165	6.9876	6.2292	6.0304	6.21	5.78	6.03	7.17	4.97	6.99	5.57	6.29	5.76	5.72	5.88	6.22	6	6.17	6.94	5.45	6.09	6.47	7.28	6.59	5.62	6.35	6.98	7.22	5.87	6.34	6.81
144185_at	CG1151-PA	3R	6	-0.071428571	SN	4.7097	5.2109	0.1874	0.1441	0.0761	5.8336	4.9366	4.927	0.6311	0.1298	0.2164	1.0931	0.7111	0.3748	6.2138	4.6053	4.786	4.79	4.64	5.35	4.6	6.21	6.69	5.74	4.61	5.58	5.9	6.23	5.37	4.42	4.29	4.01	4.52	5.65	4.52	4.84	5.17	4.57	5.57	4.45	4.57	4.35	4.33	4.6
144186_at	CG11006-PC	3L	4	-0.03677339	SN	3.3447	3.5997	0.0389	0.1057	0.1827	3.6582	3.4786	3.8728	0.0822	0.0671	0.4084	0.1424	0.3676	0.7074	3.731	3.5108	3.8687	3.87	4.58	3.17	3.73	3.49	3.75	3.82	3.01	3.71	3.69	4.14	3.68	3.86	3.26	3.36	3.4	2.93	3.39	3.53	2.97	3.04	3.29	3.45	3.49	4.21	2.98	2.65
144187_at	CG4766-PA	X	2	-0.035622193	SN	3.083	3.3496	0.1213	0.1173	0.2762	3.3687	3.206	3.5587	0.236	0.0687	0.5676	0.4087	0.3761	0.9831	3.3995	3.0946	3.0241	2.96	4.69	3.02	2.95	3.4	3.76	3.62	3.65	3.86	3.83	3.98	3.68	3.05	3.58	2.66	2.99	2.88	2.7	2.91	3.1	2.89	2.76	3	2.88	3.3	2.87	3.54
144188_at	CG2239-PA	3R	6	-0.126602564	SL	5.2147	5.6193	0.1114	0.1043	0.1892	7.0722	5.4505	6.1172	0.455	0.1037	0.6682	0.7881	0.5683	1.1573	6.6226	5.5246	6.1143	7.28	4.96	6.11	6.61	6.62	7.98	5.82	4.51	5.37	5.53	5.43	4.88	5.69	5.1	6.23	6.21	5.52	5.7	5.65	5.21	5.72	5.48	4.91	5.06	5.77	6.21	6.36
144189_at	CG9995-PA	3R	2	-0.028757306	SN	6.415	6.8807	0.0298	0.0959	0.0355	7.26	6.6083	6.0333	0.1248	0.1157	0.1236	0.2161	0.6339	0.2141	7.2443	6.6281	6.0942	6.21	5.8	6.09	7.24	7.48	7.05	6.27	5.7	6.16	7.35	6.4	6.99	6.94	6.78	6.81	6.61	6.81	6.56	6.39	7.04	6.89	7.19	6.18	6.65	6.78	6.34	5.43
144197_at	CG17818-PA	2R	2	0.034046116	SN	5.06	5.475	0.0512	0.1131	0.1258	4.7474	5.2482	5.5447	0.1404	0.1084	0.4028	0.2431	0.5938	0.6977	4.7276	4.9912	5.5235	4.86	6.25	5.52	4.73	4.51	5	6.06	6.03	5.7	5.66	6.52	6.62	5	4.87	5.01	5.34	4.66	4.58	4.9	5.8	4.86	4.82	5.01	4.82	4.68	4.99	4.87
144198_at	CG5652-PA	X	2	-0.056737514	SN	3.0297	3.8079	0.2474	0.3274	0.4377	3.9675	3.415	3.2053	0.5666	0.2041	0.81	0.9814	1.1181	1.403	3.7886	3.4677	3.1925	4.61	1.81	3.19	5.03	3.79	3.09	3.53	1.73	1.75	2.24	2.96	2.79	2.69	4.38	4.38	3.48	4.16	3.78	2.68	3.45	5.68	4.47	4.03	4.47	2.22	4.03	4.67
144204_at	CG10047-PA	3R	4	-0.077832834	SN	4.6657	4.9229	0.0479	0.0767	0.0508	5.4435	4.7906	5.674	0.1507	0.0671	0.1663	0.261	0.3675	0.2881	5.5446	4.8282	5.5803	6	5.58	5.44	5.54	5.15	5.64	4.55	4.53	5.01	4.89	5.41	5.02	4.86	4.52	4.99	4.38	4.99	5.11	4.65	5.45	4.37	4.15	4.93	4.26	4.81	4.87	4.46
144205_at	CG10582-PA	3L	6	-0.047619048	SN	2.6217	2.948	0.0501	0.1626	0.1906	3.0097	2.8013	3.1467	0.0871	0.0832	0.3463	0.1508	0.4554	0.5999	2.9331	2.9014	3.394	3.39	2.46	3.58	3.18	2.93	2.91	2.89	3.42	1.96	2.54	1.75	2.13	2.8	2.89	2.71	2.95	2.44	2.86	2.92	2.96	2.91	3.3	2.87	2.91	3.12	3.52	2.82
144207_at	CG8364-PA	2R	5	0.060901955	SN	3.1083	3.4364	0.1867	0.1437	0.1781	3.0077	3.262	2.6993	0.3242	0.0856	0.2776	0.5616	0.4688	0.4808	3.1775	3.1117	2.7698	2.77	3.14	2.19	3.18	2.38	3.46	3.15	3	2.92	3.34	3.28	3.04	3.06	3.85	3.19	3.77	2.57	3.08	3.05	2.78	3.96	3	3.13	3.89	3.68	4.34	3.08
144213_at	CG10574-PA	3L	5	0.039541233	SN	4.6592	5.0674	0.0957	0.111	0.11	4.6174	4.9202	4.5118	0.2552	0.0997	0.2866	0.4419	0.5459	0.4965	4.8493	4.9678	4.4307	5.04	4.06	4.43	4.85	4.9	4.11	3.72	4.37	4.89	4.92	5.12	4.96	4.93	5.16	5.78	4.64	5.2	5.29	4.77	5.05	4.91	5.01	5.32	4.85	5.27	4.88	4.83
144217_at	CG4272-PA	2L	3	0.383030219	SH	3.1253	3.3813	0.1152	0.1103	0.4684	1.5722	3.2585	2.0083	0.1046	0.0656	0.5431	0.1812	0.3596	0.9407	1.4796	3.2011	1.5283	1.4	1.53	3.09	1.78	1.46	1.48	4.01	3.29	2.77	3.13	3.25	3.15	3.12	3.16	3.32	3.39	3.84	3.82	3.66	3.08	3.08	3.4	3.31	3.75	3.65	3.12	3.24
144218_at	CG6424-PA	2R	3	0.179296293	SH	7.0031	7.706	0.309	0.1231	0.3462	5.3662	7.469	5.8249	0.9573	0.1678	1.1642	1.6581	0.9193	2.0165	4.4395	7.4557	6.0206	6.02	3.72	7.74	7.28	4.44	4.38	7.31	8.54	7.27	7.46	6.02	7.24	7.9	7.15	6.96	7.41	8.25	8.66	8.7	7.9	8.2	7.07	7.45	7.57	7.03	7.45	7.81
144219_at	CG13240-PA	2L	4	0.010255603	SN	9.587	9.8003	0.017	0.0301	0.0141	9.3534	9.7117	10.0988	0.0919	0.0534	0.0822	0.1592	0.2923	0.1424	9.3674	9.763	10.0195	10.26	10.01	10.02	9.51	9.37	9.19	9.68	9.15	9.99	9.9	9.54	9.76	9.81	9.9	9.85	9.74	9.41	9.07	9.54	9.69	9.91	9.77	9.97	9.86	8.89	9.53	9.99
144220_at	CG15261-PA	2L	2	0.003724395	SN	5.1441	5.7597	0.1135	0.1572	0.3969	4.8973	5.3852	6.7229	0.321	0.1546	1.5405	0.556	0.8467	2.6683	4.7493	5.1746	7.7816	7.78	3.69	8.7	5.51	4.75	4.43	5.42	4.83	6.12	6.38	5.27	6.31	5.07	5.36	6.16	6.2	4.52	4.15	4.36	4.6	5.46	5.32	4.66	4.87	8.39	5.53	5.39
144223_at	CG4930-PA	2L	2	-0.141782528	SL	2.8253	3.9845	0.3157	0.4808	0.2393	4.3028	3.2585	3.9106	0.7844	0.2861	0.5403	1.3585	1.5668	0.9359	5.0672	2.9808	4.2131	4.66	2.86	4.21	2.73	5.07	5.11	4.71	8.92	2.54	1.87	2.7	1.97	3.78	1.97	3.16	1.58	2.51	4.53	2.01	5.23	3.34	1.48	3.61	2.78	3.48	3.14	5.47
144224_at	CG3994-PA	2L	3	0.101612611	SN	7.9927	8.206	0.0976	0.0377	0.5538	7.1677	8.1004	5.6582	0.4039	0.0558	1.809	0.6996	0.3054	3.1333	7.1626	8.0864	7.0038	7.89	2.08	7	7.16	7.87	6.47	7.49	8.04	7.9	7.96	7.93	7.64	8.09	8.03	8.05	8.23	8.4	8.58	8.52	8.36	8.43	8.29	8.09	8.12	8.38	8.25	8.48
144226_at	CG4132-PA	2L	2	-0.10323129	SN	4.2649	4.682	0.1691	0.1332	0.0804	5.1457	4.4807	6.0809	0.5024	0.109	0.2824	0.8702	0.5968	0.4892	5.0592	4.4484	6.0436	5.61	6.04	6.59	6.06	4.32	5.06	5.03	4.89	5.29	5.66	5.12	4.49	4.68	4.09	4.4	3.32	4.28	4.25	4.79	4.89	3.5	4.31	4.81	4.4	5.23	3.43	3.69
144228_at	CG18507-PA	2L	7	-0.019560445	SN	5.6241	5.9073	0.0852	0.0655	0.0947	6.1751	5.7955	5.4659	0.3037	0.0693	0.299	0.526	0.3798	0.5179	6.3438	5.8086	5.6528	4.88	5.86	5.65	5.59	6.34	6.6	6.06	5.78	5.33	5.24	4.45	5.18	5.71	5.71	5.78	5.79	5.9	5.71	6.09	5.85	5.88	5.8	6.1	6.32	5.9	5.82	6.42
144229_at	CG18124-PA	2L	3	0.0228471	SN	5.6647	6.0228	0.0121	0.0865	0.0217	5.5898	5.8234	5.5974	0.039	0.0919	0.07	0.0676	0.5036	0.1212	5.6196	5.6502	5.5541	5.55	5.73	5.5	5.51	5.62	5.64	6.62	6.08	6.24	6.48	6.64	5.64	5.64	7.3	5.36	6.2	5.83	5.35	5.15	5.99	5.54	5.57	5.63	5.52	5.66	5.64	5.82
144233_at	CG15281-PA	2L	2	0.039776226	SN	14.0843	14.55	0.0269	0.0456	0.139	13.4161	14.343	13.2595	0.2082	0.1193	1.0642	0.3607	0.6537	1.8432	13.5798	14.5904	12.8774	12.88	11.64	15.26	13.67	13.58	13	14.73	12.85	14.18	14.86	14.89	14.56	14.62	15.07	13.64	15.02	13.74	13.54	13.26	13.03	14.1	14.96	14.18	14.33	15.02	14.76	14.5
144234_at	CG7578-PA	2L	3	0.016551724	SN	7.2247	7.5443	0.0971	0.0615	0.0941	6.9872	7.369	7.6668	0.3916	0.0827	0.4166	0.6783	0.453	0.7217	7.1349	7.2477	7.9387	8.21	7.94	6.85	7.58	6.25	7.13	7.5	6.47	7.38	7.28	7.1	7.77	7.26	7.54	7.06	7.61	7.12	7.3	7.09	7.03	7.22	7.11	8.41	7.14	7.58	7.24	6.68
144236_at	CG11405-PA	X	2	0.101573598	SN	3.9654	4.751	0.2119	0.2502	0.1063	4.19	4.4032	2.1853	0.5126	0.2012	0.1341	0.8878	1.1018	0.2323	4.6544	4.7532	2.2103	1.94	2.4	2.21	4.75	3.17	4.65	2.5	3.08	3.39	4.32	2.76	3.03	5.18	4.21	5.45	4.87	5.66	5.4	5.4	5.05	4.68	3.91	4.97	5.45	5.46	5.16	2.33
144238_at	CG5700-PB	3L	2	-0.035764153	SN	4.6689	5.1112	0.1398	0.1247	0.0869	4.6705	4.929	6.9906	0.3768	0.1122	0.3506	0.6527	0.6145	0.6073	4.3249	4.8933	6.8354	6.48	7.66	6.84	5.42	4.32	4.26	4.4	4.71	5.43	4.87	4.6	4.96	5.09	4.8	5.33	5.08	5.41	5.39	4.82	6.04	4.56	4.69	2.72	4.94	4.29	4.77	5.49
144240_at	CG7644-PA	2L	2	0.041128597	SN	2.9627	3.2443	0.1167	0.1289	0.1057	2.8782	3.1099	2.9435	0.1939	0.0732	0.1797	0.3358	0.401	0.3112	2.755	3.1712	2.9662	3.24	2.97	2.62	3.26	2.75	2.62	2.93	2.28	2.65	3.22	3.08	2.81	3.63	2.68	3.69	3.17	3.32	3.18	3.5	2.38	3.06	3.37	2.98	2.9	3.38	3.35	3.55
144241_at	CG11902-PA	3R	2	0.072353873	SN	3.246	3.6278	0.2141	0.1586	0.2123	3.0801	3.4348	2.8587	0.3807	0.0994	0.3505	0.6594	0.5446	0.607	2.7786	3.4636	2.5402	2.54	3.56	2.48	2.63	2.78	3.84	3.5	4.29	3.53	2.87	3.1	3.29	2.62	3.82	3.92	3.43	2.91	4.22	3.29	3.74	3.03	3.93	3.96	3	3.97	3.48	2.62
144245_at	CG16916-PA	X	2	0.003403895	SN	7.2345	7.7473	0.0801	0.087	0.2317	7.6181	7.5777	7.2808	0.3522	0.1203	0.9739	0.61	0.6589	1.6869	7.3199	7.7172	7.934	8.54	5.36	7.93	8.32	7.32	7.21	6.25	7.02	7.87	7.97	7.63	7.37	8.1	7.93	7.92	7.7	6.81	7.43	7.45	7.29	7.72	8.12	7.6	7.95	8.17	7.78	7.32
144246_at	CG4157-PA	3L	2	-0.030214642	SN	7.946	8.2005	0.0547	0.0453	0.1671	8.609	8.0661	8.2062	0.2719	0.0667	0.7919	0.4709	0.3654	1.3716	8.8595	8.0527	8.8662	9.12	6.63	8.87	8.9	8.86	8.07	8.47	8.88	7.82	7.81	8.22	7.5	7.95	8.2	8	8.67	7.45	7.79	7.84	7.37	8.06	8.39	7.77	8.11	8.36	8.1	7.97
144247_at	CG18174-PA	2L	5	0.014696025	SN	8.5453	8.7747	0.026	0.0369	0.1594	8.5761	8.6805	8.1007	0.1289	0.0584	0.7455	0.2232	0.32	1.2912	8.5486	8.7466	8.7761	8.91	6.61	8.78	8.37	8.81	8.55	7.57	9.12	8.67	8.44	8.85	8.75	9.13	9.19	8.67	8.75	8.21	8.71	8.71	8.45	8.81	9	8.76	8.76	8.99	8.84	8.64
144251_at	CG6203-PA	3R	6	-0.015044219	SN	4.5098	4.8976	0.0899	0.1045	0.205	4.7793	4.7706	5.2527	0.248	0.0911	0.6217	0.4296	0.4987	1.0767	4.7962	4.8414	5.0966	5.1	4.26	6.4	4.8	4.34	5.2	4.96	5.55	4.04	4.63	4.4	4.53	4.73	5.02	4.91	5.18	4.78	5.18	4.92	4.43	4.81	5	4.79	4.95	5.34	4.86	5.09
144255_at	CG6932-PA	3R	2	0.096226389	SN	6.1588	6.88	0.3531	0.1395	0.5026	5.6757	6.644	5.4352	1.157	0.1692	1.5771	2.0041	0.9265	2.7315	6.8203	6.8833	6.7704	6.77	2.29	7.24	6.85	6.82	3.36	6.14	7.27	6.21	6.77	4.77	5.68	7.04	7.08	7.55	7.22	6.89	6.57	6.75	6.71	7.15	7.28	6.94	6.79	7.21	6.79	6.97
144256_at	CG17330-PA	2L	3	-0.014421327	SN	3.603	3.8517	0.0723	0.0923	0.1603	3.7734	3.7064	3.9144	0.1575	0.0625	0.3622	0.2728	0.3421	0.6273	3.8843	3.6404	3.581	3.58	4.64	3.52	3.46	3.88	3.97	3.9	3.66	4.02	4.16	4.27	3.97	3.52	3.36	3.32	3.6	4.22	3.35	4.77	3.69	3.51	3.22	3.63	3.48	3.27	3.49	3.5
144269_at	CG10839-PA	2L	4	0.111970158	SN	6.2007	6.501	0.0386	0.0661	0.2812	5.4061	6.3724	4.764	0.1204	0.0769	0.7734	0.2085	0.4213	1.3396	5.4958	6.4137	4.0694	3.91	6.31	4.07	5.5	5.17	5.55	6.09	4.89	5.69	6.42	6.21	6.2	6.65	6.7	5.89	6.48	6.16	6.26	6.71	6.24	6.21	6.79	6.63	6.64	6.62	6.87	6.55
144273_at	CG4587-PA	2L	6	-0.027466693	SN	5.0847	5.3783	0.0901	0.0781	0.0299	5.245	5.2113	6.1235	0.2729	0.0743	0.1058	0.4727	0.4072	0.1833	5.2905	5.1575	6.0295	6.03	6.01	6.33	4.75	5.29	5.69	6.55	5.57	5.48	5.56	5.24	5.65	4.9	5.26	4.79	4.98	5.86	4.86	5.39	5.18	5.2	4.68	5.27	4.98	4.57	4.78	5.17
144281_at	CG32975-PB	2L	5	-0.066798781	SN	4.4927	5.0063	0.1873	0.1526	0.3327	5.2289	4.7098	5.5124	0.5655	0.1313	1.0587	0.9795	0.7189	1.8337	5.6994	4.4584	4.4549	4.45	7.63	4.45	4.1	5.7	5.88	6.04	5.28	6.11	6.15	6.44	5.77	4.44	4.06	3.7	4.4	4.46	4.38	4.45	4.52	4.11	4.41	4.5	3.95	4.33	4.45	4.46
144284_at	CG15270-PA	2L	2	-0.035076893	SN	4.2012	4.8163	0.0912	0.1972	0.4088	4.5632	4.481	5.3844	0.2403	0.1613	1.2707	0.4163	0.8835	2.2009	4.7683	4.0399	5.999	7.21	2.94	6	4.08	4.77	4.84	4.28	5.94	3.24	3.97	3.25	3.83	3.94	3.87	5.02	3.83	5.96	5.63	5.72	6.51	4.03	3.96	3.75	4.03	3.88	3.96	4.79
144285_at	CG15256-PA	2L	2	-0.037499911	SN	2.8827	3.0633	0.0943	0.0867	0.2938	3.0573	2.9672	3.5138	0.1665	0.047	0.596	0.2884	0.2574	1.0323	3.1697	2.8632	2.9711	2.97	4.7	2.87	2.73	3.17	3.27	3.2	3.06	3.31	3.35	3.57	3.27	2.77	2.82	2.57	2.86	2.78	2.6	2.78	2.95	3.04	2.76	3.28	2.73	2.74	2.73	2.86
144287_at	CG4959-PB	2L	3	0.019867562	SN	11.5249	11.7527	0.016	0.0267	0.0196	11.4398	11.6557	10.7313	0.1057	0.0567	0.1215	0.1831	0.3108	0.2105	11.3519	11.6527	10.643	10.58	10.97	10.64	11.32	11.65	11.35	11.23	10.65	11.14	11.57	11.82	11.59	11.97	11.62	11.4	11.79	11.59	11.7	12.1	11.49	11.41	11.92	11.86	11.9	11.99	12.1	11.51
144291_at	CG33515-PA	2L	5	-0.027992526	SN	3.694	3.8774	0.1056	0.0656	0.1343	4.0143	3.7676	3.8091	0.2448	0.0451	0.2954	0.424	0.2471	0.5116	4.1782	3.7098	3.6505	3.65	4.38	3.4	3.53	4.18	4.33	4.27	3.76	3.85	3.88	4.16	4.11	3.75	3.68	3.48	3.47	3.65	3.64	3.62	3.79	3.61	3.47	3.69	3.6	3.57	3.74	3.65
144292_at	CG18482-PA	2L	5	-0.062774446	SN	2.985	3.2315	0.1473	0.0933	0.2101	3.4409	3.0502	3.3118	0.2925	0.052	0.4017	0.5067	0.2847	0.6958	3.3784	2.9906	2.9652	2.86	4.11	2.97	2.97	3.38	3.98	3.52	2.96	2.99	2.99	3.08	3.32	2.99	3.02	2.86	2.96	3.09	2.96	2.99	3.01	2.78	2.89	2.89	3.17	2.94	2.94	2.95
144294_at	CG17328-PA	2L	2	-0.087640518	SN	3.2427	3.9418	0.2033	0.2565	0.3035	4.1162	3.4799	3.9003	0.4832	0.163	0.6835	0.837	0.8926	1.1839	4.3379	3.2567	3.5522	2.93	5.22	3.55	3.19	4.82	4.34	3.59	3.39	4.61	3.71	4.38	4.33	2.8	2.88	2.91	2.89	3.5	2.67	2.86	3.71	3.42	3.5	2.89	2.8	3.1	2.85	4.43
144303_at	CG17341-PA	2L	2	-0.281173594	SL	2.6633	3.2118	0.2665	0.2638	0.0835	5.6077	2.9395	2.9785	0.8627	0.1416	0.1436	1.4943	0.7755	0.2488	6.3493	2.9672	2.8945	2.78	3.26	2.89	3.89	6.35	6.59	2.73	2.91	2.11	1.8	3.09	2.18	2.46	3.15	2.2	2.6	3.49	2.99	3.27	1.56	3.67	4.07	3.44	2.97	3.24	2.73	2.42
144306_at	CG7532-PA	2L	2	0.009549795	SN	7.2173	7.5863	0.0504	0.0707	0.2898	7.8344	7.397	5.6229	0.228	0.0955	0.9409	0.395	0.523	1.6297	7.7359	7.455	6.5169	6.61	3.74	6.52	7.74	8.27	7.5	7.87	7.25	7.7	7.51	6.66	7.15	7.83	7.59	7.83	7.35	6.56	6.71	6.72	7.22	8.04	7.7	7.23	7.43	7.55	7.4	8.31
144310_at	CG8997-PA	2L	6	-0.001521832	SN	10.0961	10.4757	0.0434	0.0527	0.1886	10.2482	10.311	10.6031	0.2565	0.0991	1.1545	0.4444	0.5429	1.9996	10.0116	10.3873	11.3059	11.31	8.35	12.16	10.76	10.01	9.97	10.55	8.56	10.71	10.29	10.6	10.41	10.41	11.29	10.37	10.63	9.8	9.87	9.98	10.33	10.42	10.63	9.97	10.35	10.18	10.48	9.74
144312_at	CG15274-PA	2L	4	-0.034482656	SN	3.7375	4.0549	0.0871	0.1144	0.3379	4.0104	3.8794	4.4601	0.2016	0.081	0.8701	0.3493	0.4439	1.507	4.0678	3.7376	3.6072	3.57	6.2	3.61	3.64	4.07	4.33	4.38	3.93	4.52	4.47	5.08	4.18	3.53	4.3	3.73	4.14	3.49	3.31	3.8	4.6	3.47	3.35	3.64	3.46	3.43	3.59	3.71
144317_at	CG31823-PA	2L	2	-0.068905283	SN	2.9577	3.187	0.1036	0.1054	0.2576	3.1672	3.0534	4.2686	0.1894	0.0588	0.635	0.3281	0.3219	1.0998	3.2919	2.9531	4.4692	3.08	5.25	4.47	2.8	3.29	3.41	3.58	3.88	3.48	3.51	3.72	3.4	2.85	2.91	2.65	2.73	2.95	2.68	2.88	3.04	2.85	2.74	2.96	2.82	2.83	2.82	2.95
144321_at	CG16886-PA	2L	8	-0.073133286	SN	3.3433	3.6166	0.1328	0.1068	0.1938	4.0041	3.4446	3.659	0.307	0.0672	0.4093	0.5318	0.3678	0.709	4.1773	3.3577	3.3094	3.31	4.47	3.19	3.41	4.43	4.18	3.77	3.44	3.64	3.75	4.03	3.7	3.2	3.64	2.99	3.19	3.09	3.01	3.22	3.35	3.17	3.31	3.36	3.62	3.09	3.23	3.75
144327_at	CG7631-PA	2L	2	0.023391848	SN	3.9893	4.55	0.0766	0.1878	0.1452	3.6793	4.2479	5.2785	0.1628	0.1456	0.4424	0.2819	0.7976	0.7662	3.5956	4.1337	5.2613	6.05	4.52	5.26	3.99	3.45	3.6	5.25	3.97	5.65	4.07	5.37	4.32	3.52	4.84	5.08	3.1	3.71	3.75	3.3	3.17	3.8	3.57	5.1	3.67	4.26	3.56	4.47
144332_at	CG15255-PA	2L	3	-0.013190356	SN	4.5177	5.6555	0.2692	0.3144	0.4781	5.2097	5.1267	5.3651	0.8096	0.2943	1.4809	1.4022	1.6119	2.5651	5.7196	5.4085	6.596	6.6	2.42	7.08	6.29	5.72	3.62	2.37	5.74	5.09	6.08	2.41	4.47	6.37	5.33	6.91	3.09	6.62	6.93	5.85	6.66	6.64	5.49	4.2	4.64	2.49	4.91	6.87
144335_at	CG8947-PA	3L	3	0.032344527	SN	8.5903	8.9323	0.1067	0.0522	0.3919	8.3552	8.8042	8.1864	0.5148	0.0839	1.8521	0.8917	0.4597	3.2079	8.2024	8.8065	9.3677	9.37	4.56	10.64	9.31	8.2	7.55	9.19	9.6	8.95	8.75	7.08	8.75	8.69	9.11	9.07	8.8	8.35	8.07	8.12	8.81	8.8	8.94	8.83	8.69	9.19	9.36	8.69
144336_at	CG1528-PB	3R	3	-0.022339541	SN	7.8147	8.0703	0.0074	0.0463	0.0266	8.0783	7.9426	8.7859	0.0345	0.0671	0.1348	0.0597	0.3676	0.2335	8.0932	7.9586	8.8412	8.84	8.53	8.99	8.09	8.01	8.13	7.81	8.26	7.63	7.33	8.16	7.91	7.1	8.11	8.12	8.57	7.41	7.69	8.01	7.78	7.81	8.38	7.89	8.11	7.7	8.37	8.01
144338_at	CG13377-PA	X	2	-0.151036855	SL	2.5903	2.802	0.252	0.1102	0.0809	3.6747	2.6873	3.102	0.5346	0.0541	0.1449	0.926	0.2962	0.251	3.6619	2.6412	3.0908	3.36	3.09	2.86	3.66	4.61	2.76	2.54	2.33	2.6	2.78	2.81	2.61	2.67	3.17	2.92	2.41	3.16	2.29	2.33	2.65	2.32	2.91	2.64	2.96	2.43	2.63	2.37
144341_at	CG12470-PA	X	3	0.031172989	SN	9.9523	10.2933	0.0142	0.0464	0.1285	10.0997	10.1561	8.1859	0.083	0.086	0.6074	0.1438	0.4708	1.0521	10.1605	10.2253	8.7873	8.8	6.97	8.79	10.2	10.16	9.94	9.4	8.56	10.03	10.23	10.48	10.35	10.23	10.18	9.83	10.21	10.34	10.62	10.36	9.89	10.32	10.61	10.28	10.28	10.77	10.74	9.76
144342_at	CG17885-PA	X	2	-0.19991039	SL	2.4797	2.646	0.6194	0.0895	0.2649	3.9321	2.5451	2.8655	1.4061	0.0416	0.4382	2.4354	0.2278	0.7589	2.6813	2.4799	2.4551	2.46	3.74	2.4	2.38	2.68	6.74	2.67	2.45	3.3	2.76	2.96	2.89	2.42	2.48	2.3	2.3	2.44	2.27	2.42	2.57	2.4	2.32	2.52	2.38	2.6	2.39	2.46
144347_at	CG13365-PA	X	2	0.080192232	SN	5.9327	6.2712	0.1418	0.0796	0.0771	4.6421	6.1044	7.3092	0.3802	0.0887	0.3254	0.6584	0.4857	0.5637	4.5466	6.155	7.4365	7.44	6.69	7.8	5.34	4.55	4.04	5.44	6.18	5.86	5.8	5.2	5.26	5.97	6.34	6.44	6.63	5.93	6.02	6.28	6.07	6.22	6.45	6.42	5.86	6.13	6.2	6.41
144350_at	CG5254-PA	X	2	-0.021666248	SN	4.5013	4.7317	0.1028	0.0659	0.032	4.854	4.5808	4.4819	0.2882	0.0552	0.0827	0.4992	0.3021	0.1433	4.5766	4.5393	4.4329	4.43	4.64	4.37	5.43	4.55	4.58	4.62	4.42	4.81	4.58	4.38	4.52	4.32	4.69	5.78	4.41	4.44	4.63	4.44	4.69	4.54	4.59	4.34	5.26	4.45	4.3	4.62
144360_at	CG32815-PA	X	2	-0.051584865	SN	4.1529	4.5316	0.0948	0.1204	0.0407	4.8634	4.3612	4.5211	0.2662	0.0959	0.1063	0.461	0.5251	0.1842	4.8608	4.3161	4.4348	4.43	4.73	4.4	4.4	5.33	4.86	4.24	2.51	4.03	4.36	4.28	4.03	4.42	4.39	4.88	4.79	4.25	4.01	4.22	4.16	4.57	4.76	4.13	4.13	4.37	5.39	5.53
144364_at	CG14630-PA	X	3	-0.148469226	SL	4.3374	4.6833	0.195	0.1086	0.3988	5.6489	4.4874	6.4865	0.6361	0.089	1.4934	1.1018	0.4875	2.5867	5.7753	4.3983	7.8717	7.87	3.5	8.09	6.68	5.78	4.49	4.85	4.34	3.64	4.48	4.31	4.36	4.39	5.09	4.69	4.34	3.74	4.31	4.99	5.13	4.39	6.05	3.97	5.26	3.72	4.51	4.52
144369_at	CG11378-PA	X	2	0.089439056	SN	2.7446	3.3387	0.3927	0.2682	0.2035	2.2536	3.0798	3.8033	0.511	0.1508	0.4468	0.8851	0.8261	0.7738	1.8842	3.2043	4.2385	4.24	2.91	4.26	3.26	1.88	1.61	1.05	1.78	3.14	3.23	1.11	3.39	3.46	3.22	3.97	4.61	2.64	3.55	3.36	3.39	3.19	3.9	3.11	3.87	2.88	3.55	4.24
144371_at	CG11379-PA	X	4	-0.055864615	SN	5.965	6.1597	0.0514	0.0461	0.0231	6.8552	6.0583	6.1722	0.2035	0.051	0.0824	0.3525	0.2794	0.1427	7.0137	6.0528	6.1232	6.33	6.06	6.12	6.45	7.01	7.1	6.75	5.65	5.86	5.92	5.54	5.67	6.18	6.18	6.13	6.08	5.69	6.11	5.95	5.81	5.78	6.03	6.11	6.19	6.05	6.33	6.57
144380_at	CG14770-PA	X	6	0.009843959	SN	4.181	4.3243	0.0794	0.0477	0.1167	4.3154	4.2485	3.7547	0.1978	0.037	0.2529	0.3425	0.2026	0.4381	4.2355	4.2118	3.6193	3.62	4.24	3.4	4.02	4.24	4.69	4.21	4.44	3.97	4.5	4.74	4.15	4.42	4.15	4.01	4.21	3.96	4.4	3.81	4.15	4.08	4.62	4.18	4.45	4.16	4.13	4.37
144385_at	CG11491-PD	X	3	-0.064439141	SN	3.7773	4.1422	0.1473	0.1274	0.3285	4.2516	3.9198	4.8214	0.3616	0.0912	0.9144	0.6262	0.4993	1.5838	4.3818	3.7178	3.9194	3.89	6.65	3.92	3.57	4.38	4.8	4.35	3.93	4.56	4.58	5.49	4.97	3.69	3.74	3.35	3.5	3.61	3.44	3.72	3.92	3.69	3.47	3.69	3.68	3.62	3.61	3.95
144390_at	CG14799-PA	X	2	-0.081190767	SN	3.5007	4.3293	0.1371	0.297	0.3283	4.7802	3.8768	3.5825	0.3784	0.2102	0.6791	0.6554	1.1513	1.1763	4.5976	3.8707	3.0537	2.76	4.93	3.05	4.24	5.51	4.6	5.93	4	4.44	5.04	4.5	4.03	2.52	5.47	3.66	4.59	2.55	3.96	3.48	5.16	2.6	4.66	2.93	4.55	4.7	3.01	2.89
144403_at	CG32796-PB	X	2	-0.066451229	SN	2.689	3.107	0.4466	0.2094	0.2696	3.2109	2.885	3.372	0.8279	0.1103	0.5249	1.4339	0.604	0.9091	3.8306	2.8628	3.6638	3.66	2.35	4.1	4.23	1.57	3.83	2.69	3.49	2.38	3	2.09	2.28	2.85	4.2	2.88	2.92	3.14	3.67	2.55	2.95	3.2	4.1	2.67	3.12	2.29	2.83	2.24
144410_at	CG17437-PA	X	4	-0.005917113	SN	5.8617	6.1537	0.1032	0.0685	0.32	6.3398	5.9962	5.2292	0.3778	0.075	0.9662	0.6544	0.411	1.6735	6.6772	5.9262	5.95	6.42	3.32	5.95	5.59	6.68	6.76	5.91	7.16	5.79	5.18	5.67	5.93	6.19	6.18	5.3	6.05	5.92	5.86	6.04	5.78	6.28	6.28	5.82	5.64	6.47	6.79	5.26
144411_at	CG10742-PA	X	3	0.136339583	SH	2.921	3.214	0.6387	0.1352	0.106	2.0914	3.0578	3.3974	0.7712	0.0755	0.2079	1.3357	0.4134	0.3601	2.8297	2.9349	3.4969	3.5	3	3.7	2.83	2.9	0.55	2.91	3.06	2.53	3.08	2.7	2.71	3.19	2.9	2.88	2.27	3.42	2.95	3.46	3.6	2.81	2.82	3.55	4.01	2.86	3.35	2.86
144412_at	CG9904-PA	X	3	0.19536916	SH	4.2501	5.0399	0.5008	0.2306	0.4369	3.1123	4.7224	4.1471	0.8998	0.1989	1.046	1.5585	1.0892	1.8117	2.3708	4.9214	5.1564	5.23	2.06	5.16	4.9	2.37	2.06	2.14	4.41	4.95	3.75	4.21	2.92	5.63	4.84	5.51	5.18	5.42	5.88	5.62	5.38	4.78	5.61	5.86	5.54	4.86	4.08	2.93
144414_at	CG10260-PB	X	7	0.041223055	SN	4.2783	4.3913	0.057	0.0363	0.1813	4.1197	4.3252	3.7621	0.1355	0.0287	0.3939	0.2347	0.157	0.6822	4.2499	4.2649	4.0761	4.23	2.98	4.08	3.85	4.25	4.26	4.27	4.59	4.22	4.2	4.14	4.25	4.23	4.27	4.32	4.5	4.72	4.22	4.34	4.28	4.26	4.23	4.28	4.43	4.68	4.23	4.23
144428_at	CG3603-PA	X	2	-0.019230769	SN	3.4227	3.732	0.1002	0.1228	0.2698	3.5239	3.569	4.2092	0.2039	0.08	0.6557	0.3532	0.4384	1.1356	3.371	3.5368	4.4558	2.97	4.46	5.2	3.27	3.93	3.37	3.56	3.51	3.85	3.61	3.65	4.1	3.06	3.41	4.09	4.53	3.97	3.23	3.87	2.96	3.28	3.27	3.59	2.73	3.34	3.69	4.52
144434_at	CG32498-PM	X	2	-0.093403992	SN	2.5967	2.8213	0.3737	0.1162	0.1652	3.2952	2.6937	2.7971	0.711	0.0572	0.2668	1.2314	0.3131	0.4621	2.7761	2.5953	2.5763	2.49	3.33	2.58	2.41	2.78	4.7	2.9	2.69	2.77	2.8	3.32	3.23	2.45	2.54	3.48	2.32	2.59	2.3	2.46	2.61	2.43	2.57	2.63	2.44	2.42	2.42	3.22
144435_at	CG32498-PN	X	3	-0.217741935	SL	1.872	2.0612	0.4103	0.1262	0.0496	3.201	1.9355	1.9418	0.7583	0.0446	0.0556	1.3135	0.2443	0.0964	3.0406	1.8752	1.8931	1.88	2.05	1.89	3.04	4.59	1.98	1.94	1.82	2.12	1.9	2.04	1.96	1.88	1.92	1.79	1.81	1.88	1.79	1.77	1.87	1.87	1.82	1.93	1.85	1.76	1.77	1.88
144445_at	CG14271-PB	X	4	-0.055674518	SN	4.1617	4.7511	0.1811	0.1884	0.3049	4.7484	4.4133	5.213	0.4964	0.1518	0.9176	0.8598	0.8313	1.5893	5.064	4.0485	4.4831	4.12	7.04	4.48	3.78	5.06	5.41	5.96	4.86	5.61	6.4	6.14	6.02	3.92	4	3.5	3.73	3.79	3.72	4.16	4.21	3.98	3.64	3.98	3.79	3.94	3.98	4.35
144448_at	CG32791-PA	X	5	-0.057065217	SN	3.3447	3.6257	0.1233	0.1151	0.2856	3.7882	3.4665	3.9817	0.2696	0.0728	0.6566	0.467	0.399	1.1372	4.0328	3.2711	3.3469	3.35	5.29	3.3	3.25	4.08	4.03	4.06	3.65	4.12	4.17	4.44	4.04	3.14	3.26	2.95	3.07	3.2	3.22	3.26	3.44	3.26	3.06	3.28	3.25	3.16	3.2	3.32
144449_at	CG13317-PA	X	2	0.038055564	SN	5.8207	6.3054	0.1164	0.1129	0.0491	6.0021	6.0416	4.6122	0.4033	0.1245	0.1306	0.6985	0.6821	0.2263	5.6843	5.9238	4.5402	4.54	4.43	4.87	6.8	5.68	5.52	5.77	5.03	5.82	5.36	7.7	5.98	5.84	5.88	5.69	6.59	6.94	6.11	5.65	5.52	5.75	5.78	5.16	5.98	5.38	5.96	6.69
144450_at	CG13316-PA	X	2	-0.01779719	SN	5.2482	5.6242	0.0818	0.0986	0.2675	5.7572	5.4425	5.1687	0.2719	0.098	0.7983	0.4709	0.5367	1.3826	5.6535	5.3247	4.6789	4.1	6.73	4.68	6.27	5.65	5.35	5.28	6.22	5.56	5.8	6.06	5.25	4.99	5.95	4.67	4.89	5.95	5.98	5.04	5.08	5.22	5.62	5.71	5.29	4.66	5.81	6.11
144451_at	CG12462-PA	X	8	-0.002696495	SN	3.105	3.2937	0.1064	0.0803	0.0257	3.2252	3.174	3.0539	0.1981	0.0465	0.0454	0.3431	0.2548	0.0786	3.2046	3.1363	3.0532	2.98	3.13	3.05	2.89	3.2	3.58	3.88	3.08	3.09	3.07	3.14	3.21	3.23	3.14	3	3.08	3.13	2.78	3.11	3.15	2.95	2.95	3.15	3.07	3.07	3.08	3.1
144453_at	CG12632-PB	X	2	-0.093922652	SN	3.0213	3.4937	0.1674	0.2042	0.3366	3.9607	3.2845	3.6187	0.3829	0.1225	0.7032	0.6632	0.6708	1.218	3.7047	3.4967	4.1084	4.52	2.23	4.11	3.7	4.71	3.46	1.94	2.65	1.96	2.6	4.11	2.01	3.4	3.73	2.65	3.31	3.56	3.46	3.24	3.04	2.54	3.99	3.73	3.77	3.77	3.65	3.81
144454_at	CG2901-PA	X	2	0.077575692	SN	5.0024	5.1724	0.1113	0.0462	0.1598	5.1431	5.0762	2.3384	0.3304	0.0428	0.2158	0.5723	0.2344	0.3737	5.4709	5.0614	2.3113	2.31	1.98	2.72	4.48	5.48	5.47	5.72	5.56	5.12	5.3	4.97	5.01	5.2	4.95	5.13	4.93	5.03	4.86	5.06	4.96	5.18	4.8	5.05	4.82	5.06	5.18	5.43
144456_at	CG32776-PB	X	2	0.044025157	SN	3.0809	3.47	0.0369	0.1595	0.572	3.3535	3.3193	2.2471	0.0715	0.0967	0.7421	0.1238	0.5295	1.2853	3.4058	3.3876	2.8493	3.12	0.77	2.85	3.44	3.21	3.41	4.02	2.77	1.82	2.64	1.73	3.32	3.88	3.61	3.36	3.36	3.33	3.31	3.3	3.03	3.36	2.92	3.52	3.18	3.42	3.54	3.55
144464_at	CG6379-PA	X	2	0.029344536	SN	4.296	4.716	0.0541	0.1325	0.2279	4.0177	4.505	5.0843	0.1256	0.109	0.6688	0.2175	0.5971	1.1585	4.1338	4.4238	4.6161	4.23	6.4	4.62	4.15	4.13	3.77	5.16	5.81	3.85	4.25	4.03	4.6	3.74	4.85	4.33	5	4.52	3.61	4.07	4.24	4.71	4.25	4.84	4.9	4.54	4.6	4.31
144477_at	CG12688-PA	X	3	-0.116470075	SL	2.411	2.5508	0.285	0.0763	0.0534	3.1476	2.4609	2.6611	0.518	0.0343	0.082	0.8971	0.1878	0.142	3.3109	2.4254	2.6979	2.7	2.78	2.5	2.18	3.31	3.95	2.46	2.38	2.42	2.4	2.47	2.43	2.43	2.29	2.38	2.36	3.11	2.99	2.43	2.54	2.2	2.41	2.42	2.42	2.2	2.44	2.58
144485_at	CG7038-PA	X	4	-0.04253686	SN	5.291	5.481	0.0477	0.049	0.0582	5.7465	5.3685	5.8952	0.1584	0.048	0.1979	0.2743	0.2631	0.3428	5.6198	5.3172	6.0876	6.1	6.09	5.5	5.62	5.56	6.06	5.58	5.47	6.17	5.63	6.08	5.6	5.36	5.44	5.16	5.11	5.22	5.07	5.27	5.36	5.32	5.37	5.23	5.41	5.05	5.2	5.23
144503_at	CG12680-PA	X	3	0.075342466	SN	5.8246	6.462	0.2733	0.1215	0.0327	5.3895	6.276	5.8699	0.8503	0.1393	0.1107	1.4728	0.7628	0.1917	6.2083	6.3056	5.948	6.01	5.65	5.95	6.21	3.69	6.27	6.97	2.81	5.27	5.92	6.34	6.17	6.29	6.56	6.3	6.26	6.25	6.16	6.31	5.76	6.81	6.78	6.33	6.8	7.08	6.82	6.73
144506_at	CG32767-PA	X	6	-0.071460349	SN	2.9127	3.057	0.1328	0.0659	0.0393	3.5091	2.9674	2.9452	0.269	0.0357	0.0669	0.4659	0.1956	0.1158	3.3026	2.9243	2.883	2.87	3.08	2.88	3.18	3.3	4.04	3.3	2.89	2.91	2.98	3.06	2.94	2.86	2.89	2.68	2.72	2.88	3.69	2.88	2.95	2.83	2.81	2.94	2.83	2.81	2.84	2.91
144522_at	CG16752-PA	X	2	-0.056821952	SN	3.821	4.1479	0.1784	0.116	0.1865	4.1445	3.9645	5.0938	0.4268	0.084	0.5485	0.7393	0.46	0.9501	4.0305	3.882	5.3812	5.87	5.38	4.03	4.93	3.47	4.03	3.89	3.44	3.75	3.71	5.37	3.67	4.11	4.32	4.16	4.48	3.99	4.02	3.87	3.99	3.12	3.74	3.64	3.7	3.8	4.22	3.27
144528_at	CG15781-PA	X	5	-0.036458333	SN	3.5667	3.904	0.0728	0.1259	0.0363	4.0259	3.7022	3.6888	0.1692	0.0851	0.0774	0.2931	0.466	0.1341	4.0173	3.6066	3.6256	3.63	3.84	3.6	4.02	4.32	3.74	5.21	3.55	3.49	3.66	3.66	4.59	3.81	3.45	3.03	3.11	3.71	3.52	3.61	3.69	3.6	3.56	3.74	3.6	3.22	3.61	3.99
144534_at	CG3187-PC	X	2	0.012364219	SN	3.695	4.006	0.0975	0.1121	0.0483	3.6202	3.8636	4.2537	0.2038	0.079	0.1187	0.353	0.433	0.2056	3.7232	3.8935	4.1773	4.49	4.1	4.18	3.91	3.23	3.72	4.01	3.65	3.34	3.82	4.03	3.79	3.9	3.98	3.85	3.81	3.39	3.54	3.56	5.08	3.56	3.75	3.92	3.78	4.29	4.1	4.51
144535_at	CG4111-PA	X	6	0.003478261	SN	11.4887	11.5893	0.0086	0.0123	0.0225	11.284	11.543	12.0447	0.0557	0.026	0.1562	0.0965	0.1423	0.2705	11.2302	11.5431	12.0141	11.79	12.33	12.01	11.4	11.23	11.23	11.73	11.83	11.52	11.5	11.3	11.51	11.46	11.56	11.53	11.57	11.59	11.38	11.42	11.68	11.6	11.54	11.57	11.69	11.7	11.67	11.64
144536_at	CG3171-PA	X	4	0.043391004	SN	3.569	3.9213	0.0602	0.1285	0.0937	3.3054	3.711	3.8283	0.1149	0.087	0.2072	0.199	0.4767	0.3589	3.2078	3.543	4.033	4.04	3.41	4.03	3.53	3.17	3.21	4.51	4.94	3.15	3.44	3.38	3.47	3.37	4.45	4.67	3.43	3.32	3.92	3.34	3.45	3.73	3.75	3.55	3.61	3.75	3.65	3.31
144541_at	CG4096-PA	X	2	-0.18950314	SL	2.7387	3.069	0.1827	0.1609	0.1766	4.2315	2.8949	3.5955	0.4464	0.085	0.3666	0.7732	0.4657	0.6349	4.4123	2.7682	3.9422	3.98	2.86	3.94	3.38	4.41	4.9	2.47	2.24	3.66	2.77	2.75	2.5	2.32	3.47	3.09	2.58	3.27	2.65	3.55	2.47	2.39	3.09	3.16	2.4	3.74	3.21	3.39
144544_at	CG32758-PA	X	5	0.013496974	SN	3.4983	3.604	0.0186	0.0395	0.0144	3.455	3.5373	3.4779	0.0371	0.0255	0.0289	0.0643	0.1396	0.05	3.4557	3.4955	3.4816	3.48	3.53	3.43	3.39	3.52	3.46	3.42	3.44	3.52	3.46	3.54	3.8	3.44	3.49	3.44	3.45	3.51	3.43	3.48	3.55	3.56	3.46	3.54	3.47	3.49	3.4	3.5
144556_at	CG11462-PA	X	3	0.130752785	SH	4.8645	5.613	0.2905	0.1953	0.2909	4.1875	5.2994	4.3404	0.7023	0.189	0.7289	1.2164	1.0351	1.2624	4.578	5.3513	4.9175	5.21	2.89	4.92	4.58	2.82	5.16	6.11	1.9	5.64	4.64	3.66	3.13	5.43	5.13	5.78	5.37	6.37	5.37	5.33	5.34	5.11	5.34	6.5	5.66	5.44	5.33	6.22
144570_at	CG5928-PA	X	2	0.162674997	SH	4.9974	5.6905	0.0467	0.1821	0.3174	4.0129	5.3371	4.0988	0.1082	0.1775	0.7511	0.1875	0.9721	1.301	3.9658	5.3132	4.2027	5.34	4.2	2.75	4.22	3.85	3.97	5	4.74	4.61	4.05	5.66	4.11	4.45	6.73	4.88	6.88	3.93	5.43	5.39	3.42	5.45	6.35	5.09	6.35	5.99	6.46	5.51
144572_at	CG4666-PA	X	4	-0.043112493	SN	6.3643	6.6467	0.0855	0.0613	0.1398	6.8065	6.4993	7.6236	0.3361	0.0728	0.6153	0.5822	0.3986	1.0658	6.5291	6.4536	7.9941	8.45	6.42	7.99	7.48	6.53	6.41	7.23	6.19	6.22	6.28	6.79	6.2	6.32	6.62	6.31	6.99	5.66	6.31	6.23	5.85	6.62	6.71	6.43	6.47	7.27	7.5	6.71
144581_at	CG3774-PA	X	2	0.070703069	SN	7.3903	7.8323	0.0858	0.0756	0.311	6.8056	7.6764	6.7435	0.337	0.1059	1.2109	0.5836	0.5801	2.0974	6.5362	7.7596	7.8919	8.02	4.32	7.89	7.48	6.41	6.54	7.29	6.98	7.34	7.31	5.34	7.18	8.06	8.2	7.47	8.06	7.45	7.59	7.53	7.86	8.42	7.86	7.95	8.25	7.62	8.12	8.48
144582_at	CG14446-PA	X	3	-0.088313965	SN	2.8427	3.04	0.2512	0.0923	0.1414	3.3982	2.9197	3.4595	0.4929	0.0492	0.2825	0.8538	0.2694	0.4893	2.9243	2.9055	3.7379	2.89	3.75	3.74	2.89	2.92	4.38	2.92	3.08	2.97	3.04	2.98	2.9	2.59	2.49	3.72	2.86	2.92	2.85	3.75	2.95	3.09	2.88	2.91	2.72	2.9	2.9	2.91
144583_at	CG14445-PA	X	4	-0.023802348	SN	4.3393	4.7043	0.0226	0.1068	0.0155	4.7153	4.5651	4.8995	0.0615	0.089	0.0438	0.1065	0.4875	0.0759	4.7401	4.6363	4.9148	4.97	4.91	4.82	4.74	4.6	4.81	4.48	4.38	4.15	4.66	3.51	4.87	4.79	4.7	4.58	4.3	4.62	4.88	4.9	4.51	4.54	4.51	4.75	4.65	4.38	4.51	5.49
144584_at	CG3576-PA	X	4	0.080799971	SN	5.4985	5.9437	0.2879	0.1017	0.4467	4.7434	5.7909	5.9089	0.7886	0.1075	1.5241	1.3658	0.5888	2.6398	5.0668	5.9397	7.3932	7.47	2.86	7.39	5.92	5.07	3.24	5.32	6.2	5.73	5.85	4.46	5.54	5.89	6.22	6.18	6.13	5.58	5.93	5.7	5.99	6.44	5.94	5.97	5.97	6.16	6.35	6.04
144587_f_at	CG32744-PA	X	4	0.005168517	SN	12.5454	12.8847	0.0353	0.033	0.0312	12.451	12.782	13.3135	0.2539	0.0769	0.2395	0.4398	0.4215	0.4149	12.6302	12.8246	13.2617	13.26	12.93	13.75	12.77	12.63	11.95	12.92	13.59	13.07	12.95	12.7	12.72	12.92	12.79	12.86	12.81	12.79	12.41	12.79	12.64	12.72	12.86	12.87	12.59	12.94	12.84	12.75
144592_at	CG3823-PA	X	2	0.077179763	SN	3.067	3.4169	0.1495	0.1539	0.0482	2.7363	3.2298	3.0794	0.2362	0.0908	0.0858	0.4092	0.4971	0.1485	2.5201	3.144	3.0065	3.25	3.01	2.98	3.21	2.48	2.52	4.38	2.82	3.17	3.02	2.67	3.46	3.35	3.54	3.1	3.96	3.66	3.31	2.9	3.45	2.68	2.9	2.77	2.34	3.12	2.7	3.9
144593_at	CG15894-PA	X	3	-0.065732493	SN	3.853	4.188	0.1304	0.1184	0.3324	4.4238	3.9973	4.7123	0.3329	0.0864	0.9042	0.5767	0.4734	1.5662	4.5008	3.8363	3.8086	3.81	6.52	3.81	3.81	4.5	4.96	4.64	4.57	4.84	5.07	5.22	4.61	3.83	3.8	3.34	3.79	3.85	3.46	3.72	3.91	3.67	3.79	3.68	3.82	3.84	3.6	3.85
144596_at	CG3861-PB	X	6	0.016144438	SN	10.0197	10.8093	0.0216	0.0836	0.1239	10.5132	10.6089	9.7296	0.1313	0.162	0.6961	0.2275	0.8874	1.2057	10.5353	10.8583	9.9894	10.78	8.42	9.99	10.54	10.28	10.73	11.29	10.63	11.19	10.86	10.94	10.75	10.64	10.96	10.95	10.26	10.99	10.96	10.92	11.19	10.46	10.24	10.67	10.46	9.6	10.15	10.74
144599_at	CG3950-PA	X	2	0.14480725	SH	5.7101	6.3847	0.2351	0.1551	0.2514	4.9028	6.1061	4.3318	0.6655	0.1729	0.6288	1.1527	0.9472	1.0892	5.54	6.216	3.7325	3.73	3.67	5.59	5.6	5.54	3.57	5.34	5.75	4.62	5.89	3.84	6.29	6.48	6.33	7.33	5.45	6.97	7.12	7.08	5.99	6.8	5.66	6.59	5.61	6.61	6.62	7.14
144600_at	CG17717-PA	X	2	0.11354613	SN	8.2273	8.5913	0.0816	0.0619	0.1131	7.974	8.4241	3.7594	0.3756	0.0951	0.2455	0.6506	0.5211	0.4252	7.9235	8.4303	3.6177	3.42	4.24	3.62	8.65	7.92	7.35	8.31	7.99	9.23	8.94	8.24	8.5	8.38	8.53	8.72	8.1	8.56	8.24	8.44	9.09	7.74	8.5	8.52	8.28	7.86	8.38	8.65
144608_at	CG3192-PA	X	3	-0.017225655	SN	9.0753	9.329	0.0509	0.0395	0.046	9.3931	9.2057	9.804	0.2761	0.0665	0.2606	0.4782	0.364	0.4513	9.4476	9.2755	9.8757	10.22	9.32	9.88	9.84	9.45	8.89	8.79	8.67	9.61	9.15	9.28	9.35	9.27	9.88	9.73	9.44	9.03	8.61	8.68	8.93	9.35	9.42	9.46	9.55	8.62	8.98	9.66
144609_at	CG4095-PA	X	2	0.127980299	SH	5.6066	6.0847	0.0235	0.114	0.188	4.5994	5.8753	5.0465	0.0625	0.1223	0.5477	0.1082	0.6696	0.9486	4.6527	6.0815	5.3565	5.8	3.98	5.36	4.67	4.47	4.65	6.41	4.82	6.13	5.16	4.31	5.69	5.68	6.62	6.32	6.21	5.53	5.66	5.42	6.52	5.51	6.75	6.38	6.59	6.54	6.57	6.1
144612_at	CG14441-PA	X	4	0.007637144	SN	6.0833	6.3679	0.0657	0.0656	0.142	6.274	6.225	5.7425	0.2379	0.0746	0.4708	0.4121	0.4084	0.8155	6.3372	6.1668	5.912	5.91	4.86	6.46	5.83	6.65	6.34	6	5.84	5.96	5.12	6.69	5.78	6.27	6.37	6.19	5.96	6.81	6.44	6.61	6.23	5.94	5.98	6.61	6.14	6.03	5.99	5.96
144614_at	CG14439-PA	X	3	0.049463755	SN	6.5773	7.0433	0.1652	0.0944	0.501	6.6545	6.8535	5.1934	0.6346	0.1181	1.5021	1.0992	0.6469	2.6017	7.1194	6.8829	6.5355	6.85	2.19	6.54	7.44	7.12	5.4	6.98	4.6	6.89	6.61	7.24	6.82	7.41	7.65	6.63	7.4	6.69	6.61	6.57	6.2	7.32	7.37	6.7	7.63	6.17	6.98	7
144615_at	CG14437-PA	X	3	-0.085910624	SN	4.0096	4.3614	0.115	0.12	0.1552	4.8294	4.1788	4.9756	0.3205	0.0916	0.4458	0.5552	0.5015	0.7721	4.6642	4.175	4.649	4.65	5.86	4.42	4.38	4.66	5.45	5.6	4.84	3.21	4.44	3.23	3.76	4.64	4.27	4.22	4.01	4.22	4.11	3.89	4.13	4.06	3.65	4.31	3.93	4.71	4.22	4.67
144617_at	CG4536-PA	X	5	-0.067097655	SN	4.2077	4.4283	0.0586	0.0721	0.1084	4.8843	4.3312	4.8627	0.1654	0.057	0.3044	0.2864	0.3123	0.5272	4.8535	4.3615	4.5599	4.56	5.47	4.56	4.85	4.61	5.18	4.6	4.21	4.68	4.7	3.45	4.68	4.31	4.37	3.99	4.18	4.33	4.24	4.7	3.76	4.16	4.27	4.42	4.31	4.25	4.65	4.36
144625_at	CG14434-PA	X	2	-0.09689019	SN	4.7153	5.3627	0.2113	0.1849	0.011	6.3516	5.0243	4.8015	0.7749	0.1696	0.0304	1.3422	0.929	0.0527	6.5191	4.9045	4.7835	4.76	4.78	4.86	4.93	7.6	6.52	6.3	5.97	3.87	3.53	6.14	5.32	5.58	5.04	3.69	3.96	5.2	4.28	4.7	4.46	4.87	4.28	5.88	3.89	4.36	4.29	6.13
144635_at	CG14430-PA	X	3	0.091214188	SN	4.8173	5.3313	0.3748	0.1398	0.3723	4.1687	5.1059	4.9384	0.9021	0.1303	1.0616	1.5625	0.7136	1.8388	4.5075	5.1553	5.5793	6.37	2.86	5.58	5.53	4.51	2.46	3.62	3.51	6.14	3.75	5.95	5.56	4.91	4.73	5.26	5.94	4.28	4.78	3.81	5.52	5.83	5.52	6.1	5.67	4.92	5.56	5.15
144637_at	CG4593-PA	X	3	-0.074684497	SN	3.6273	4.016	0.1267	0.1363	0.1536	4.2583	3.7684	4.4329	0.3115	0.0938	0.3931	0.5395	0.5136	0.6808	4.5152	3.6084	4.1443	3.94	5.21	4.14	3.64	4.62	4.52	4.06	5.79	4.11	4.16	4.43	4.08	3.57	3.44	3.16	3.94	3.78	3.17	3.24	3.85	4.09	3.55	3.42	3.41	3.35	3.35	3.73
144638_at	CG12541-PA	X	2	0.024147679	SN	2.9373	3.2602	0.0973	0.1468	0.0806	2.8478	3.0945	3.3016	0.16	0.083	0.1536	0.2771	0.4544	0.2661	2.828	3.1347	3.1989	3.6	3.2	3.1	3.13	2.83	2.58	2.75	3.01	3.76	3.03	3.02	2.97	2.69	2.39	2.66	2.67	4.32	3.16	3.19	3.72	3.29	2.95	2.75	3.19	3.11	3.47	3.85
144642_at	CG4626-PA	X	2	0.224043716	SH	4.3003	4.6277	0.1182	0.1017	0.0918	3.2172	4.4827	2.5168	0.2195	0.0832	0.1334	0.3802	0.4558	0.2311	3.0961	4.5258	2.5937	2.26	2.7	2.59	3.64	3.1	2.91	3.84	4.78	2.95	4.18	4.66	3.81	4.43	5.65	4.58	4.36	4.83	4.59	4.27	4.41	4.21	4.7	4.43	4.58	5.17	4.51	4.6
144653_at	CG12156-PA	X	4	0.088790898	SN	4.6136	5.127	0.285	0.14	0.3661	4.1547	4.9367	4.4905	0.6837	0.1262	0.9491	1.1842	0.6912	1.6439	4.2322	5.1603	5.2672	5.6	2.6	5.27	5.3	4.23	2.93	4.38	5.11	3.85	3.42	4.87	4.48	5.6	5.51	5.55	5.47	5.32	5.72	5.39	5.27	5.44	5.23	5.33	4.73	4.66	4.77	5.38
144654_at	CG12157-PA	X	2	0.165975104	SH	5.2502	5.916	0.403	0.167	0.2305	3.5033	5.6217	6.3769	0.8152	0.1714	0.8486	1.4119	0.9387	1.4698	3.043	6.0183	6.9333	6.93	4.71	7.49	5.09	3.04	2.38	4.42	5.81	5.04	3.93	3.72	4.36	5.97	6.05	6.21	6.09	6.01	6.44	6.35	5.96	4.6	6.03	6.28	6.19	6.77	6.06	4.71
144656_at	CG1402-PA	X	7	0.005003733	SN	3.6397	3.879	0.0809	0.0864	0.1131	3.6485	3.729	3.8388	0.1703	0.0588	0.2507	0.295	0.3223	0.4342	3.7122	3.6681	3.6158	3.62	4.34	3.56	3.33	3.71	3.91	4.74	3.7	3.76	3.74	3.93	3.79	3.57	3.63	3.41	3.45	3.6	3.43	3.52	3.71	3.75	3.51	3.64	4.19	3.56	3.36	3.68
144663_at	CG18624-PA	X	4	-0.029189189	SN	8.8407	9.242	0.0055	0.0591	0.0465	9.5039	8.9846	9.3088	0.0302	0.0969	0.2499	0.0522	0.5307	0.4328	9.5218	8.8207	9.0801	9.04	9.81	9.08	9.52	9.45	9.54	10.1	9.88	9.09	9.28	9.06	8.76	8.76	9.22	8.85	9.07	8.64	8.63	8.89	8.92	8.75	9.02	8.72	8.97	8.41	8.62	9.08
144664_at	CG1444-PA	X	4	0.004659817	SN	9.0687	9.3827	0.0304	0.048	0.2018	9.2081	9.2409	9.0312	0.1619	0.081	1.0521	0.2804	0.4436	1.8223	9.1699	9.2953	9.654	10.46	6.98	9.65	9.51	8.95	9.17	10.12	8.77	8.71	9.14	9.63	9.07	9.45	9.46	9.36	9.53	8.78	9.05	9.07	8.88	9.33	9.01	9.45	8.87	9.9	9.26	8.87
144665_at	CG1514-PA	X	3	0.009527038	SN	4.2241	4.5265	0.0444	0.0983	0.0158	4.2961	4.3872	4.3675	0.1102	0.0787	0.0398	0.1909	0.4311	0.0689	4.316	4.4005	4.3464	4.35	4.44	4.31	4.32	4.1	4.48	4.39	5.47	3.24	4.34	4.46	3.88	4.37	4.43	4.36	4.31	4.35	4.69	4.4	4.41	4.47	4.7	4.55	4.38	4.89	4.28	3.81
144668_at	CG1531-PB	X	4	0.050916497	SN	4.8126	5.412	0.1009	0.1639	0.2866	4.72	5.1592	4.7258	0.275	0.1544	0.7821	0.4762	0.8458	1.3546	4.595	5.3628	5.476	5.48	3.16	5.54	5.25	4.59	4.32	4.85	6.79	4.15	3.51	5.42	4.47	4.46	5.45	5.78	5.46	5.51	5.42	5.59	5.36	5.89	5.36	5.17	5.91	5.71	5.28	6.12
144676_at	CG2256-PB	X	3	-0.004354173	SN	3.7463	4.107	0.0532	0.1291	0.1562	3.884	3.9216	4.1648	0.1192	0.0924	0.3756	0.2065	0.5062	0.6506	3.8539	3.8639	3.7897	3.79	4.92	3.79	4.1	3.69	3.85	3.79	3.74	3.92	4.02	4.1	3.83	3.1	3.17	3.87	2.97	4.97	4.21	5.02	3.89	4.59	3.39	4.86	3.08	4.09	3.76	3.8
144677_at	CG2259-PA	X	2	0.143103448	SH	6.2557	6.9477	0.1306	0.146	0.3982	5.1156	6.6327	5.3463	0.3856	0.1768	1.2292	0.6678	0.9682	2.129	5.3003	6.7898	6.5448	6.61	2.89	6.54	5.3	4.37	5.67	7.46	7.82	5.9	4.64	5.26	5.24	7.15	6.52	7.15	5.97	7.73	7.7	7.55	7.63	7.58	6.09	6.49	6.29	6.58	6.85	7.78
144682_at	CG10763-PA	X	2	0.086133137	SN	4.8209	5.322	0.2016	0.139	0.0745	3.8204	5.0833	6.0399	0.4447	0.129	0.2599	0.7702	0.7064	0.4501	4.0619	5.2016	5.7816	6.56	5.78	5.78	4.44	4.06	2.96	5	5.33	4.71	5.28	3.48	4.71	5.44	5.04	5.3	5.32	5.15	5.06	5.22	6.89	3.26	5.98	5.35	4.77	4.65	4.8	4.8
144690_at	CG32717-PC	X	6	-0.031844014	SN	2.8327	2.9987	0.094	0.0807	0.1477	3.0214	2.9063	3.248	0.1639	0.0428	0.277	0.2839	0.2346	0.4797	3.1367	2.844	3.0698	2.88	3.79	3.07	2.7	3.14	3.23	3.16	3.37	3.2	3.34	3.37	3.18	2.76	2.81	2.55	2.69	2.8	2.67	2.84	2.93	2.85	2.58	2.87	2.71	2.73	2.77	2.83
144695_at	CG15343-PA	X	2	0.064474616	SN	5.6297	6.1334	0.2338	0.1177	0.0669	4.9557	5.9218	6.2906	0.6689	0.1273	0.2428	1.1586	0.6971	0.4205	5.401	6.0219	6.1303	5.97	6.13	6.77	5.83	5.4	3.64	5.32	6.67	5.41	4.72	3.53	5.52	5.73	6.54	5.73	5.81	6.26	5.6	5.78	6.61	6.22	6.44	5.13	6.32	5.36	5.77	7.25
144706_at	CG33181-PA	X	10	-0.011815982	SN	4.469	4.6353	0.0326	0.0513	0.0243	4.3537	4.5379	5.4921	0.082	0.0425	0.0771	0.1421	0.233	0.1335	4.3194	4.5218	5.4727	5.47	5.37	5.63	4.32	4.23	4.51	4.53	5.37	4.45	4.58	4.59	4.73	4.49	4.52	4.78	4.42	4.6	4.64	4.47	4.96	4.53	4.56	4.33	4.2	4.44	4.42	4.5
144709_at	CG11284-PA	X	3	0.018735363	SN	8.5382	8.8087	0.0503	0.0427	0.0874	8.4677	8.6961	8.2735	0.2461	0.0677	0.4173	0.4263	0.371	0.7228	8.5562	8.7397	7.8637	9.11	7.85	7.86	8.84	8	8.56	7.93	7.55	8.68	8.74	8.72	9.02	9.01	9.01	8.69	8.69	8.6	8.51	8.76	8.89	8.77	8.63	8.69	8.93	8.3	8.74	8.74
144720_at	CG12662-PA	X	2	-0.050301064	SN	3.6393	4.06	0.1699	0.1546	0.2562	4.1039	3.8318	4.4446	0.4025	0.1081	0.6575	0.6971	0.5923	1.1389	4.4751	3.5277	4.1178	3.5	5.71	4.12	3.3	4.48	4.54	4.65	4.54	4.68	4.72	4.97	4.52	3.34	3.44	3.16	3.76	3.35	3.19	3.42	4.23	3.38	3.21	3.55	5.09	3.37	3.33	3.99
144721_at	CG15364-PA	X	7	-0.023196917	SN	3.7693	3.9683	0.1156	0.0718	0.2495	3.9246	3.8545	4.279	0.2619	0.0505	0.6163	0.4536	0.2766	1.0674	4.1415	3.7672	3.7003	3.7	5.51	3.63	3.4	4.23	4.14	4.09	3.85	4.25	4.21	4.61	4.14	3.65	3.79	3.7	3.58	3.77	3.72	3.76	3.64	3.74	3.58	3.74	3.34	3.73	3.69	3.81
144729_at	CG9113-PD	X	2	-0.106084761	SN	3.002	3.3823	0.2096	0.1712	0.1468	3.7072	3.1918	4.2795	0.4487	0.0998	0.3628	0.7772	0.5465	0.6284	3.8614	3.247	4.3491	4.35	3.62	4.87	3.86	2.86	4.4	2.71	3.6	2.57	2.57	3.13	3.32	4.19	2.87	3.51	2.73	3.25	4.15	4	3.25	3.54	3.3	2.49	2.07	3.99	3.1	3.46
144730_at	CG12664-PB	X	3	-0.024349245	SN	3.2454	3.3812	0.0286	0.0577	0.1228	3.4224	3.322	3.5978	0.0565	0.035	0.2552	0.0979	0.1916	0.4419	3.3894	3.3552	3.5771	3.17	3.58	4.05	3.35	3.53	3.39	3.38	3.34	3.34	3.31	3.38	3.39	3.82	3.5	2.76	3.25	3.37	3.1	3.36	3.03	2.85	3.34	3.39	3.22	3.35	3.35	3.35
144742_at	CG12121-PA	X	5	-0.062772168	SN	3.5703	3.8263	0.1125	0.0982	0.2082	4.0714	3.6898	4.2801	0.2644	0.0661	0.5145	0.458	0.3623	0.8912	3.8801	3.6094	3.9307	3.93	5.29	3.62	4.59	3.88	3.74	4.32	3.58	3.49	4.31	3.57	3.26	3.54	4.01	3.19	4.17	3.3	3.12	3.36	3.56	3.69	3.56	3.38	3.75	4.37	4.15	4.38
144745_at	CG12124-PA	X	2	0.024087886	SN	3.969	4.3205	0.0777	0.1211	0.0353	4.383	4.1304	2.7016	0.1965	0.0913	0.055	0.3404	0.5001	0.0952	4.4824	4.1849	2.6924	2.61	2.8	2.69	4.48	4	4.66	4.84	5.09	4.01	3.21	4.72	4.29	4.18	4.53	3.43	3.98	4.38	3.8	4.2	4.19	3.35	3.97	3.89	4.29	3.8	3.69	4.26
144751_at	CG17446-PA	X	4	0.057988798	SN	4.7723	5.0845	0.0874	0.0873	0.0947	4.2353	4.899	4.9965	0.2136	0.0781	0.2732	0.37	0.4275	0.4732	4.246	4.8169	5.1933	4.46	5.34	5.19	4.25	4.6	3.86	4.81	6.3	4.77	4.5	5	4.82	4.76	4.96	4.69	4.83	4.5	4.61	4.67	4.65	5.49	5.51	4.38	5.23	5.35	4.99	4.5
144753_at	CG12149-PA	X	2	0.090909091	SN	4.991	5.4061	0.0994	0.1112	0.1684	4.1413	5.1642	5.2083	0.2378	0.1048	0.5063	0.4118	0.5741	0.877	4.2614	5.0441	5.5525	5.55	4.21	5.86	4.26	4.48	3.68	5.38	5.94	5.58	5.22	7.09	5.3	4.79	4.91	5.25	5.27	4.79	5.08	5.64	4.88	4.81	5.66	4.95	4.92	4.68	4.56	4.45
144761_at	CG3001-PA	X	8	0.019430589	SN	7.435	7.6883	0.0523	0.0478	0.0554	7.4599	7.5663	6.8916	0.225	0.066	0.2204	0.3898	0.3614	0.3817	7.5839	7.5867	6.7313	7.33	6.62	6.73	7.77	7.58	7.02	6.7	6.72	7.25	7.42	7.81	7.81	7.96	7.66	7.69	7.57	7.62	7.24	7.96	7.5	7.34	7.46	7.84	7.29	7.26	7.55	7.39
144766_at	CG1354-PA	X	3	0.00809268	SN	7.6524	7.9973	0.0251	0.0622	0.0628	7.4503	7.8306	8.5255	0.1078	0.0889	0.3091	0.1867	0.487	0.5354	7.4794	7.8983	8.2798	8.28	8.16	9.14	7.48	7.62	7.25	8.29	9.35	7.89	6.69	6.38	7.94	7.53	8.09	8.06	8.06	7.71	7.64	7.82	7.71	7.64	8.07	7.91	7.94	7.79	7.79	8.07
144771_at	CG9691-PA	X	2	0.042709442	SN	9.695	10.1843	0.0564	0.0699	0.0152	8.6455	9.9375	10.9561	0.2817	0.1269	0.0964	0.4879	0.6951	0.1669	8.7939	9.9984	10.8824	10.88	10.84	11.15	9.04	8.79	8.1	11.64	10.72	10.69	10.4	9.27	10.29	9.97	10.07	10.21	10.15	8.47	8.89	8.98	8.61	9.6	10.19	9.94	10.45	10.54	9.88	10.11
144772_at	CG15249-PA	X	2	-0.091735575	SN	2.9563	3.3853	0.1974	0.1907	0.2237	3.892	3.1408	3.1053	0.4435	0.1093	0.401	0.7682	0.5988	0.6946	4.0323	2.8707	2.7951	2.8	3.9	2.62	4.03	3.06	4.58	3.8	2.62	3.82	3.25	3.72	2.97	2.52	3.49	2.87	3.91	2.54	2.62	2.54	2.7	2.73	3.35	2.88	3.97	2.74	2.83	3.08
144774_at	CG15250-PA	X	2	-0.024706398	SN	3.29	3.6858	0.1245	0.1554	0.3063	3.5087	3.4433	3.8445	0.2523	0.0977	0.68	0.437	0.535	1.1778	3.652	3.2348	3.1763	3.18	5.2	3.15	3.02	3.65	3.86	3.78	3.93	5.31	3.92	4.16	3.91	3.07	3.92	2.85	2.94	3.08	2.9	3.11	3.44	3.1	2.96	3.23	3.33	3.08	3.05	3.21
144775_at	CG15251-PA	X	2	-0.072463768	SN	3.036	3.4411	0.0501	0.1744	0.2963	3.7138	3.2047	3.4163	0.1074	0.102	0.5845	0.186	0.5589	1.0123	3.7877	2.9899	2.8515	2.85	4.59	2.81	3.5	3.79	3.85	4.53	3.27	3.36	3.39	3.61	3.99	2.79	2.84	2.59	2.73	2.8	2.7	2.81	3	2.83	2.68	3.08	3.34	2.8	2.86	3.68
144777_at	CG32694-PB	X	3	-0.054162984	SN	4.5377	4.8561	0.1719	0.0957	0.2155	5.125	4.6891	5.246	0.5085	0.0819	0.6526	0.8808	0.4486	1.1303	4.8943	4.6296	4.8433	4.37	6.52	4.84	4.38	4.89	6.1	5	4.67	5.14	5.19	5.44	5.02	4.26	5.45	4.03	4.74	4.29	4.08	5.34	4.51	4.28	4.14	4.35	4.24	4.4	4.45	4.59
144783_at	CG12094-PA	X	3	-0.058620657	SN	3.7386	4.1149	0.1649	0.1346	0.2859	4.2437	3.8993	4.5821	0.4039	0.0958	0.7562	0.6996	0.5249	1.3099	4.4923	3.6605	3.9922	3.67	6.08	3.99	3.45	4.49	4.79	4.57	4.14	4.84	4.91	5.27	4.55	3.49	3.69	3.24	3.39	3.52	3.75	3.63	3.79	3.57	3.5	3.6	3.49	3.5	3.54	4.17
144787_at	CG2968-PA	X	7	0.014664877	SN	11.8457	12.036	0.0251	0.0222	0.0518	11.6607	11.958	11.6506	0.1689	0.0485	0.3486	0.2925	0.2656	0.6038	11.6597	11.9549	11.3028	12.35	11.3	11.3	11.95	11.66	11.37	12.33	11.57	12.18	12.1	11.9	11.76	11.91	12.22	12.07	11.95	12.3	11.92	11.95	12.16	11.75	11.96	12.21	12.09	11.08	11.49	11.91
144801_at	CG32683-PA	X	4	0.028807737	SN	5.4147	5.6374	0.0582	0.0562	0.0813	5.6257	5.5098	4.0734	0.1891	0.0565	0.1911	0.3275	0.3097	0.3311	5.5697	5.4485	4.0624	4.06	3.75	4.41	5.33	5.57	5.98	6.21	5.42	5.54	5.42	6.09	5.84	5.3	5.67	5.03	5.17	5.55	5.12	5.38	5.49	5.37	5.3	5.53	5.36	5.23	5.26	5.7
144803_at	CG17255-PA	X	6	0.06558373	SN	4.8506	5.2869	0.0644	0.1195	0.2664	4.5554	5.0603	4.3809	0.1694	0.1104	0.6739	0.2934	0.6049	1.1672	4.5685	5.1329	4.997	5.11	3.03	5	4.84	4.26	4.57	5.46	6.87	4.98	4.45	4.44	3.81	4.78	5.09	5.36	5.59	5.13	5.37	5.47	4.85	5.46	4.85	4.79	4.54	5.55	5.45	5.38
144807_at	CG32687-PA	X	4	-0.009834714	SN	6.5082	6.8937	0.0635	0.0763	0.1943	6.7122	6.756	7.3766	0.2462	0.0941	0.8275	0.4264	0.5155	1.4332	6.8383	6.8911	7.9002	7.9	5.76	8.47	6.24	7.06	6.84	6.85	6.93	6.81	6.81	5.69	6.52	6.94	6.95	6.97	7	6.84	6.25	6.48	6.71	7.19	6.9	7.09	6.91	7.01	7.08	7.59
144812_at	CG33175-PA	X	3	-0.080274506	SN	3.712	3.9741	0.1512	0.0945	0.3287	4.3425	3.8263	4.6406	0.379	0.066	0.8807	0.6565	0.3615	1.5255	4.5587	3.7166	3.7978	3.72	6.4	3.8	3.61	4.56	4.86	4.37	4.3	4.13	4.73	4.38	4.11	3.67	3.72	3.26	3.42	3.68	3.54	3.67	3.96	3.6	3.39	3.68	3.67	3.52	3.52	3.83
144821_at	CG32677-PA	X	6	-0.099415106	SN	3.4107	3.733	0.2093	0.1209	0.2308	4.2986	3.5243	3.9004	0.5194	0.0778	0.5198	0.8997	0.4259	0.9004	4.6815	3.3856	3.3817	3.38	4.94	3.38	3.27	4.94	4.68	3.63	3.78	4.9	3.7	4.88	4.1	3.24	3.39	3	3.49	3.32	3.19	3.32	3.48	3.31	3.14	3.34	3.34	3.35	3.36	3.45
144823_at	CG32676-PA	X	3	0.045384059	SN	3.5772	4.1553	0.0991	0.2108	0.0598	3.8783	3.8466	2.5872	0.2219	0.148	0.0893	0.3844	0.8107	0.1547	3.7777	3.8746	2.6476	2.41	2.7	2.65	4.3	3.55	3.78	3.18	4.14	3.19	3.16	3.39	3.27	3.84	3.91	4.05	3.4	5.61	5.25	4.4	4.34	4.1	4.31	2.55	3.73	3.31	4	5.84
144825_at	CG11556-PA	X	5	-0.022883429	SN	2.9833	3.1297	0.0995	0.0683	0.2549	3.0978	3.0511	3.3986	0.1779	0.038	0.5002	0.3082	0.2083	0.8664	3.0985	2.9935	2.9139	2.91	4.4	2.88	2.79	3.1	3.41	3.35	3.05	3.46	3.19	3.41	3.17	2.85	2.91	2.92	2.95	2.99	3.33	3.32	3.25	2.85	2.74	2.95	2.81	2.97	2.82	2.95
144827_at	CG15211-PA	X	5	-0.00590612	SN	5.1797	5.3936	0.0081	0.058	0.0883	5.1931	5.2885	5.814	0.0242	0.056	0.2962	0.042	0.3069	0.5131	5.197	5.2446	6.0776	6.14	5.22	6.08	5.15	5.23	5.2	5.26	5.24	4.45	5.25	5.19	4.59	5.47	5.71	5.86	5.2	5.25	5.62	5.31	5.27	5.86	5.24	5.18	5.29	5.14	5.19	5.38
144829_at	CG15209-PA	X	2	0.114375984	SN	8.4605	8.6567	0.2056	0.0327	0.3975	7.0728	8.5644	6.8848	0.8397	0.0511	1.5799	1.4543	0.2799	2.7365	7.7933	8.6018	8.1333	8.13	3.75	8.77	7.79	8.03	5.4	8.89	8.17	8.67	9	8.23	8.67	8.89	8.37	8.74	8.69	8.86	8.18	8.28	8.76	8.67	8.95	8.57	8.52	7.95	8.51	8.84
144831_at	CG17333-PA	X	2	0.02112084	SN	4.7633	5.5038	0.249	0.2014	0.3851	4.917	5.1837	5.2071	0.707	0.1906	1.1576	1.2246	1.044	2.0051	5.5415	5.3576	6.0124	6.01	2.92	6.68	5.7	5.54	3.51	5.83	6.66	3.56	5.01	5.2	4.79	6.17	6.7	5.76	5.9	5.79	4.28	5.48	5.03	4.82	2.58	5.07	5.42	5.98	5.11	2.51
144832_at	CG2157-PA	X	2	0.082228117	SN	3.8053	4.3607	0.2579	0.1921	0.1514	3.8189	4.0847	2.693	0.5686	0.1432	0.2354	0.9849	0.7845	0.4078	4.0418	4.0447	2.4682	2.45	3.16	2.47	4.04	2.74	4.67	5.36	2.44	2.99	4.04	3.37	3.12	4.38	3.61	4.96	5.56	3.55	3.51	4.05	4.1	3.99	3.62	4.02	5.07	5.11	4.58	3.13
144838_at	CG16922-PA	X	3	-0.062396085	SN	3.0877	3.3981	0.1258	0.1335	0.4796	3.3905	3.2155	4.2122	0.2462	0.0784	1.1664	0.4265	0.4293	2.0203	3.4943	3.0288	3.0592	3.06	6.54	3.03	2.92	3.49	3.76	3.56	3.27	3.7	4.12	3.96	3.61	2.98	3.05	2.77	2.84	2.96	2.81	3.01	3.91	2.99	2.87	3.03	2.95	2.95	2.96	3.1
144839_at	CG2174-PA	X	7	0.003171799	SN	4.906	5.0977	0.0134	0.05	0.096	4.8977	4.9714	5.0671	0.0379	0.0454	0.2808	0.0656	0.2485	0.4864	4.9319	4.9557	4.9508	4.65	5.6	4.95	4.82	4.93	4.94	5.04	6.02	4.71	4.89	4.9	5.11	5.01	4.98	4.95	4.58	4.95	5.28	5	4.97	4.88	4.93	4.91	4.92	4.62	4.93	4.8
144841_at	CG11160-PA	X	4	0.000928459	SN	3.0288	3.1357	0.1147	0.0489	0.1767	2.9696	3.0759	3.3921	0.1966	0.0274	0.346	0.3405	0.1503	0.5993	2.7981	3.0494	3.1277	2.97	4.08	3.13	2.75	3.36	2.8	3.17	3.14	3.19	3.37	3.51	3.2	3.06	2.96	2.95	3.02	2.8	2.96	3.05	2.88	2.99	3.09	3	3.01	3.08	3	3.1
144842_at	CG1552-PA	X	7	0.04494382	SN	4.4603	4.8493	0.1079	0.1172	0.1517	4.4005	4.6481	3.9983	0.2741	0.0994	0.3501	0.4748	0.5447	0.6064	4.3703	4.5582	4.261	4.26	4.43	3.3	4.89	3.94	4.37	3.58	3.76	4.48	4.27	4.46	4.52	4.68	4.38	5.85	4.42	4.72	4.07	4.46	5.24	5.15	4.63	5.35	4.66	4.02	4.6	5.54
144843_at	CG1545-PA	X	5	0.174193397	SH	3.644	4.1623	0.1276	0.1894	0.2316	2.8426	3.9037	3.0349	0.2093	0.135	0.4059	0.3626	0.7392	0.703	2.6403	3.698	3.1344	3.13	3.68	2.29	2.63	2.64	3.26	3.69	2.45	3.82	4.45	3.89	3	5.19	4.11	4.24	3.64	4.72	3.62	3.67	5.05	3.68	4.52	5.22	3.64	2.81	3.24	2.34
144847_at	CG1961-PA	X	3	-0.108744862	SN	2.7097	3.0155	0.1032	0.1417	0.1697	3.2822	2.8144	3.803	0.1956	0.0728	0.3726	0.3388	0.3989	0.6454	3.1603	2.7595	4.1183	4.23	3.06	4.12	3.67	3.16	3.02	2.77	2.37	2.63	2.74	2.87	2.65	2.73	2.93	4.29	3.93	2.39	2.78	2.85	2.65	2.75	3.1	2.77	2.75	2.73	2.37	2.6
144848_at	CG11126-PA	X	2	0.067217344	SN	3.8721	4.239	0.2754	0.1288	0.2676	3.7131	4.0613	3.3201	0.5903	0.0955	0.5129	1.0225	0.5229	0.8884	3.1698	4.123	2.925	2.92	4.34	2.7	4.89	3.08	3.17	3.15	3.29	4.32	4.7	4.54	3.74	3.38	4.68	4.01	4.04	4.08	4.21	4.37	3.95	5.09	4.63	4.17	3.73	3.61	4.27	3.23
144850_at	CG1453-PA	X	2	0.075770502	SN	6.7903	7.545	0.1501	0.1469	0.0956	6.3403	7.1825	6.1645	0.5496	0.1926	0.3402	0.9519	1.0548	0.5892	6.4303	6.9731	5.8376	5.81	6.84	5.84	6.43	5.35	7.24	5.37	6	8.27	6.8	4.94	7.19	6.46	6.74	8.05	5.8	8.31	6.93	6.69	8.02	8.48	7.06	6.92	6.97	9.18	8.94	8.39
144852_at	CG15202-PA	X	3	-0.035685767	SN	6.7089	7.128	0.0557	0.0845	0.2257	7.2616	6.9081	7.6522	0.2336	0.1066	0.9969	0.4046	0.5838	1.7267	7.2736	6.897	8.365	8.37	5.68	8.91	7.66	7.27	6.85	7.89	5.9	6.34	5.97	6.51	6.73	6.66	7.33	8.16	6.95	6.91	6.83	6.34	6.89	6.96	7.09	7.33	7.11	7.91	6.57	6.23
144853_at	CG15201-PA	X	3	0.033270829	SN	6.1246	6.4803	0.1491	0.0788	0.2044	5.8787	6.3049	6.139	0.506	0.0907	0.7245	0.8764	0.4968	1.2549	6.1704	6.2097	6.5593	7.13	4.73	6.56	6.57	6.17	4.89	6.25	5.69	5.8	6.72	6.47	4.9	6.47	6.53	7.52	6.18	5.87	5.85	6.03	6.19	5.91	6.81	6.95	6.23	6.05	6.08	6.12
144863_at	CG11759-PA	X	3	-0.020772572	SN	4.077	4.534	0.2125	0.151	0.0291	4.0794	4.3064	5.6388	0.5004	0.1187	0.0946	0.8668	0.6501	0.1639	4.1017	4.35	5.7066	5.71	5.45	5.76	4.1	3.2	4.93	2.89	3.8	3.13	4.19	5.64	3.98	4.27	3.84	4.39	4.58	5.22	4.62	4.44	4.73	4.52	4.13	4.39	5.65	4.35	3.58	3.24
144865_at	CG1597-PA	X	3	-0.055813907	SN	5.3211	5.657	0.1113	0.0862	0.0883	5.7121	5.5077	7.1939	0.367	0.0866	0.3666	0.6357	0.4746	0.635	5.8277	5.5506	6.9493	6.72	7.91	6.95	5.83	6.28	5.03	4.26	4.28	4.94	5.69	5.19	5.18	5.77	6.09	5.68	6.16	5.62	5.34	5.81	5.45	5.27	5.88	5.26	5.25	5.56	6.39	5.56
144869_at	CG1737-PA	X	2	0.228723363	SH	4.9	5.5858	0.0083	0.1824	0.3636	4.0408	5.2792	2.1151	0.0195	0.1758	0.444	0.0337	0.9629	0.7691	4.0308	5.4286	2.3565	2.73	1.25	2.36	4.08	4.01	4.03	7.34	4.77	3.62	4.45	2.46	4.32	5.74	5.49	5.33	5.33	5.37	5.09	5.67	4.03	4.61	6.2	5.88	4.82	4.94	5.68	5.92
144871_at	CG1725-PB	X	5	0.041448426	SN	3.3217	3.5548	0.0315	0.0953	0.0786	3.1226	3.4142	3.3314	0.0567	0.0594	0.1511	0.0982	0.3254	0.2618	3.069	3.3327	3.2084	3.15	3.63	3.21	3.07	3.06	3.24	3.38	3.14	3.34	3.22	3.44	3.39	3.24	3.97	3.21	3.33	3.13	3.57	3.45	3.29	3.24	3.36	3.33	3.06	3.24	4.22	3.39
144874_at	CG17867-PA	X	3	-0.01299312	SN	2.8493	3.0249	0.0982	0.0827	0.0977	3.0302	2.9258	2.8958	0.1718	0.0442	0.1633	0.2976	0.2419	0.2829	3.1464	2.9002	2.741	2.74	3.22	2.72	2.69	3.25	3.15	3.16	2.94	3.27	2.9	3.25	2.93	2.75	2.81	3.03	2.62	2.75	2.61	2.73	2.85	2.74	2.74	3.16	2.71	2.92	2.71	2.9
144875_at	CG11727-PA	X	7	0.01350349	SN	3.7923	4.0068	0.0098	0.0693	0.036	3.7703	3.8605	3.7673	0.0214	0.0488	0.0784	0.0371	0.2675	0.1357	3.787	3.7892	3.7344	3.65	3.92	3.73	3.73	3.79	3.8	3.79	4.49	4.12	3.77	3.92	3.91	3.63	3.79	3.55	3.73	3.77	4.95	3.81	3.83	3.76	3.74	3.82	3.74	3.76	3.75	3.81
144876_at	CG1747-PA	X	2	0.192184415	SH	5.3696	6.2107	0.3212	0.202	0.2999	4.3398	5.844	3.7485	0.8048	0.2155	0.6491	1.3939	1.1806	1.1243	4.6839	6.2898	4.239	4.24	2.46	4.54	5.53	4.68	2.81	4.23	6.28	5.68	6.23	4.38	5.54	6.08	6.32	4.79	6.88	5.15	6.89	7.28	4.94	6.2	6.6	6.69	7.31	2.83	6.39	6.73
144879_at	CG1749-PA	X	2	-0.100389559	SN	2.8207	3.2856	0.1389	0.1993	0.0759	3.3829	2.9709	4.057	0.2712	0.1081	0.1778	0.4698	0.5922	0.3079	3.4395	2.8293	4.1835	4.28	4.18	3.71	2.89	3.44	3.82	2.83	4.64	2.97	2.94	5.21	3.01	2.54	2.6	3.66	2.5	2.91	2.42	2.83	3.03	2.65	2.69	2.64	3.14	2.75	2.63	2.72
144882_at	CG11709-PA	X	2	0.046181932	SN	3.6751	4.5209	0.6367	0.2947	0.4114	3.4362	4.1057	4.8537	1.2632	0.2209	1.1529	2.188	1.2098	1.9969	2.1821	4.2349	5.1456	5.15	2.73	6.69	5.96	2.16	2.18	2.8	2.46	6.21	1.79	3.53	6.6	3.8	4.19	5.1	4.83	4.45	4.52	5.54	2.52	5.05	5.32	3.48	4.57	4.71	3.02	2.03
144883_at	CG11699-PA	X	3	-0.133360457	SL	5.8841	6.302	0.1223	0.0979	0.1761	7.9783	6.0935	6.9821	0.5632	0.1089	0.7098	0.9755	0.5963	1.2293	7.6773	6.0406	7.6566	7.73	5.56	7.66	7.68	7.19	9.07	7.41	6.46	6.03	5.89	5.25	5.6	5.88	6.8	6.38	6.48	5.56	6.46	6.19	6.24	5.39	6.58	5.91	6.78	5.23	5.4	5.92
144884_at	CG1558-PA	X	4	0.013610701	SN	3.6417	4.114	0.1057	0.1666	0.1656	3.8321	3.8279	3.4715	0.2339	0.1165	0.3319	0.4052	0.6379	0.5749	3.6811	3.6838	3.206	3.08	4.13	3.21	4.29	3.68	3.52	4.48	3.71	3.79	3.35	4.82	3.61	3.77	3.52	3.57	3.69	4.41	3.68	3.34	3.47	2.81	3.09	4.17	3.45	3.49	3.21	4.67
144892_at	CG15221-PA	X	2	0.048117155	SN	4.5837	5.3805	0.094	0.2222	0.1101	5.1307	5.0081	3.0432	0.2783	0.2032	0.1934	0.4821	1.1129	0.335	5.0869	5.0359	3.0281	3.03	2.72	3.39	5.09	5.63	4.67	3.38	2.44	5.04	4.98	4.09	5.03	5.99	4.02	5.26	5.79	4.31	3.28	4.69	4.56	5.01	5.88	4.53	6.17	5.99	5.99	3.62
144904_at	CG10353-PB	X	4	0.045272035	SN	3.8468	4.3073	0.3312	0.1609	0.1546	3.6314	4.0924	4.2286	0.6943	0.1202	0.3774	1.2025	0.6584	0.6536	3.9767	4.1863	4.5314	4.68	3.48	4.53	4.62	3.98	2.29	2.94	3.85	2.94	3.35	2.43	3.8	4.18	3.91	4.28	4.6	4.86	4.66	4.92	4.41	4.88	4.36	4.38	4.12	3.77	4.37	5.09
144908_at	CG10362-PA	X	3	0.072312016	SN	4.5237	5.0742	0.1747	0.1589	0.2078	4.1414	4.831	4.622	0.4178	0.1401	0.5544	0.7236	0.7676	0.9603	3.7754	4.9592	5.0714	5.07	3.52	5.28	4.97	3.78	3.67	5.04	2.66	3.63	3.47	3.71	4.56	4.99	5.01	4.93	5.36	5.09	4.33	4.61	4.36	4.82	5	6.14	5.25	5.97	4.88	4
144912_at	CG15735-PA	X	7	0.040932589	SN	5.609	5.9251	0.1459	0.077	0.0555	5.0657	5.7439	6.1743	0.4268	0.0807	0.198	0.7393	0.4421	0.343	5.3128	5.7032	5.9845	6.57	5.97	5.98	5.65	4.23	5.31	5.39	7.16	5.27	4.89	5.41	5.61	5.88	5.84	5.88	6.16	5.69	5.62	5.72	5.65	5.69	5.66	5.6	6	5.94	5.77	5.99
144926_at	CG12720-PA	X	4	-0.089244851	SN	3.849	4.1683	0.1902	0.1125	0.3155	4.6503	3.984	4.7034	0.5107	0.0818	0.8567	0.8845	0.448	1.4838	5.0966	3.8363	3.9136	3.78	6.41	3.91	3.63	5.22	5.1	4.32	4.22	4.99	4.57	5.13	4.58	3.93	3.69	3.58	3.65	3.83	3.68	3.7	3.87	3.67	3.51	3.84	3.64	3.86	3.59	3.93
144934_at	CG10524-PA	X	4	0.019298305	SN	7.2097	7.6503	0.0904	0.081	0.0055	7.0643	7.4723	7.7122	0.3687	0.1105	0.0244	0.6386	0.6054	0.0423	6.9409	7.4932	7.701	7.7	7.68	7.76	7.76	6.94	6.5	7.2	5.3	7.69	7.7	8.02	8.02	7.13	6.88	7.52	6.79	8.23	7.29	7.21	8.04	7.84	7.36	8.04	6.81	7.43	7.35	7.59
144939_at	CG17788-PA	X	3	-0.015596518	SN	5.2619	5.581	0.1662	0.0836	0.0312	5.4983	5.4144	5.7445	0.5278	0.0826	0.1035	0.9141	0.4526	0.1793	5.2608	5.3977	5.7162	5.72	5.94	5.58	4.73	6.51	5.26	6.52	5.83	5.45	5.61	5.52	5.67	4.76	5.35	4.75	4.91	5.98	6.07	5.82	5.27	4.85	5.84	5.25	5.13	4.86	4.84	4.98
144940_at	CG15926-PA	X	6	0.267224057	SH	5.9255	6.5003	0.0693	0.124	0.0797	3.16	6.2847	6.3698	0.1264	0.1423	0.293	0.2189	0.7794	0.5075	3.1828	6.3937	6.5984	6.6	5.79	6.72	2.93	3.18	3.37	5.07	6.36	6.81	6.55	5.16	5.88	5.36	6.88	6.17	6.55	6.97	7.22	7.33	6.34	5.83	6.76	7.27	6.59	6.03	6.05	6.53
144941_at	CG2560-PA	X	4	-0.030061198	SN	2.8808	3.0363	0.0882	0.0734	0.2264	3.0516	2.9465	3.2868	0.1553	0.0395	0.4297	0.2691	0.2162	0.7442	3.1948	2.8797	2.879	2.88	4.15	2.84	2.74	3.19	3.22	3.07	2.96	3.34	3.34	3.52	3.29	2.83	2.87	2.66	2.66	2.84	2.84	2.82	2.98	2.79	2.69	2.92	2.76	2.77	2.77	3
144950_at	CG32654-PC	X	5	0.095495915	SN	5.2342	5.7391	0.158	0.129	0.0785	4.6195	5.4897	4.7494	0.4214	0.1293	0.2153	0.7299	0.7082	0.3729	4.7709	5.5147	4.7407	4.38	5.13	4.74	4.77	3.83	5.26	5.13	6.73	4.9	4.71	4.82	4.6	5.22	5.63	5.47	7.2	5.86	5.98	5.7	5.87	5.41	5.63	5.4	6.68	5.73	5.56	5.68
144955_at	CG17762-PD	X	8	-0.042325903	SN	3.1353	3.3068	0.1439	0.0719	0.1974	3.4409	3.2006	3.4737	0.2858	0.042	0.3958	0.495	0.2302	0.6856	3.2394	3.1266	3.0832	3.07	4.27	3.08	3.08	3.24	4	3.97	3.46	3.12	3.16	3.69	3.28	3.33	3.04	3.35	2.98	3.45	3.01	3.05	3.12	3.05	3	3.03	2.88	3.07	3.22	3.45
144958_at	CG4013-PA	X	5	-0.186384493	SL	2.596	3.0763	0.222	0.2425	0.0044	4.4017	2.796	2.4921	0.5643	0.1238	0.0063	0.9774	0.6781	0.0109	4.7181	2.4964	2.4869	2.48	2.5	2.49	3.31	4.72	5.18	2.51	4.67	2.46	2.56	2.51	2.46	2.48	2.52	3.42	4.26	2.45	2.54	2.41	2.34	2.25	2.34	2.49	3.33	3.95	2.44	2.15
144968_at	CG3754-PA	X	3	-0.093990699	SN	4.1317	4.2913	0.1709	0.0525	0.0389	5.1766	4.1975	4.3055	0.5107	0.0402	0.0967	0.8846	0.2203	0.1675	5.4591	4.1877	4.2209	4.2	4.22	4.5	4.19	5.46	5.89	4.22	4.16	4.18	4.16	4.23	5.01	3.95	4.22	3.7	3.98	4.22	4.15	4.1	4.33	4.21	3.94	4.19	4.18	3.99	4.2	4.47
144973_at	CG4396-PA	X	7	0.026692265	SN	5.1607	5.5303	0.0558	0.0989	0.1012	4.9586	5.3318	5.469	0.1596	0.0962	0.3197	0.2764	0.5271	0.5537	4.8609	5.211	5.1786	5.12	6.11	5.18	4.86	4.74	5.27	5.09	4.9	5.52	5.98	5.56	4.59	5.51	4.95	5.88	6.36	5.73	4.89	4.86	5.84	4.94	4.69	4.64	6.23	6.53	5.03	5.13
144974_at	CG4395-PA	X	2	-0.03598853	SN	2.7827	2.9756	0.1077	0.0947	0.1497	3.0504	2.869	3.0831	0.1896	0.0496	0.2665	0.3285	0.2716	0.4615	2.9096	2.7994	3.055	3.05	3.56	2.64	2.82	2.91	3.43	2.99	2.95	3.01	3.16	3.25	2.99	2.75	2.67	2.58	3.63	2.67	2.72	2.6	2.85	3	2.51	2.68	2.65	2.56	3.19	2.98
144982_s_at	CG18646-PA	X	5	-0.068678694	SN	4.0724	4.6584	0.193	0.1881	0.337	4.7894	4.3209	5.1393	0.5336	0.1484	1	0.9242	0.8127	1.7321	5.1622	3.9222	4.1745	4.1	7.14	4.17	3.74	5.16	5.47	5.45	5.46	5.7	5.73	6.03	5.71	4.02	3.88	3.51	3.67	3.77	3.62	4.07	4.14	3.85	3.62	3.89	3.77	3.78	3.79	4.17
144984_at	CG2200-PA	X	3	0.051091439	SN	6.0763	6.424	0.0925	0.0781	0.3915	5.6463	6.2603	5.9583	0.3015	0.0893	1.3468	0.5221	0.4891	2.3327	5.728	6.2994	7.1214	7.48	3.27	7.12	5.73	5.09	6.12	6.02	6.14	6.01	5.3	5.36	5.83	6.23	5.82	6.84	7.1	5.94	5.71	5.77	6.63	6.41	6.37	6.47	6.7	6.8	6.37	6.84
144986_at	CG4346-PA	X	5	-0.02980623	SN	4.534	4.7953	0.0729	0.0797	0.254	4.9811	4.6525	4.6592	0.2097	0.0677	0.6833	0.3632	0.3707	1.1834	5.0213	4.4983	4.0047	4	6.03	3.95	4.6	5.32	5.02	4.96	4.89	5.17	5.14	5.37	5	4.55	4.25	4.1	4.43	4.23	4.29	4.37	4.49	4.42	4.8	4.26	4.79	4.39	5.43	5.05
144998_at	CG15745-PB	X	2	0.07656659	SN	6.6583	7.2697	0.0643	0.1252	0.277	6.317	6.9749	5.4493	0.2347	0.1594	0.8715	0.4065	0.8729	1.5095	6.4162	7.14	6.2362	6.24	3.71	6.4	5.87	6.66	6.42	5.78	7.74	6.39	6.84	5.69	5.63	7.04	6.42	7.27	6.06	7.94	7.97	7.77	7.38	8.14	6.49	6.48	7.46	6.18	6.92	8.2
145000_at	CG1630-PA	X	5	0.004920463	SN	4.7217	5.2107	0.0934	0.1398	0.0327	5.047	4.9633	4.5193	0.2721	0.1267	0.0854	0.4712	0.6939	0.1479	5.1887	4.9825	4.5538	4.36	4.55	4.65	5.19	5.43	4.52	4.23	4.36	4.15	4.74	4.52	4.55	5.34	4.52	5.08	4.14	5.36	5.19	5.09	5.3	5.9	4.64	6.06	5.35	4.9	5.35	6.38
145001_at	CG15747-PA	X	3	-0.059800664	SN	2.772	2.903	0.1645	0.0657	0.1982	3.1594	2.8307	3.0975	0.3	0.034	0.3545	0.5196	0.186	0.6141	3.2606	2.7933	2.7751	2.71	3.81	2.78	2.6	3.62	3.26	3	2.77	3.11	3.13	3.35	3.08	2.66	2.71	2.47	2.51	2.67	2.75	2.81	2.82	2.83	2.78	2.76	2.77	2.78	2.83	2.79
145002_at	CG10617-PA	X	3	0.003333273	SN	4.4827	5.0275	0.1386	0.1619	0.0711	4.2529	4.7347	6.0571	0.3403	0.1399	0.2486	0.5894	0.7664	0.4306	4.3085	4.6244	6.1605	5.58	6.16	6.43	4.31	4.81	3.64	3.61	6.54	4.13	5.4	3.75	4.59	5.31	3.85	4.65	4.95	4.18	5.59	5.34	4	4.67	4.6	4.92	5.71	4.34	6.32	3.81
145004_at	CG1987-PA	X	4	-0.018461538	SN	3.0277	3.3217	0.0135	0.1301	0.0162	3.3011	3.1896	3.2752	0.0257	0.0758	0.0306	0.0445	0.415	0.0531	3.2832	3.2364	3.2861	3.22	3.32	3.29	3.35	3.27	3.28	3.26	3.18	2.77	2.32	3.32	2.68	3.2	3.42	3.15	3.29	3.22	3.53	3.32	3.22	3.21	3.21	3.25	3.41	3.2	3.71	3.12
145005_at	CG1660-PA	X	6	0	SN	6.6377	7.0314	0.0584	0.0824	0.0897	7.1853	6.8239	5.706	0.2421	0.1026	0.2955	0.4193	0.562	0.5118	7.0175	6.7176	5.592	5.26	6.27	5.59	7.02	6.88	7.66	6.52	7.1	6.71	7.5	6.46	6.61	6.74	6.5	6.21	6.73	6.05	6.63	7.31	6.57	6.36	6.73	7.4	6.66	7.12	6.46	5.69
145006_at	CG1673-PA	X	3	0.147678397	SH	6.674	7.0367	0.1914	0.0738	0.5435	5.4634	6.8504	4.8475	0.6039	0.0923	1.521	1.0459	0.5055	2.6345	6.0496	6.894	6.0654	6.07	1.82	6.65	6.05	6.08	4.26	6.56	6.24	6.37	6.52	6.26	6.01	7.16	7.53	6.96	7.01	6.83	7.33	7.21	7.44	7.11	7.29	6.55	6.99	6.74	7.08	7.64
145009_at	CG12726-PA	X	2	0.149066051	SH	8.9001	9.301	0.1846	0.0614	0.6437	7.2441	9.1365	6.541	0.772	0.1024	2.4308	1.3372	0.5608	4.2103	6.5746	9.1464	8.5692	8.57	1.7	9.35	8.78	6.37	6.57	9.97	9.76	8.13	9.3	7.22	9.42	9.5	8.77	9.83	9.17	8.99	9.6	9.38	8.99	9.62	9.11	8.98	9.48	8.66	9.12	9.34
145018_at	CG32632-PB	X	9	-0.02979284	SN	4.1683	4.4273	0.1361	0.084	0.1439	4.7292	4.2786	3.8474	0.3715	0.0656	0.3196	0.6434	0.3595	0.5535	4.8694	4.2119	4.129	3.21	4.13	4.2	4.03	4.87	5.29	4.4	4.53	4.74	5.01	4.24	5.35	4.03	3.88	4.2	3.7	4.11	4.23	4.19	4.33	4.37	4.31	4.65	4.65	4.05	4.19	4.21
145029_at	CG11134-PA	X	3	-0.007407407	SN	6.1516	6.9958	0.0733	0.1668	0.3093	6.7839	6.7028	6.8149	0.2872	0.2041	1.2169	0.4974	1.118	2.1077	7.0484	7.0824	7.5275	7.53	4.44	8.47	7.05	6.21	7.09	7.08	3.19	7.1	7.61	6.27	7.06	7.4	7.09	7.01	5.79	6.73	5.85	5.95	6.61	7.1	7.65	7.11	5.87	7.44	7.17	6.9
145030_at	CG11151-PA	X	9	0.014972387	SN	9.06	9.302	0.0294	0.0368	0.0255	8.6835	9.1957	9.8119	0.1473	0.0618	0.1442	0.2552	0.3385	0.2498	8.7572	9.2285	9.9335	9.93	9.52	9.98	8.76	8.89	8.4	9.8	9.12	9.42	9.06	9.16	9.12	9.1	9.45	9.4	9.58	8.4	8.36	8.7	8.66	9.28	9.41	9	9.33	9.58	9.29	9.23
145031_at	CG10990-PA	X	2	0.043782837	SN	5.7067	6.1893	0.1209	0.114	0.0639	5.3383	5.9639	6.0687	0.3726	0.1241	0.2238	0.6454	0.6797	0.3876	5.5552	6.0771	6.0211	6.02	6.48	5.71	4.61	5.85	5.56	6.59	7.01	6.16	6.38	4.38	5.66	5.36	6.05	5.36	6.05	5.63	6.26	6.14	6.27	5.65	6.1	6.43	5.54	7.02	6.77	7.12
145039_at	CG32611-PB	X	10	-0.010935309	SN	4.7607	5.121	0.0405	0.1031	0.0983	4.9788	4.9127	5.0803	0.1165	0.0924	0.2884	0.2018	0.5063	0.4995	4.8812	4.8088	4.9104	4.69	5.64	4.91	5.21	4.84	4.88	4.87	4.74	4.96	4.79	5.12	5.33	4.63	4.78	4.92	4.47	5.61	6.13	6.19	5.93	4.85	4.68	4.73	4.15	4.49	4.5	4.75
145051_at	CG11590-PA	X	2	-0.095088338	SN	3.0653	3.5123	0.1571	0.1936	0.3263	3.873	3.286	3.9718	0.3513	0.1161	0.7482	0.6084	0.6361	1.296	3.683	3.2828	4.0538	5.22	2.64	4.05	4.55	3.38	3.68	4.69	3.07	2.74	2.91	1.96	2.24	4.6	3.3	3.21	3.31	3.24	3.58	3.27	2.08	3.05	3.11	3.02	3.65	3.85	3.4	3.19
145055_at	CG32604-PB	X	2	-0.017450608	SN	3.5053	3.9454	0.1794	0.1653	0.3875	3.7291	3.6989	4.0668	0.3863	0.1116	0.9098	0.6691	0.6113	1.5759	3.7441	3.4829	3.167	3.17	5.89	3.15	3.05	3.74	4.39	4.03	5.1	3.92	5.17	4.57	3.77	3.15	3.14	2.91	3.32	3.62	3.15	3.37	4.25	4.3	3.07	3.28	4.48	3.05	3.11	3.22
145056_at	CG15871-PA	X	3	-0.170103112	SL	4.9943	5.1892	0.0514	0.0511	0.133	7.0857	5.0649	6.2255	0.2103	0.0473	0.478	0.3642	0.259	0.8279	7.0901	5.0026	6.702	6.7	5.27	6.71	7.09	6.72	7.45	5.11	4.95	5.13	4.72	4.95	5.86	4.99	5.26	4.9	4.92	5.01	4.78	4.77	5.08	5	5.21	5.07	4.98	4.98	4.98	5.02
145067_at	CG32600-PA	X	4	-0.03162063	SN	3.4061	3.5717	0.0393	0.0661	0.0501	3.7483	3.5016	3.5529	0.085	0.0423	0.1027	0.1473	0.2315	0.1779	3.8212	3.5024	3.4675	3.43	3.76	3.47	3.82	3.84	3.58	3.54	2.65	3.51	3.49	3.45	3.22	3.49	3.64	3.43	3.45	3.51	3.43	3.49	3.56	3.5	3.37	3.54	3.81	3.5	3.5	3.22
145084_at	CG9521-PA	X	3	0.038277553	SN	3.5563	3.9013	0.1649	0.1307	0.1048	3.4497	3.7199	3.5699	0.3285	0.0887	0.2159	0.5689	0.4861	0.374	3.1297	3.5943	3.3558	3.35	4	3.36	3.11	3.13	4.11	4.3	3.11	3.11	3.58	4.81	4.07	3.61	4.45	3.13	3.89	3.28	4.06	3.56	3.48	3.26	4.33	3.91	3.21	3.42	4.29	3.1
145085_at	CG9518-PA	X	3	-0.044867767	SN	4.2873	4.6809	0.1276	0.1207	0.0301	4.9793	4.4393	4.2808	0.3669	0.0978	0.0745	0.6355	0.5359	0.129	5.1384	4.32	4.2797	4.15	4.41	4.28	4.28	5.52	5.14	6.37	4.65	4.31	4.46	5.36	5.1	4.3	4.72	3.62	3.88	4.32	4.04	4.3	4.3	4.04	4.19	4.18	3.89	4.31	4.31	4.34
145090_at	CG9504-PA	X	2	-0.043576984	SN	2.9127	3.1567	0.1117	0.1127	0.2453	3.0931	3.013	3.732	0.1995	0.062	0.5285	0.3455	0.3397	0.9154	3.1114	2.9962	3.4405	3	4.76	3.44	2.74	3.11	3.43	3.13	2.88	3.3	3.27	3.51	3.19	3.04	2.93	2.52	2.81	2.98	2.58	2.73	3.11	2.71	3.27	2.81	2.68	2.68	2.76	3.01
145091_at	CG9503-PA	X	2	-0.000338511	SN	4.0767	4.3653	0.1451	0.0972	0.2326	4.4563	4.2217	3.5135	0.3732	0.0749	0.4719	0.6464	0.4103	0.8173	4.7606	4.2452	3.9253	3.93	2.57	4.04	3.71	4.89	4.76	4.76	3.88	3.8	3.31	4.13	4.27	4.23	4.36	3.73	4.68	4.03	3.64	3.74	3.64	3.94	4.26	4.59	4.59	4.01	4.2	4.28
145095_at	CG32594-PC	X	2	0.049683878	SN	3.176	3.604	0.1318	0.1666	0.102	2.8777	3.3211	3.5398	0.219	0.101	0.2085	0.3793	0.5533	0.3611	2.9054	3.1913	3.4482	3.94	3.23	3.45	2.91	2.49	3.24	2.85	3.26	2.63	3.49	3.71	2.54	3.13	2.99	3.3	3.1	3.64	2.84	3.53	3.42	4.11	2.86	3.62	3.13	2.98	3.13	3.19
145096_at	CG32592-PA	X	3	-0.022146591	SN	3.201	3.4122	0.0937	0.0869	0.1755	3.3596	3.2812	3.556	0.1818	0.052	0.3604	0.315	0.2851	0.6242	3.2764	3.2015	3.2073	3.21	4.28	3.18	3.09	3.71	3.28	3.26	3.86	3.35	3.39	4.23	3.39	3.11	3.18	2.88	2.97	3.12	2.93	3.56	3.23	3.12	3.18	3.2	3.08	3.09	3.19	3.26
145097_at	CG5548-PA	X	7	0.010584265	SN	10.0987	10.336	0.0436	0.0324	0.0382	9.9956	10.2345	10.1691	0.2519	0.0606	0.2244	0.4362	0.3319	0.3887	10.2344	10.2565	10.1722	10.56	9.78	10.17	10.26	10.23	9.49	10.4	9.24	10.26	10.25	10.32	10.18	10.17	10.58	10.41	10.07	10.37	9.98	10.16	10.64	10.04	10.47	10.45	10.28	9.54	9.85	10.33
145098_at	CG9057-PA	X	7	0.049065421	SN	8.6367	9.158	0.1238	0.0768	0.2306	8.3843	8.9777	7.8417	0.5993	0.1259	1.0442	1.038	0.6894	1.8086	8.7798	9.1235	8.6992	9.06	5.76	8.7	8.78	9.17	7.21	7.67	9.48	9.53	9.21	8.46	9.23	9.44	9.04	9.41	8.16	9.15	9.71	9.59	8.96	9.52	8.78	9.47	9	9.09	8.76	9.3
145100_at	CG9065-PA	X	4	0.027955911	SN	8.7645	9.0518	0.0329	0.0447	0.0604	8.4934	8.9302	8.5505	0.1612	0.0729	0.2979	0.2792	0.399	0.516	8.3664	9.0197	8.2988	9.14	8.21	8.3	8.81	8.37	8.3	8.59	7.68	9.15	9.47	8.64	9.17	8.8	8.91	9.24	8.86	8.82	8.35	8.86	8.77	9.06	9.06	9.35	9.05	8.59	9.01	8.38
145105_at	CG9091-PA	X	7	0.001740254	SN	10.6077	10.8016	0.0061	0.0252	0.0358	10.3743	10.6897	11.5194	0.0363	0.0492	0.2382	0.0628	0.2694	0.4125	10.3553	10.6762	11.5625	11.09	11.91	11.56	10.32	10.44	10.36	11.09	11.26	10.84	10.68	10.41	10.7	10.59	10.7	10.59	10.7	10.76	10.75	10.64	10.68	10.9	10.67	10.4	10.59	10.79	10.68	10.8
145107_at	CG15028-PB	X	3	-0.002463943	SN	3.3387	3.6347	0.0779	0.1194	0.2	3.5063	3.4665	3.4124	0.1578	0.0756	0.3939	0.2733	0.414	0.6823	3.5488	3.361	3.0279	3.01	4.2	3.03	3.21	3.76	3.55	3.56	3.22	3.72	3.66	4.04	3.59	3.22	3.31	2.95	2.83	4.76	4.07	3.76	3.38	3.23	2.88	3.32	3.04	3.77	3.19	3.04
145110_at	CG15030-PA	X	3	-0.028033417	SN	3.0894	3.2902	0.0904	0.0882	0.1958	3.2942	3.1736	3.4474	0.1719	0.0511	0.3897	0.2977	0.2798	0.675	3.4078	3.0883	3.0816	3.08	4.23	3.03	2.96	3.41	3.52	3.57	3.18	3.56	3.6	3.99	3.5	3	3.08	2.78	2.87	3.03	2.83	3.03	3.21	3.01	2.9	3.12	2.97	3.03	2.98	3.1
145113_at	CG15032-PA	X	4	-0.054709076	SN	3.7393	4.1002	0.17	0.1284	0.2917	4.1915	3.8999	4.6143	0.4114	0.0914	0.777	0.7126	0.5008	1.3458	4.3215	3.7025	4.0193	4.02	6.16	3.67	3.42	4.32	4.83	4.74	4.14	4.71	4.77	5.08	4.8	3.49	4.39	3.2	3.32	3.51	3.64	3.61	3.73	3.58	4.01	3.66	4.01	3.53	3.49	3.68
145114_at	CG6211-PA	X	3	0.029904347	SN	3.524	3.8497	0.084	0.1261	0.2925	3.6098	3.6855	3.1803	0.1751	0.0849	0.5371	0.3033	0.4648	0.9303	3.4867	3.6808	2.6683	2.62	4.25	2.67	3.96	3.39	3.49	3.54	3.16	3.58	4.2	4.04	3.77	3.66	3.62	4.26	4.07	4.25	4.34	3.38	4.53	3.92	3.36	3.71	3.23	3.23	3.7	3.57
145115_at	CG9164-PA	X	4	-0.036255119	SN	2.9117	3.107	0.0804	0.0905	0.2716	3.1169	2.9954	3.431	0.1446	0.0495	0.5381	0.2505	0.2711	0.932	3.2526	2.9304	2.9418	2.85	4.51	2.94	2.83	3.27	3.25	3.5	3.19	3.71	3.38	3.56	3.24	2.81	2.9	2.71	2.61	2.88	2.66	2.79	2.98	2.84	2.98	2.9	2.96	2.79	2.84	2.91
145117_at	CG18210-PA	X	5	-0.071321788	SN	2.607	2.71	0.2909	0.0545	0.0521	3.1412	2.656	2.6517	0.5276	0.0264	0.0797	0.9139	0.1448	0.1381	2.7591	2.6404	2.5912	2.59	2.81	2.55	2.48	2.76	4.18	2.87	2.64	3.01	2.59	2.85	2.72	2.56	2.65	2.35	2.51	2.65	2.63	2.54	2.69	2.59	2.42	2.66	2.62	2.58	2.61	2.62
145118_at	CG9195-PA	X	4	0.038095238	SN	5.2352	5.6607	0.0816	0.1118	0.102	4.9923	5.4452	5.4272	0.2352	0.1111	0.3197	0.4074	0.6086	0.5538	4.9361	5.3904	5.35	6.02	4.92	5.35	5.42	4.62	4.94	4.92	5.67	4.77	5.11	4.94	4.99	5.49	6.11	6.24	5.96	6.21	5.4	5.03	5.16	5.87	5.98	5.38	5.01	6.33	6.17	5.54
145119_at	CG11655-PA	X	2	0.134711127	SH	6.2027	6.7358	0.2525	0.1154	0.3741	5.5182	6.5067	4.0708	0.8044	0.1371	0.8791	1.3933	0.751	1.5227	5.694	6.6391	4.7833	5.11	2.32	4.78	6.82	5.69	4.05	4.05	8.42	7.02	7	6.08	6.64	6.64	6.7	6.82	6.7	6.27	6.61	6.75	6.58	6.55	7	6.97	6.46	6.21	6.51	5.84
145121_at	CG6299-PA	X	2	-0.00149925	SN	6.413	6.8457	0.0973	0.0908	0.3618	6.7498	6.6566	6.4644	0.3792	0.1103	1.3502	0.6569	0.6041	2.3386	6.3783	6.7526	7.6333	7.63	3.77	7.99	7.51	6.38	6.36	5.32	6.31	5.81	6.2	5.48	6.03	7.37	7.15	6.73	7.11	7.03	6.4	6.79	6.68	7.29	7.41	6.94	7.46	6.47	6.57	6.75
145143_at	CG8184-PB	X	5	0.084350948	SN	6.6654	6.9918	0.0061	0.0668	0.0107	5.7501	6.8502	6.4197	0.0202	0.0836	0.0396	0.0349	0.4578	0.0685	5.7364	6.8193	6.4505	6.34	6.47	6.45	5.72	5.79	5.74	6.14	6.12	7.48	7.41	6.54	6.46	6.9	7.33	6.91	7.25	7.32	7.05	6.94	6.76	6.7	6.78	7.19	7.12	7.37	7.64	6.77
145146_at	CG8198-PA	X	3	0.046562348	SN	8.0913	8.3433	0.0488	0.0443	0.1557	7.8188	8.215	6.8589	0.2202	0.0664	0.6167	0.3814	0.3637	1.0681	7.8139	8.1959	6.5152	8.06	6.52	6.01	8.2	7.81	7.44	8.33	7.34	7.94	8.48	8.36	8.11	8.31	8.13	8.35	8.35	8	7.65	7.85	7.91	8.21	8.17	8.74	8.52	7.94	8.34	7.83
145147_at	CG8944-PB	X	2	-0.07773382	SN	2.8397	3.18	0.279	0.1617	0.2844	3.4264	2.996	3.4837	0.552	0.0884	0.572	0.956	0.4845	0.9907	3.2938	2.7627	3.0689	3.07	4.61	2.77	2.54	3.29	4.44	3.45	4	3.59	3.57	3.84	3.7	2.88	2.64	2.41	2.49	3.88	2.46	2.63	2.77	2.67	2.88	2.63	2.56	2.72	2.69	3.59
145150_at	CG8948-PA	X	2	-0.033119433	SN	5.0706	5.5923	0.0656	0.1347	0.0237	5.9996	5.3829	4.8106	0.2271	0.1324	0.0659	0.3933	0.7252	0.1141	6.1071	5.5533	4.8034	4.93	4.8	4.7	6.11	6.33	5.56	6.66	5.31	5.02	5.02	3.51	5.66	5.66	5.55	5.9	4.63	5.84	5.25	4.76	5.65	5.65	5.58	5.75	5.76	5.46	5.96	5.28
145151_at	CG8288-PA	X	2	0.238572194	SH	6.7093	7.016	0.6691	0.0613	0.1344	4.0414	6.8948	6.1466	1.5613	0.0771	0.4768	2.7043	0.4223	0.8258	4.3663	6.9874	5.8851	5.89	5.48	7.07	6.57	1.19	4.37	6.95	7.21	6.04	6.75	7.29	6.91	6.97	7.08	7.1	7.45	6.63	7.13	6.96	7	6.76	7.03	6.81	7.43	6.43	6.8	6.64
145159_at	CG16952-PA	X	2	0.069024883	SN	3.336	3.7831	0.1741	0.1795	0.0843	3.0625	3.5431	3.383	0.3079	0.1161	0.1647	0.5333	0.6361	0.2853	2.8129	3.5204	3.2281	3.71	3.21	3.23	3.67	2.7	2.81	2.95	4.59	2.73	3.51	4.14	3.16	2.54	3.58	3.64	3.53	2.47	3.4	3.42	3.27	3.18	4.03	3.25	3.58	4.14	4.53	4.68
145160_at	CG15916-PA	X	3	-0.054201171	SN	4.9927	5.4133	0.0442	0.1141	0.164	5.6291	5.2067	6.0418	0.1436	0.1085	0.5721	0.2487	0.5941	0.9908	5.5556	5.2612	6.2677	6.27	4.96	6.9	5.91	5.56	5.43	5.51	5.26	4.38	4.82	4.04	5.3	5.62	5.48	5.58	4.89	4.6	5.12	5.32	5.75	5.24	5.93	5.6	5.09	6.55	5.26	4.84
145162_at	CG33180-PB	X	2	-0.0221562	SN	4.9075	5.3793	0.1311	0.1275	0.1219	5.2496	5.1673	5.7538	0.3973	0.1202	0.4049	0.6881	0.6586	0.7012	5.3963	5.3209	5.9786	5.98	4.97	6.32	5.85	4.5	5.4	3.72	4.49	3.84	4.73	5.48	4.75	6.11	4.38	5.23	5.48	5.24	5.65	5.62	4.18	4.07	5.21	5.13	5.51	6.28	5.58	5.25
145164_at	CG15603-PA	X	7	-0.047240501	SN	2.835	3.0193	0.14	0.0871	0.2152	3.1528	2.9129	3.2017	0.2549	0.0463	0.3977	0.4415	0.2537	0.6889	3.1572	2.8457	2.8515	2.85	4	2.76	2.71	3.16	3.59	3.18	2.93	3.33	3.41	3.59	3.26	2.77	2.82	2.59	2.64	2.78	2.6	2.78	2.93	2.78	2.65	2.87	2.75	2.73	2.76	2.85
145165_at	CG15604-PA	X	7	-0.148274007	SL	2.0553	2.3145	0.1643	0.1617	0.0533	3.0487	2.1522	2.0748	0.2892	0.0635	0.0639	0.5008	0.348	0.1107	2.8337	2.0841	2.0332	2.03	2.2	1.99	2.69	3.62	2.83	2.11	2.46	2.77	2.78	2.19	2	1.98	2.07	1.68	2.15	2.05	3.36	2.02	2.05	1.99	1.86	2.1	1.91	1.95	1.89	1.81
145171_at	CG14948-PA	X	4	-0.021646967	SN	2.858	3.1007	0.1146	0.1162	0.2073	3.0293	2.9715	3.2535	0.2004	0.0631	0.3894	0.3471	0.3454	0.6745	2.9208	2.9399	3.3889	2.52	3.85	3.39	2.92	2.75	3.42	2.8	2.46	2.88	3.34	3.78	3.17	2.88	2.77	3.54	3.1	3.05	2.6	2.53	3.45	3.1	2.94	2.6	2.7	3.65	3.13	2.49
145175_at	CG13956-PA	X	3	0.095098295	SN	5.0823	5.5327	0.2989	0.1192	0.2188	4.1593	5.3342	5.6002	0.7177	0.1161	0.7074	1.2432	0.6359	1.2253	3.7352	5.3945	6.2931	6.32	4.19	6.29	3.74	5.56	3.18	4.93	6.18	4.62	5.3	4.72	4.34	5.86	5.4	5.52	4.93	5.28	5.39	4.99	5.62	6.07	5.6	5.63	6.5	5.27	4.53	5.02
145178_at	CG9914-PA	X	6	-0.02330481	SN	9.039	9.5197	0.0448	0.0737	0.2367	9.6567	9.2822	9.6878	0.25	0.1248	1.324	0.4331	0.6838	2.2932	9.5897	9.3064	10.0655	10.07	7.23	11.77	9.59	10.12	9.26	10.15	7.72	9.72	9.99	10.14	9.57	9.65	10.49	8.92	9.72	8.68	8.5	8.49	8.46	9.24	10.04	8.54	9.35	9.11	9.6	9.27
145179_at	CG9915-PA	X	3	-0.018534735	SN	5.9911	6.6507	0.0471	0.1348	0.2059	6.813	6.4286	6.1374	0.1854	0.1582	0.7297	0.3211	0.8663	1.2639	6.9321	6.6532	6.8102	6.81	4.68	6.92	6.93	7.06	6.45	3.19	7.2	6.33	6.53	5.1	6.93	6.57	6.7	7.21	6.82	6.89	6.97	6.69	6.76	6.38	6.95	6.55	6.67	6.97	6.53	6.67
145181_at	CG3692-PA	X	3	0.018792524	SN	3.489	3.9399	0.0993	0.1566	0.164	3.367	3.636	3.9771	0.193	0.104	0.3766	0.3342	0.5695	0.6523	3.5552	3.5238	3.6824	3.68	4.72	3.52	2.98	3.56	3.56	3.67	4.22	3.52	3.49	4.31	3.52	3.53	3.4	3.51	3.92	3.68	3.93	3.07	3.57	3.05	3.52	3.34	3.52	3.53	3.53	3.17
145185_at	CG4301-PA	X	2	0.04092216	SN	4.6641	5.7203	0.2714	0.2856	0.1122	5.099	5.162	3.9187	0.7991	0.2692	0.2538	1.3841	1.4744	0.4397	4.3273	4.777	3.837	3.53	4.39	3.84	6.7	4.27	4.33	3.82	7.03	4.8	6.48	6.61	6.59	7.18	4.17	3.46	5.42	6.45	4.34	5.13	4.06	3.67	4.75	5.88	4.24	3.34	3.56	5.76
145187_at	CG9947-PA	X	2	-0.050399112	SN	2.9198	3.4949	0.1166	0.2517	0.481	3.3936	3.2306	3.9474	0.2286	0.1485	1.0961	0.3959	0.8132	1.8986	3.2416	3.2357	4.9676	5.12	1.76	4.97	3.84	3.24	3.1	1.96	1.95	4.37	2.46	2.09	4.52	3.38	4.42	3.46	2.79	2.97	3.06	3.29	3.07	1.15	4.63	3.23	3.58	2.63	3.19	3.38
145191_s_at	CG9842-PA	X	10	0.166117757	SH	3.3495	3.7363	0.1493	0.1548	0.0426	2.7678	3.5423	2.3202	0.2386	0.1001	0.057	0.4132	0.5482	0.0987	2.8758	3.4161	2.328	2.41	2.33	2.22	3.12	2.31	2.88	3.08	4.35	3.75	2.98	2.85	3.32	2.69	4.14	3.28	3.96	3.76	4.4	3.71	3.48	3.36	3.98	3.68	3.38	4.38	3.86	3.35
145193_at	CG4443-PA	X	2	0.093619461	SN	4.9796	5.445	0.2487	0.1235	0.3223	4.0601	5.2367	5.6425	0.5829	0.118	1.05	1.0097	0.6465	1.8186	4.521	5.2259	6.6142	6.77	3.54	6.61	4.76	4.52	2.9	4.89	3.37	4.56	5.35	5.51	4.98	5.97	4.82	6.07	5.21	4.74	5.45	5.16	5.86	5.05	5.46	6.32	5.25	5.41	5.8	5.94
145195_at	CG9782-PA	X	4	0.033039693	SN	3.2307	3.4777	0.1894	0.1045	0.1662	3.248	3.3507	2.8989	0.3551	0.0639	0.2782	0.615	0.3501	0.4819	3.3514	3.2671	3.1759	3.18	2.34	3.18	3.8	3.35	2.59	2.78	3.18	3.21	3.12	2.79	3.56	3.67	4	3.12	3.48	3.29	2.83	2.92	4.06	3.39	3.1	3.18	3.16	3.25	3.82	3.01
145197_at	CG9742-PA	X	2	0.099980379	SN	7.8813	8.1647	0.0967	0.0497	0.1351	6.8358	8.0001	6.3941	0.3818	0.0726	0.4987	0.6613	0.3976	0.8638	6.9625	8.0105	6.7454	7.03	5.41	6.75	7.42	6.12	6.96	7.73	9.02	8.31	7.77	8.02	8.08	7.7	8.29	8.02	7.83	7.9	7.64	8.17	7.58	8	7.95	8.04	8.12	8.26	8.02	7.55
145198_at	CG4521-PA	X	2	-0.051612762	SN	2.5123	2.9873	0.2504	0.2453	0.5817	3.2981	2.729	2.0648	0.4767	0.1222	0.6935	0.8257	0.6695	1.2012	3.4253	2.6957	2.3325	2.33	0.75	3.11	3.43	4.05	2.42	1.45	2.19	2.11	1.93	3.49	2.46	2.67	3.22	2.01	3.15	3.22	2.89	3.35	2.6	3.04	2.95	2.61	2.97	3	2.53	2.72
145199_at	CG13012-PA	X	2	0.151731841	SH	4.0801	4.6583	0.2831	0.187	0.3952	3.1485	4.3722	4.0047	0.5146	0.1493	0.9138	0.8913	0.8175	1.5828	2.9415	4.5423	3.5004	5.78	2.74	3.5	4.13	2.94	2.38	4.54	3.29	4.39	2.66	3.68	2.99	3.67	4.63	4.76	4.62	3.71	4.13	4.89	5.91	4.57	5.82	5.25	4.55	5.56	3.5	5.07
145209_at	CG32574-PA	X	2	-0.066388723	SN	4.2557	4.7964	0.0243	0.1647	0.3557	5.0722	4.4807	4.9449	0.0713	0.1347	1.0154	0.1234	0.7379	1.7587	5.1115	4.166	3.9913	3.87	6.97	3.99	5.11	4.93	5.17	5.97	4.58	6.05	5.39	6.04	5.06	4.15	4.42	4.16	4.34	4.61	3.86	4.08	4	5.87	3.55	3.72	4.84	3.95	4.43	3.99
145211_at	CG4756-PA	X	3	0.069609598	SN	3.3446	3.8383	0.3242	0.1957	0.3153	2.9391	3.6012	3.9423	0.5501	0.1286	0.7176	0.9527	0.7046	1.2429	3.3006	3.7225	4.4714	4.47	2.52	4.83	3.66	1.86	3.3	3.73	3.83	2.87	1.99	2.8	2.56	3.95	4.65	3.34	4.8	4.54	3.3	3.48	3.94	3.31	4.14	3.81	4.44	3.55	3.71	4.33
145213_at	CG9132-PB	X	4	-0.018181818	SN	4.176	4.4721	0.028	0.0965	0.2391	4.4183	4.3236	4.5808	0.0715	0.0762	0.6324	0.1238	0.4172	1.0954	4.4494	4.323	4.3668	4.37	3.61	5.77	4.28	4.52	4.45	4.54	5.23	3.39	4.12	4.18	3.8	4.35	4.2	4.84	4.52	4.07	4.65	4.57	4.38	4.15	4.13	4.02	4.04	4.75	4.41	4.43
145218_at	CG13004-PA	X	2	0.051904607	SN	3.2213	3.965	0.2731	0.2917	0.2655	3.3569	3.5871	3.0431	0.5293	0.191	0.4665	0.9168	1.0464	0.808	3.0758	3.4762	3.2462	3.73	2.15	3.25	4.38	2.61	3.08	2.25	3.06	2.08	3.05	2	2.13	3.4	3.55	3.97	3.06	5.22	4.99	5.62	3.26	4.68	4.51	4.32	3.17	3.39	3.75	5.03
145219_at	CG13003-PA	X	2	0.11778291	SN	4.4333	4.995	0.4672	0.1404	0.0096	3.7383	4.8367	4.5741	1.0083	0.124	0.0254	1.7465	0.679	0.044	4.6365	4.8868	4.5929	4.59	4.61	4.52	4.64	1.73	4.85	5.51	4.55	5.69	5.57	5.13	5.07	5.05	1.64	4.89	4.87	4.82	4.89	4.95	4.43	4.8	4.84	4.95	5.13	4.45	4.54	4.84
145221_at	CG13001-PA	X	3	0.030778453	SN	4.7067	5.0113	0.2317	0.0876	0.0772	4.3484	4.8767	5.4522	0.5816	0.078	0.2429	1.0074	0.4273	0.4207	4.849	4.888	5.6003	5.6	4.98	5.78	4.85	5.01	3.19	4.23	5.53	4.86	4.98	3.43	4.88	5.32	4.9	4.95	4.84	4.89	4.23	4.87	4.93	4.89	4.77	4.92	4.86	4.62	4.83	4.68
145230_at	CG5010-PA	X	4	-0.01607717	SN	9.0836	9.3334	0.0415	0.0372	0.0509	9.2744	9.1846	9.9561	0.2223	0.0623	0.2926	0.385	0.3413	0.5068	9.0873	9.139	10.0985	9.39	10.38	10.1	9.02	9.09	9.72	10.37	9.83	9.04	9.23	9.29	8.65	9.13	9.41	9.07	9	9.14	9.14	9.19	9.18	9.44	9.05	9.03	9.23	8.84	8.99	9.67
145232_at	CG5070-PA	X	3	0.096149639	SN	7.0933	7.4942	0.051	0.0773	0.4647	7.4262	7.2791	2.3585	0.2186	0.1028	0.6328	0.3787	0.563	1.0961	7.6178	7.1927	1.9588	1.52	3.6	1.96	7.67	6.99	7.62	8.25	7.02	7.96	7.9	7.48	7.63	6.97	7.58	7.5	6.84	6.98	7.25	7.12	8.07	6.75	7.2	7.06	7.11	6.02	6.91	7.59
145236_at	CG12998-PA	X	2	-0.02443609	SN	5.0137	5.3765	0.0901	0.0992	0.1162	5.5491	5.1917	5.0248	0.2887	0.094	0.3372	0.5	0.5149	0.5841	5.8167	5.16	4.8253	4.83	4.57	5.68	4.97	5.86	5.82	6.01	5.86	5.15	5.44	4.99	5.13	5.39	4.74	4.93	4.7	5.68	5.34	5.55	5.58	5.22	4.68	4.86	5.13	4.12	5.01	5.76
145238_at	CG12997-PA	X	2	-0.026984595	SN	4.2329	4.6244	0.1214	0.1265	0.0533	4.7307	4.4253	4.3869	0.3317	0.1022	0.1351	0.5745	0.56	0.234	4.8515	4.3527	4.3368	4.18	4.64	4.34	4.11	5.24	4.85	5.23	4.94	3.77	3.34	5.18	4.45	4.6	4.7	3.99	4	4.22	4.34	4.2	3.97	4.3	4.12	4.25	4.62	4.04	3.23	4.44
145239_at	CG10597-PA	X	4	-0.117948718	SL	3.1631	3.7215	0.2186	0.2323	0.2798	3.8625	3.4407	5.397	0.4874	0.146	0.8718	0.8443	0.7994	1.5099	4.2299	3.2597	5.3441	3.91	6.93	5.34	2.9	4.23	4.46	5.17	4.48	2.89	2.79	1.46	2.04	3.77	3.23	3.18	4.12	2.51	2.84	3.6	2.95	3.09	3.01	3.52	3.7	3.25	3.89	4.17
145243_at	CG8661-PA	X	2	0.256681859	SH	2.7997	4.4387	1.0937	0.6533	0.6102	1.1661	3.5596	5.6374	0.7363	0.4246	1.9859	1.2753	2.3256	3.4397	0.4369	2.518	7.0147	8.18	1.72	7.01	2.64	0.42	0.44	1.48	3.66	6.93	3.86	2.39	6.43	0.85	5.24	6.56	7.3	0.41	4.06	2.31	1.53	2.38	6.17	1.7	6.81	1.72	2.31	2.39
145249_at	CG12991-PA	X	4	0.016352875	SN	5.662	6.009	0.0833	0.0822	0.3137	6.0128	5.8599	4.7516	0.2893	0.088	0.8607	0.5011	0.4818	1.4907	5.7518	5.8901	5.4741	5.47	3.04	5.74	5.75	5.7	6.59	6.23	5.79	5.05	4.96	6.21	5.82	6	5.83	6.63	5.79	6.11	6.45	5.96	5.92	6.21	5.44	5.79	6.23	5.52	5.86	6.22
145250_at	CG5675-PA	X	6	-0.003322259	SN	2.9603	3.0477	0.0565	0.0408	0.0555	2.9902	2.9978	3.1048	0.0976	0.0223	0.0995	0.1691	0.1223	0.1723	3.0686	2.9882	3.0115	3	3.3	3.01	2.8	3.07	3.11	3.07	2.99	2.99	3.07	3.39	2.98	2.93	3.07	2.88	2.97	2.95	2.73	2.94	3.03	3	2.88	3	2.82	2.99	2.98	2.94
145251_at	CG5800-PA	X	2	-0.037114998	SN	6.9972	7.39	0.0693	0.0796	0.0799	7.7548	7.1936	7.4485	0.3102	0.1045	0.3437	0.5373	0.5725	0.5954	8.0127	7.2314	7.1792	7.18	8.13	7.04	7.14	8.11	8.01	6.95	8.25	6.82	6.99	7.62	7.69	7.11	7.31	6.25	7.24	7.36	7.24	7.73	7.77	6.3	7.48	7.4	6.9	7.1	6.87	6.66
145253_at	CG12990-PA	X	2	-0.078781356	SN	6.8914	7.5006	0.0509	0.1079	0.1456	9.1358	7.2959	6.1456	0.2686	0.1438	0.5166	0.4652	0.7874	0.8947	9.3031	7.5315	6.3141	6.31	6.94	5.18	9.49	9.3	8.61	5.66	4.15	8.11	7.46	7.95	7.6	7.63	7.59	7.67	7.81	7.36	7.67	7.86	6.59	7.42	7.51	7.62	7.78	6.74	7.38	6.79
145254_at	CG32556-PA	X	2	-0.086213871	SN	3.0941	3.3481	0.1534	0.1106	0.3167	3.7557	3.2134	3.6779	0.3325	0.0649	0.6724	0.576	0.3553	1.1647	4.0631	3.1428	3.0134	3.01	5.02	3	3.09	4.06	4.11	3.57	3.24	3.69	3.74	4.01	3.59	2.88	2.95	2.81	2.77	3.24	2.73	2.93	3.46	3.55	3.1	3.05	2.87	2.87	2.86	3.19
145257_at	CG8188-PA	X	3	-0.034122352	SN	6.193	6.667	0.0342	0.1015	0.065	6.93	6.4656	6.6912	0.1367	0.1198	0.251	0.2368	0.656	0.4348	6.8724	6.6023	6.5531	7.18	6.34	6.55	7.19	6.87	6.73	6.81	7.93	4.97	5.2	6.95	5.53	6.5	6.79	6.4	6.64	6.24	6.87	6.68	7.09	6.52	6.9	6.25	6.61	6.86	6.59	6.47
145258_at	CG8173-PA	X	2	0.033071603	SN	3.4175	3.725	0.1185	0.1247	0.2475	3.3288	3.5711	3.4939	0.2278	0.0813	0.4993	0.3945	0.4452	0.8647	3.5428	3.5871	3.0157	3.02	4.49	2.97	2.87	3.57	3.54	3.55	3.63	3.62	4.36	4.52	4.2	3.33	4.13	2.84	2.78	3.7	3.44	3.95	3.64	4.21	3.06	3.62	2.97	3.06	3.5	3.44
145261_at	CG32560-PA	X	6	-0.002944534	SN	3.8327	3.9416	0.056	0.0382	0.0633	3.9335	3.8736	3.7687	0.1271	0.027	0.1377	0.2202	0.1481	0.2385	3.8639	3.8391	3.8602	3.5	3.86	3.95	3.76	3.86	4.18	3.99	4.42	3.82	3.75	3.86	3.58	3.8	3.82	3.82	3.94	3.86	3.83	3.96	3.91	4.2	3.75	3.83	3.89	3.77	3.79	3.84
145263_at	CG6492-PA	X	7	-0.010455174	SN	6.2367	6.668	0.0162	0.0924	0.3695	7.0641	6.4865	5.2626	0.0659	0.1094	1.1227	0.1142	0.5994	1.9445	7.064	6.6356	6.1091	6.64	3.04	6.11	6.95	7.18	7.06	7.17	7.24	6.14	5.03	6.32	5.37	6.59	6.8	6.92	6.52	6.89	6.91	6.68	6.72	5.93	6.61	7.13	6.66	5.37	6.17	6.67
145264_at	CG32554-PA	X	3	-0.028193163	SN	3.137	3.4016	0.1154	0.1144	0.1775	3.4073	3.2507	3.4299	0.227	0.0679	0.3515	0.3932	0.3719	0.6088	3.4261	3.1022	3.1077	3.11	4.13	3.05	3.01	3.79	3.43	3.41	3.18	3.53	3.92	3.81	3.45	4.08	3.1	2.85	3.07	2.81	2.88	3.05	3	3.04	2.84	3.15	4.22	3.07	3.02	2.91
145271_at	CG12348-PB	X	7	-0.047807637	SN	4.9512	5.4204	0.1616	0.1267	0.2322	5.5337	5.1485	5.8205	0.5162	0.1191	0.7804	0.8942	0.6522	1.3517	5.3363	4.9531	5.0835	5	7.38	5.08	4.75	5.34	6.51	6.07	6.32	5.93	6.97	6.26	6.13	4.68	4.72	4.64	4.59	5.01	4.47	4.8	5.04	4.74	4.38	5	4.59	5.12	4.64	5.23
145272_at	CG12672-PA	X	4	-0.029423698	SN	3.3263	3.5994	0.1072	0.1114	0.2558	3.5838	3.4393	3.7481	0.2217	0.07	0.5536	0.384	0.3833	0.9588	3.75	3.3105	3.2161	3.22	4.85	3.17	3.14	3.75	3.86	3.75	3.44	4.27	4.43	4.19	4.08	3.11	3.49	3.55	3.05	3.18	3.07	3.16	3.3	3.18	3.12	3.32	3.04	3.46	3.14	3.71
145273_at	CG6867-PA	X	3	-0.028293574	SN	4.469	4.9033	0.1065	0.1304	0.2403	4.8823	4.7072	5.1577	0.3003	0.112	0.7154	0.5202	0.6137	1.2392	4.6171	4.7067	5.2758	6.33	3.86	5.28	4.55	4.62	5.48	5.09	3.83	3.75	2.87	4.71	4.3	4.43	5.13	4.7	5.41	4.71	4.37	4.55	4.07	4.09	5.28	5.13	4.98	5.6	4.96	5.08
145274_at	CG12348-PC	X	3	0.017746048	SN	4.6073	4.7683	0.0085	0.0469	0.1687	4.6278	4.6684	4.2183	0.0227	0.04	0.411	0.0392	0.2191	0.7118	4.6417	4.6188	4.5949	3.4	4.66	4.59	4.58	4.64	4.66	4.62	4.74	4.6	4.58	4.67	4.62	4.84	4.79	4.41	4.57	4.63	4.3	4.47	4.55	4.59	4.59	4.82	4.59	4.61	4.69	4.5
145276_at	CG7192-PA	X	2	0.025542784	SN	7.8277	8.2064	0.0467	0.066	0.087	7.6503	8.0274	7.7716	0.2062	0.0967	0.3903	0.3571	0.5297	0.676	7.621	8.0775	7.9942	7.99	7.01	8.31	8.02	7.62	7.31	6.63	8.16	7.16	7.89	7.29	8.15	8.48	7.56	8.58	7.69	8.85	8.42	7.95	8.83	8.61	7.63	8.4	8.1	8.11	7.94	8.06
145277_at	CG7135-PA	X	7	-0.00120927	SN	3.4237	3.6593	0.072	0.0944	0.0051	3.596	3.5374	3.3941	0.1496	0.061	0.0101	0.2591	0.3339	0.0175	3.45	3.4455	3.392	3.41	3.38	3.39	3.9	3.44	3.45	3.43	3.37	4.04	3.38	3.38	3.43	3.79	3.99	3.39	3.38	3.7	3.39	3.44	3.46	3.74	3.42	3.8	3.42	2.49	3.52	3.53
145278_at	CG12612-PA	X	3	-0.038074482	SN	3.0669	3.223	0.1134	0.0705	0.1416	3.3808	3.1414	3.2943	0.2214	0.0404	0.2694	0.3834	0.2214	0.4666	3.5285	3.0854	3.0834	3.08	3.83	2.97	2.95	3.53	3.67	3.6	3.18	3.42	3.52	3.62	3.34	3	3.06	2.8	2.86	3.01	2.84	3.04	3.21	3.07	2.89	3.27	2.97	2.97	2.97	3.12
145279_at	CG5744-PB	X	9	-0.070259835	SN	4.0007	4.3247	0.0669	0.1092	0.0987	4.833	4.1409	4.2613	0.1865	0.0825	0.2428	0.3231	0.4521	0.4205	4.8231	4.0281	4.0376	4	4.04	4.75	4.51	4.82	5.16	4.91	4.56	4.02	4.5	4.72	4.02	3.89	3.72	4.1	4.16	5.47	4.89	4.04	3.95	4.01	3.37	3.84	4.02	4.03	3.9	3.84
145284_at	CG33639-PA	X	6	-0.020550983	SN	3.1513	3.288	0.0239	0.057	0.1293	3.2448	3.2021	3.5536	0.0447	0.0333	0.2653	0.0775	0.1824	0.4596	3.2551	3.1825	3.3885	3.39	4.07	3.2	3.16	3.26	3.32	3.24	3.14	3.2	3.24	3.61	3.26	3.18	3.31	2.97	2.97	3.09	3.11	3.07	3.24	3.27	3.15	3.23	3.18	3.17	2.91	3.23
145285_at	CG15060-PA	X	6	-0.110217324	SN	3.0323	3.3263	0.248	0.1275	0.1424	4.1253	3.1553	2.9891	0.5908	0.0735	0.2458	1.0232	0.4024	0.4257	4.2474	3.1041	3.0427	2.54	3.39	3.04	3.05	5.08	4.25	3.49	3.34	3.15	2.93	4.14	3.16	3.24	3.07	2.75	2.88	3.1	3.44	3.07	3.11	2.75	3.02	3.14	2.73	2.92	3.01	3.09
145286_at	CG5988-PA	X	2	-0.090380104	SN	3.187	3.5752	0.2987	0.1598	0.2114	3.9102	3.3521	3.9961	0.6744	0.0978	0.4877	1.1681	0.5357	0.8447	3.6297	3.1184	3.5443	3.47	4.97	3.54	2.91	3.63	5.19	3.75	4.03	3.96	4.07	4.18	3.81	2.95	3.01	2.74	2.83	2.96	3.28	3.01	3.23	2.99	2.83	3.07	2.93	3.04	2.94	4.97
145289_at	CG15058-PA	X	2	-0.058984846	SN	3.7364	4.1437	0.0856	0.1438	0.2601	4.4762	3.9178	3.9585	0.2212	0.1029	0.5945	0.383	0.5634	1.0297	4.5532	3.8412	3.4518	3.28	5.14	3.45	4.81	4.06	4.55	4.57	3.71	4.08	5.12	4.84	4.15	3.38	3.24	3.28	3.15	3.35	3.77	3.5	3.98	4.15	3.83	3.41	3.74	3.86	3.87	4.4
145290_at	CG15057-PA	X	4	-0.079820056	SN	5.254	5.8568	0.1098	0.1548	0.3124	6.6304	5.5491	5.6848	0.4203	0.1568	1.0252	0.728	0.8589	1.7757	6.4322	5.5517	4.8654	4.47	7.72	4.87	6.43	6.02	7.44	6.73	7.44	6.44	6.34	6.8	6.23	5.33	5.6	4.19	5.53	6.03	5.03	4.65	4.56	5.02	4.52	6.05	5.09	4.26	4.08	5.74
145294_at	CG6023-PB	X	2	-0.108614195	SN	2.8753	3.2627	0.246	0.1823	0.0894	3.4621	3.0645	4.4741	0.4917	0.102	0.2309	0.8516	0.5588	0.4	3.6549	2.9727	4.2622	4.94	4.22	4.26	3.65	4.2	2.53	4.12	2.64	2.79	3.1	2.4	2.26	3.29	2.55	3.57	2.31	3.33	2.29	3.4	3.47	2.84	3.78	2.6	3.5	3.19	2.5	2.56
145298_at	CG32549-PA	X	3	0.008288169	SN	4.836	5.242	0.1997	0.1141	0.1037	4.9534	5.0434	5.02	0.571	0.1051	0.3007	0.9891	0.5755	0.5208	5.1064	5.0425	5.1422	4.45	5.47	5.14	3.9	5.11	5.86	5.71	4.81	5.06	6.13	5.29	5.23	4.88	5.14	4.68	4.25	5.09	3.78	4.82	5.34	5.65	4.73	5.95	3.92	4.3	5.25	4.4
145303_at	CG32547-PA	X	2	-0.025214844	SN	4.655	5.0741	0.0452	0.1242	0.056	5.1403	4.8589	4.8969	0.1343	0.1102	0.1585	0.2326	0.6033	0.2745	5.1546	4.8659	4.8234	4.82	5.2	4.67	5.37	5.15	4.9	4.85	5.34	3.94	4.17	4.69	3.69	5.28	5.34	5.13	5.37	4.82	4.3	4.12	4.66	4.36	4.34	5.08	5.13	5.55	5.01	4.89
145304_at	CG6367-PA	X	2	0.046007565	SN	3.608	4.241	0.354	0.2303	0.3206	3.2809	3.9321	4.67	0.6706	0.1653	0.8643	1.1615	0.9055	1.4971	3.1509	3.8915	5.3646	5.69	2.95	5.36	4.5	2.19	3.15	3.07	1.81	3.82	2.97	3.17	2.69	3.59	5.5	4.9	4.99	3.73	2.68	3.14	4.68	5.63	4.26	4.02	3.74	3.81	4.78	3.38
145307_at	CG15043-PA	X	2	-0.054714741	SN	5.3039	6.3646	0.1747	0.2569	0.483	5.8446	5.7973	8.0324	0.5896	0.2719	2.2398	1.0212	1.4895	3.8794	6.3395	5.5245	10.0562	10.06	3.56	10.48	6.52	6.34	4.67	3.39	8.63	5.62	5.36	4.88	5.1	5.22	5.76	5.91	4.68	7.93	8.33	8.07	7.12	6.41	7.15	5.03	6.01	4.15	3.87	4.47
145316_at	CG6531-PA	X	2	-0.011459287	SN	4.0437	4.3038	0.0736	0.0865	0.1602	4.3058	4.1898	4.1714	0.183	0.0662	0.3859	0.3169	0.3624	0.6684	4.2923	4.2284	4.476	4.48	3.41	4.63	4.63	4	4.29	3.53	3.74	4.76	4.65	4.56	4.39	4.13	4.18	4.52	4.05	4.43	4.43	4.67	4.49	4.06	4.26	4.2	4.17	4.22	4.29	3.69
145317_at	CG6606-PA	X	5	-0.053194384	SN	4.8117	5.3007	0.0726	0.1373	0.0458	5.6471	5.0589	5.2843	0.2366	0.1268	0.1398	0.4097	0.6943	0.2421	5.4189	5.1698	5.1698	5.12	5.56	5.17	5.4	5.42	6.12	5.26	5.82	6.33	5.91	5.22	5.32	5.71	5.8	6.07	4.65	4.26	5.11	4.64	4.24	4.63	5.25	4.27	4.03	5.4	5.12	5.1
145319_at	CG6578-PA	X	2	-0.013572736	SN	3.1313	3.8821	0.0247	0.2998	0.9764	4.3879	3.5262	1.2885	0.0625	0.193	0.7264	0.1083	1.0573	1.2581	4.4229	3.6362	1.6192	1.62	-0.1	2.35	4.27	4.47	4.42	4.6	0.44	3.62	3.96	3.65	4.17	4.18	4.17	2.9	2.85	3.46	1.97	2.77	4.12	3.43	3.54	3.89	2.75	3.06	3.71	3.82
145332_at	CG7322-PA	X	4	-0.197973437	SL	4.1131	4.7408	0.1027	0.2006	0.2275	5.8497	4.4098	7.7086	0.347	0.1615	1.0127	0.601	0.8845	1.7541	5.8726	4.2843	7.7922	7.79	5.91	9.42	6.44	5.24	5.87	3.87	2.76	4.97	5.27	4.7	4.36	4.86	5.82	4.05	5.78	3.71	3.71	3.34	3	3.76	5.67	3.79	4.78	3.72	4.54	4.21
145336_at	CG7349-PA	X	2	0.007614213	SN	7.6352	8.1058	0.0886	0.079	0.1712	8.3392	7.936	6.3214	0.4264	0.1145	0.625	0.7386	0.6272	1.0825	8.2161	8.0558	5.9442	5.94	7.54	5.48	7.67	8.22	9.13	8.5	6.89	7.62	8.17	8.23	7.21	7.64	8.05	7.65	7.91	8.08	8.35	8.1	7.89	8.14	8.48	7.96	8.07	8.98	8.49	8.47
145337_at	CG7378-PA	X	8	0.003618303	SN	9.0838	9.695	0.0554	0.08	0.04	9.3132	9.508	9.8689	0.2978	0.1388	0.2282	0.5158	0.7604	0.3952	9.5032	9.6611	9.764	10.31	9.76	9.54	9.71	9.5	8.73	10.12	9.74	9.42	9.18	9.71	9.47	8.93	9.25	9.73	9.66	10.17	10.32	10.28	10.42	9.7	9.08	9	9.67	9.87	9.67	10.22
145347_at	CG7502-PA	X	4	0.049710054	SN	5.1975	5.6003	0.0608	0.1035	0.02	5.1718	5.4306	4.411	0.1816	0.1026	0.051	0.3146	0.562	0.0883	5.2846	5.581	4.3771	4.38	4.51	4.34	5.28	4.82	5.41	4.54	5.18	4.67	5.67	5.48	4.88	5.59	5.7	5.66	5.07	6.26	5.85	5.81	6.05	5.84	5.41	5.57	5.77	3.88	5.47	5.12
145349_at	CG7537-PB	X	2	-0.185359063	SL	2.28	2.6687	0.2084	0.2237	0.1924	3.584	2.4767	3.1331	0.4313	0.1012	0.348	0.747	0.5541	0.6028	3.2634	2.5235	3.1216	2.54	3.74	3.12	3.05	3.26	4.44	1.66	2.5	1.99	2.08	2.41	2.34	2.4	1.82	2.72	2.72	1.97	2.9	2.21	1.49	2.67	3.29	2.73	2.9	3.43	3.03	2.07
145350_at	CG7453-PA	X	4	-0.268929546	SL	3.4577	3.7909	0.0761	0.1285	0.179	6.2837	3.5981	4.8251	0.2761	0.0844	0.4988	0.4783	0.4623	0.8639	6.4407	3.5551	4.3586	5.82	4.36	4.29	5.75	6.44	6.66	3.45	3.73	3.58	3.91	3.96	3.53	3.84	3.94	3.07	2.87	3.59	3.08	3.01	3.43	3.53	3.72	3.99	3.05	4.27	3.24	3.03
145354_at	CG14194-PA	X	2	0.048128272	SN	4.1971	4.6263	0.172	0.1242	0.1845	4.2309	4.4845	3.7924	0.4202	0.1017	0.404	0.7278	0.5572	0.6997	4.4126	4.6251	4.0336	4.34	3	4.03	4.41	4.85	3.43	4.68	5.35	4.76	4.86	4.87	4.97	4.75	4.52	4.33	4.5	3.69	4.61	4.49	4.83	4.57	4.73	4.11	4.69	4.75	4.11	4.48
145358_at	CG7884-PA	X	3	-0.018539863	SN	3.567	3.771	0.1026	0.0713	0.0219	3.8179	3.6348	3.5381	0.2263	0.0473	0.0447	0.3919	0.2591	0.0774	3.6138	3.5902	3.5626	3.45	3.6	3.56	3.57	4.27	3.61	3.61	3.56	3.64	3.97	3.61	3.57	3.4	3.61	3.29	3.55	3.6	3.54	3.58	3.61	3.77	3.57	3.64	3.56	3.28	3.58	3.52
145359_at	CG14196-PA	X	2	0.059459567	SN	4.1152	4.8057	0.333	0.2207	0.3675	4.0024	4.4768	4.1596	0.7696	0.1804	0.8825	1.333	0.9882	1.5285	3.445	4.6147	4.7467	5.31	2.42	4.75	5.52	3.04	3.44	2.98	2.08	3.86	4.91	3.57	3.55	4.1	3.98	4.8	5.13	4.96	4.43	5.77	4.04	4.89	5.02	5.58	5.75	5.15	5.18	3.91
145364_at	CG32538-PA	X	5	0.013583844	SN	4.7837	5.249	0.0999	0.131	0.1057	4.906	5.0051	4.8374	0.2829	0.1197	0.2952	0.49	0.6554	0.5113	4.8431	4.8633	4.6085	4.61	4.48	5.42	4.84	5.42	4.45	6.25	5.13	5.78	4.03	4.15	4.68	5.12	4.78	5.65	4.65	4.76	4.89	5.19	5.33	4.76	4.15	4.93	4.38	6.32	6.07	6.04
145368_at	CG12203-PA	X	3	0.07852194	SN	9.1825	9.4533	0.144	0.0403	0.0949	8.078	9.3387	8.3643	0.6717	0.0686	0.4584	1.1634	0.3759	0.7939	8.6266	9.4138	7.9892	9.28	7.99	7.83	8.87	6.74	8.63	9.24	8.17	9.41	9.4	9.32	9.48	9.58	9.57	9.78	9.11	9.52	9.28	9.51	9.54	9.01	9.03	9.89	9.4	8.52	9.13	8.74
145370_at	CG12233-PB	X	2	0.030446632	SN	9.8503	10.4437	0.0382	0.0746	0.2403	10.2549	10.2456	8.1323	0.2263	0.1396	1.1285	0.392	0.7644	1.9546	10.1344	10.3641	8.9359	9.56	5.9	8.94	10.69	10.13	9.94	10.57	10.2	10.84	10.32	10.41	10.32	9.97	10.69	10.93	9.82	10.88	10.63	10.55	10.89	10.09	10.04	10.63	10.1	9.05	9.72	10.19
145379_at	CG14220-PA	X	5	0.01366586	SN	5.882	6.148	0.0796	0.0606	0.0533	5.5731	6.038	6.8792	0.2562	0.0668	0.2118	0.4438	0.3659	0.3668	5.5277	6.0539	6.6953	6.7	7.3	6.64	6.04	5.53	5.15	6.09	6.78	6.05	4.78	5.8	6.05	6.06	5.98	6.5	6.03	5.91	6.07	5.49	6.09	6.41	5.44	6.28	6.04	6.5	6.22	5.92
145384_at	CG12237-PA	X	4	-0.035635456	SN	3.6083	3.8443	0.0312	0.0852	0.0637	3.8983	3.7531	4.2699	0.0702	0.0584	0.1569	0.1216	0.3196	0.2718	3.9656	3.8281	4.2382	4.24	4.02	4.56	3.76	3.97	3.97	4.05	4.13	2.68	3.51	3.31	3.8	4.04	3.83	3.69	2.97	3.8	3.78	4.2	3.89	3.74	3.56	3.9	3.76	3.94	3.74	3.88
145391_at	CG12531-PA	X	3	-0.079113924	SN	2.8027	3.0647	0.2143	0.1233	0.3152	3.2167	2.9059	3.7316	0.398	0.0654	0.679	0.6894	0.3583	1.1761	2.9454	2.7798	3.169	2.94	5.08	3.17	2.7	4	2.95	3.65	2.71	2.91	3.84	3.59	3.63	2.67	2.78	2.61	2.56	2.75	2.62	2.76	2.96	2.8	2.66	2.82	2.71	2.71	2.65	2.76
145393_at	CG32528-PA	X	3	-0.01179768	SN	6.582	7.2446	0.0338	0.1113	0.2645	7.6815	7.0597	5.7864	0.1497	0.1435	0.8837	0.2593	0.7858	1.5306	7.7666	7.1874	6.4815	6.85	4.03	6.48	7.39	7.89	7.77	6.93	7.76	7.06	5.88	6.69	6.72	7.13	7.19	7.34	7.08	7.3	7.37	7.18	7.16	6.88	7.23	7.54	7.32	6.88	7.23	7.71
145394_at	CG12534-PA	X	3	0.043277464	SN	5.8666	6.3143	0.1208	0.0994	0.3803	5.9833	6.127	4.8002	0.4173	0.1112	1.0538	0.7227	0.6089	1.8253	5.6659	6.1604	5.3024	5.3	2.78	6.32	5.47	5.67	6.81	6.95	6.4	4.48	5.58	6.33	5.12	6.06	6.75	6.12	6.16	6.31	6.62	6.47	5.57	6.05	6.98	6.34	6.18	6.41	6.16	6.86
145395_at	CG12703-PA	X	3	0.015033282	SN	7.3948	7.761	0.0553	0.0646	0.2894	7.7868	7.6194	6.3249	0.2488	0.0898	1.0567	0.431	0.492	1.8302	7.6437	7.7145	6.9961	7.72	4.25	7	8.27	7.45	7.64	6.8	6.64	7.94	7.65	7.54	7.73	7.82	7.71	8.38	8.15	7.52	7.72	7.52	7.24	7.77	7.68	7.82	7.9	8.29	7.74	7.61
145402_at	CG32529-PA	X	3	0.041240784	SN	3.9793	4.4387	0.2515	0.1546	0.1595	3.9038	4.22	4.0114	0.5669	0.1192	0.3693	0.9819	0.6526	0.6397	4.2821	4.2564	4.2648	4.26	3.28	4.49	4.64	4.28	2.79	4.02	4.15	2.88	2.99	3.39	3.58	4.22	4.3	4.41	4.02	4.36	5.24	4.26	5.47	4.71	3.74	4.96	4.25	4.52	4.25	4.25
145508_at	CG11374-PA	2L	4	-0.04795605	SN	3.3213	3.6599	0.1813	0.1374	0.2845	3.7066	3.4612	3.9342	0.388	0.0868	0.6463	0.6721	0.4754	1.1194	3.7652	3.3094	3.3368	3.24	5.23	3.34	3.01	3.77	4.35	4.4	3.62	4.02	4.87	4.34	3.9	3.57	3.14	2.9	3.05	3.1	2.95	3.16	3.35	3.18	3	3.51	3.08	3.58	3.11	3.32
[truncated: 3,071 more rows]
[truncated: 9 more columns]
