# Supplementary material for: Adaptive Gene Expression Divergence Inferred from Population Genomics
Source: PLoS Genet. 2007 Oct 26;3(10):e187. doi: 10.1371/journal.pgen.0030187 (PMC2042001; doi:10.1371/journal.pgen.0030187)
Supplement: Table S8 — (3.4 MB XLS) [file pgen.0030187.st008.xls]

## Sheet: codingMK
CG	ARM	probeset	numprobes	sim%chg	NSpoly	NSfix	Spoly	Sfix	MKcodons	avgsample	FETpval		CG	computed gene number
CG10600-PA	2L	146456_at	2	0.202064	4	14	14	24	1053	4.01614	0.36442		ARM	chromosome arm
CG10748-PA	3L	148684_at	2	0.213981	3	4	10	3	243	3.28807	0.173581		probeset	AFFY probe set
CG10777-PB	X	142443_at	2	0.293355	2	10	9	30	714	4.7549	1		numprobes	number of probes
CG1082-PA	3R	142957_at	3	0.196338	6	4	23	5	398	4.28894	0.205139		sim%chg	sim % change in expn from mel-sim ancestor
CG10988-PA	X	142503_at	3	0.172986	2	38	7	17	564	4.0656	0.010918		NSpoly	counts of nonsynonymous polymorphisms
CG11249-PA	3L	149199_at	3	0.155628	0	6	6	21	471	2.80255	0.562663		NSfix	counts of nonsynonymous fixations
CG11357-PA	3L	151577_at	2	0.15971	2	12	8	5	346	4.44509	0.0183066		Spoly	counts of synonymous polymorphisms
CG11426-PA	3L	149233_at	3	0.299761	5	1	4	7	256	3.23047	0.131222		Sfix	counts of synonymous fixations
CG11655-PA	X	145119_at	2	0.134711	3	4	17	9	354	5.44915	0.392567		MKcodons	number of codons analyzed
CG11656-PA	3R	152184_at	2	0.213099	4	5	12	3	201	4.91045	0.0994383		avgsample	average number of simulans lines
CG11927-PA	2L	153886_at	2	0.146029	3	5	4	12	323	3.55418	0.646626		FETpval	Fisher's Exact Test p-value
CG12001-PA	3R	149287_at	2	0.126403	3	4	3	15	383	3.79634	0.298498
CG12390-PA	2R	142618_at	2	0.184704	7	4	25	5	368	4.59511	0.216986
CG12847-PA	2R	146707_at	3	0.158399	5	2	3	6	156	3.39103	0.314685
CG13126-PA	2L	146113_at	3	0.142433	4	3	34	9	378	4.37566	0.33667
CG13472-PA	3L	148768_at	3	0.128599	9	9	16	13	615	4.25528	0.771212
CG13724-PA	3L	148939_at	2	0.164682	11	2	27	14	432	5.06713	0.300632
CG14447-PA	X	151386_at	2	0.145771	3	3	24	25	839	3.40167	1
CG14712-PA	3R	155003_at	2	0.198444	7	32	13	26	846	4.31206	0.194157
CG14995-PA	3L	148145_at	2	0.133309	5	9	14	10	359	5.06685	0.313274
CG15010-PA	3L	148159_at	4	0.183423	7	6	34	24	1120	4.02679	0.765661
CG15685-PA	3R	150256_at	2	0.672807	6	4	30	8	315	5.41587	0.241155
CG16896-PA	2R	141743_at	2	0.237223	5	12	7	32	748	4.18316	0.479696
CG1737-PA	X	144869_at	2	0.228723	2	25	7	16	583	4.14408	0.0622065
CG1915-PC	3L	143611_at	10	0.167482	83	100	319	240	9922	3.06148	0.00626117
CG1944-PA	2R	152833_at	2	0.178468	3	8	25	7	356	3.8118	0.00400876
CG2121-PA	2R	152256_at	3	0.137726	3	2	4	8	261	3.02299	0.59276
CG2221-PA	X	154919_at	3	0.166667	1	6	5	9	310	4.13548	0.612616
CG3074-PA	2R	153218_at	3	0.200215	5	2	15	6	358	3.49721	1
CG3152-PA	2R	155020_at	3	0.142271	4	2	21	17	534	5.06742	0.684278
CG32146-PB	3L	141248_at	3	0.161752	10	2	41	10	771	4.35927	1
CG33531-PA	2L	145883_at	2	0.156904	10	3	25	11	855	3.87485	0.730849
CG3496-PA	2R	154158_at	2	0.126289	2	9	25	73	1454	3.6967	0.728306
CG3563-PA	3R	154951_at	3	0.139167	11	1	44	18	981	4.3894	0.168716
CG3698-PA	3L	152316_at	2	0.142323	3	4	6	3	239	5.66109	0.61451
CG3858-PB	2L	146097_at	2	0.198707	4	1	21	14	461	4.42082	0.632983
CG3950-PA	X	144599_at	2	0.144807	15	14	61	40	1979	2.84184	0.521799
CG3962-PB	3R	152189_at	5	0.174777	2	6	36	9	595	4.82857	0.00425294
CG4272-PA	2L	144217_at	3	0.38303	5	1	29	13	677	4.4579	0.656096
CG4626-PA	X	144642_at	2	0.224044	10	2	31	14	512	4.54102	0.476746
CG4648-PA	2L	145514_at	2	0.258648	5	6	8	27	689	3.59216	0.247899
CG5020-PA	2L	142482_at	3	0.147137	28	24	55	22	1272	3.76651	0.0603733
CG5408-PA	3L	149123_at	3	0.16845	3	2	20	3	395	3.8557	0.207123
CG5602-PA	2R	154962_at	2	0.205249	1	5	28	13	597	4.83417	0.0248693
CG5748-PA	2R	141526_at	5	0.136579	6	3	15	9	508	3.22638	1
CG5928-PA	X	144570_at	2	0.162675	3	2	8	3	142	4.78873	1
CG5953-PA	2L	146364_at	3	0.187241	2	3	13	9	456	3.48465	0.628019
CG6116-PA	2L	153563_at	2	0.25664	4	2	21	9	556	3.82374	1
CG6495-PA	2L	152320_at	2	0.238884	10	1	30	11	524	4.12977	0.421129
CG6721-PB	3L	151669_at	10	0.126222	0	9	40	14	978	4.42638	3.45e-05
CG6830-PA	3R	149699_at	2	0.168153	12	12	24	20	587	3.31346	0.80172
CG6951-PA	3L	149107_at	2	0.227692	4	10	5	4	137	3.27737	0.382636
CG7029-PA	3R	142393_at	4	0.221013	8	6	61	20	1381	3.69587	0.196757
CG7332-PA	X	154261_at	4	0.161325	5	8	6	7	445	3.03146	1
CG7565-PA	3L	152863_at	7	0.174976	2	6	50	25	840	4.09286	0.047498
CG7734-PD	2R	152896_at	4	0.222925	11	9	78	28	2074	4.58052	0.111628
CG7847-PA	3R	143365_at	3	0.293932	6	0	14	6	436	4.12156	0.280289
CG8062-PA	X	154424_at	3	0.158654	1	5	24	12	506	4.03755	0.0318496
CG8127-PB	3L	153197_at	4	0.281569	6	2	18	11	973	2.9332	0.685139
CG8205-PD	2R	151545_at	2	0.136223	3	4	21	13	743	3.66622	0.421481
CG8409-PA	2L	153692_at	2	0.167641	2	3	5	5	166	5.43373	1
CG8561-PA	2R	147192_at	2	0.149865	3	6	14	26	604	3.66887	1
CG8596-PA	3L	152873_at	2	0.182826	4	2	11	6	439	3.47836	1
CG8981-PB	2R	147046_at	5	0.139908	17	5	40	15	598	5.12375	0.779398
CG9379-PA	3R	149561_at	2	0.135644	3	4	23	3	608	4.89145	0.0229417
CG9438-PA	2R	143127_at	3	0.18024	1	7	21	12	405	3.85432	0.0157396
CG9636-PB	3R	154482_at	5	0.136436	4	3	6	11	391	4.90281	0.392639
CG10637-PA	2L	142040_at	2	-0.118441	6	6	31	23	1210	4.19917	0.751642
CG10877-PA	3R	150265_at	3	-0.171661	6	0	20	8	351	3.93162	0.297467
CG10927-PA	2R	153603_at	2	-0.147656	3	4	13	8	274	4.08029	0.418357
CG11281-PA	3L	148700_at	3	-0.200926	2	4	27	4	387	3.3385	0.0129354
CG1130-PA	3L	152002_at	7	-0.155231	4	2	12	6	551	4.04174	1
CG11353-PA	3L	152765_at	3	-0.174691	7	7	41	8	594	5.14478	0.0150305
CG11391-PA	3R	150218_at	2	-0.175353	5	1	27	16	425	2.61176	0.65027
CG11527-PA	2L	143682_at	2	-0.136986	9	13	81	45	1688	3.77251	0.0567671
CG11699-PA	X	144883_at	3	-0.13336	4	2	11	4	133	4.35338	1
CG12052-PB	2R	142615_at	2	-0.114421	5	2	22	4	692	3.88439	0.58426
CG1218-PA	3R	154441_at	4	-0.183585	3	3	18	13	345	4.84348	1
CG12316-PA	3L	152876_at	2	-0.131471	7	11	29	24	876	4.56735	0.284773
CG1322-PB	3R	141676_at	2	-0.131302	9	3	18	11	861	4.40999	0.493568
CG13726-PA	3L	148941_at	2	-0.143702	7	1	13	8	317	5.3123	0.371481
CG13772-PA	2L	145930_at	2	-0.123088	8	3	63	12	1055	4.16493	0.397253
CG14307-PE	3R	143505_at	2	-0.180688	3	2	18	7	823	4.22843	0.622016
CG14513-PA	3R	151107_r_at	4	-0.145251	3	7	20	14	825	3.87758	0.155485
CG15077-PA	2R	147464_at	2	-0.113662	11	5	38	5	405	4.51605	0.115609
CG15871-PA	X	145056_at	3	-0.170103	2	6	9	12	346	3.68208	0.670626
CG16912-PA	2R	153273_at	2	-0.220007	1	4	8	6	368	2.88043	0.303406
CG18417-PA	3L	148333_at	2	-0.115222	3	3	10	11	258	2.92636	1
CG2950-PA	2L	152068_at	2	-0.116587	0	9	9	6	544	4.39338	0.00682292
CG31150-PA	3R	152020_at	3	-0.117104	2	4	18	37	1173	3.48338	1
CG31299-PA	3R	149672_at	2	-0.245548	6	2	14	14	504	4.01984	0.257125
CG31361-PA	3R	149732_at	6	-0.332402	7	1	16	5	552	3.84783	0.647215
CG31380-PA	3R	150616_at	2	-0.24984	4	4	15	6	310	4.41613	0.390445
CG31795-PB	2L	145555_at	2	-0.135948	3	2	26	7	883	2.52208	0.574136
CG3227-PA	2L	145649_at	5	-0.192308	2	12	8	4	290	4.49655	0.0137838
CG3249-PC	X	153319_at	4	-0.222994	0	8	13	8	502	3.80677	0.00329835
CG32533-PA	X	154576_at	2	-0.149698	5	9	22	26	843	3.07948	0.55506
CG32743-PA	X	153898_at	2	-0.143276	13	96	43	63	1996	4.19389	2.04e-06
CG32843-PA	2R	147143_at	2	-0.168896	5	6	6	5	375	4.616	1
CG3810-PA	X	152601_at	3	-0.214978	3	11	6	25	704	3.29972	1
CG3991-PD	2R	154239_at	2	-0.133362	7	3	77	18	1164	4.39948	0.414671
CG4013-PA	X	144958_at	5	-0.186384	20	15	44	73	1936	3.25362	0.0511239
CG4022-PA	3L	153668_at	3	-0.144231	2	3	3	8	396	2.61111	1
CG4215-PA	2L	143816_at	2	-0.143062	3	7	26	10	575	3.23652	0.0249457
CG4261-PA	3R	152420_at	2	-0.43683	11	6	91	34	1545	4.13657	0.566781
CG4399-PB	X	141751_at	2	-0.28642	7	26	11	50	1823	3.64728	0.785798
CG4644-PA	2L	141919_at	3	-0.217228	14	10	80	16	1100	4.47818	0.0124998
CG4930-PA	2L	144223_at	2	-0.141783	3	3	5	3	263	2.87833	1
CG5116-PA	3R	150591_at	6	-0.126292	8	2	50	13	395	4.85823	1
CG5180-PA	3R	150264_at	2	-0.182009	2	3	6	5	306	4.12418	1
CG5252-PA	3R	141400_at	2	-0.226846	1	7	35	24	789	4.88593	0.0203628
CG5603-PD	2L	146137_at	2	-0.205703	1	4	13	10	537	3.91061	0.325926
CG5690-PA	3L	141668_at	2	-0.111201	7	6	15	8	521	4.66603	0.722961
CG5726-PA	2R	147419_at	4	-0.147689	2	6	14	12	585	3.50427	0.232683
CG5847-PA	3L	149125_at	2	-0.125	4	4	12	24	431	2.70302	0.434384
CG6118-PA	3R	149958_at	4	-0.114942	9	10	15	7	541	2.81885	0.215891
CG6356-PA	3R	150499_at	2	-0.190231	3	2	32	9	450	3.50222	0.579822
CG6461-PA	X	142878_at	4	-0.242353	2	3	19	9	447	3.91946	0.327536
CG6839-PA	3L	141416_at	2	-0.182943	3	2	25	6	353	3.6034	0.304813
CG6920-PA	3R	143846_at	2	-0.134446	7	12	20	42	983	3.17701	0.783383
CG7050-PA	3R	141348_at	3	-0.165473	5	3	63	29	1531	4.27106	0.708262
CG7173-PA	3L	142695_at	2	-0.111206	7	5	8	13	421	4.78147	0.300457
CG7179-PA	2L	143943_at	2	-0.144337	12	6	33	14	530	4.27925	0.772762
CG7453-PA	X	145350_at	4	-0.26893	5	6	5	4	193	3.95855	1
CG7464-PA	3L	149218_at	3	-0.116573	9	2	34	31	1157	4.45203	0.100769
CG7537-PB	X	145349_at	2	-0.185359	1	4	8	8	318	4.53774	0.338346
CG7794-PA	3R	150113_at	3	-0.1201	1	6	24	6	377	4.3687	0.00232063
CG7928-PA	3R	153841_at	2	-0.119376	1	8	11	11	371	4.53639	0.101179
CG8108-PA	3L	152150_at	2	-0.198148	4	11	14	12	764	4.60995	0.113826
CG8181-PA	2R	146854_at	2	-0.174017	8	1	21	4	485	3.35464	1
CG8694-PA	2R	143241_at	2	-0.58133	5	1	11	14	429	3.54779	0.171919
CG8791-PA	2R	153231_at	2	-0.179001	2	3	12	14	368	4.22554	1
CG8892-PA	2L	142054_at	2	-0.159402	1	8	17	11	402	4.23881	0.0187525
CG9109-PA	2L	142764_at	2	-0.26504	14	3	18	7	397	4.60202	0.490115
CG9494-PA	2L	146052_at	2	-0.160819	2	3	3	10	168	3.54762	0.58275
CG9497-PA	2L	152813_at	2	-0.409292	7	1	32	6	334	3.28743	1
CG9826-PB	2R	147719_at	2	-0.167034	4	1	25	7	419	4.04535	1
CG9870-PA	2L	145639_at	2	-0.134123	9	4	30	20	327	3.69113	0.750201
CG9943-PA	3L	148292_at	3	-0.182574	6	3	26	6	231	4.329	0.383932
CG10011-PA	3R	141572_at	6	0.117021	11	4	90	39	1774	4.33596	1
CG10035-PA	3R	149763_at	5	-0.0471341	7	4	15	3	212	4.9717	0.374582
CG10080-PA	2R	141651_at	2	-0.0719424	3	10	54	36	1249	4.51561	0.0166171
CG10082-PA	2R	151811_at	3	-0.0644784	5	3	27	11	754	4.30106	0.683967
CG10084-PA	2L	155118_at	5	0.0174332	4	5	2	17	844	4.93128	0.0637681
CG1009-PC	3L	141811_at	4	0.0319218	3	2	50	8	888	4.08333	0.175123
CG10105-PA	2R	154186_at	3	0.0291944	8	5	13	24	461	3.01302	0.115568
CG10116-PA	3L	152096_at	3	0.000572873	4	1	14	4	218	4.39908	1
CG10119-PA	2R	154588_at	5	0.0408119	3	3	31	9	545	4.41468	0.173167
CG10121-PA	3L	152553_at	3	-0.0332056	3	7	13	12	536	2.86754	0.285266
CG10144-PA	3L	148283_at	2	-0.0627318	11	3	76	19	972	4.19959	1
CG10211-PA	2L	154981_at	3	-0.0519134	3	2	80	35	1127	3.63798	0.643233
CG10212-PA	2R	153548_at	3	-0.0505319	5	9	31	34	939	3.79766	0.556798
CG10226-PA	3L	152606_at	2	0.00666667	4	2	86	26	1023	3.54643	0.626548
CG10228-PA	2R	154232_at	2	0.0124465	11	26	41	25	1459	3.31734	0.00205237
CG10231-PA	2L	146438_at	2	0.0274194	4	3	29	11	1152	3.98003	0.410039
CG10236-PA	3L	154252_at	5	0.00617945	5	9	119	68	2925	3.75145	0.0478196
CG10249-PC	2R	151915_at	3	0.00561798	10	2	65	19	1072	4.04478	1
CG10264-PA	3R	149994_at	2	-0.0536481	3	2	11	6	218	4.89908	1
CG10267-PA	3R	154319_at	3	-0.0206058	1	10	11	6	304	3.82566	0.00595748
CG10275-PA	2L	154571_at	5	-0.0217479	8	1	102	25	1899	4.20695	1
CG10277-PA	3R	154034_at	3	0.0189795	1	5	6	14	438	3.70548	1
CG10279-PA	3R	152058_at	4	-0.000568112	1	4	4	6	431	3.20418	0.6004
CG10283-PA	2L	141280_at	7	-0.0317585	8	3	23	2	607	4.38221	0.154412
CG10289-PA	3L	141524_at	5	0.0668645	5	11	13	7	817	4.47736	0.0922152
CG10307-PA	2R	152707_at	2	0.0623737	3	4	11	6	260	4.94615	0.392639
CG10321-PA	2R	155120_at	4	0.0170091	0	12	16	20	687	3.94178	0.00411447
CG10363-PA	2L	146503_at	2	-0.0313046	7	9	41	16	1107	3.81933	0.07086
CG10367-PA	3R	143190_at	3	0.000798682	2	8	33	14	682	4.09824	0.0090753
CG10379-PA	3R	143808_at	3	0.0396412	3	2	101	21	1635	4.2104	0.222287
CG10385-PA	2L	143556_at	5	-0.00669732	11	13	21	24	750	4.22933	1
CG10407-PA	3R	142655_at	4	-0.0102406	0	6	12	4	211	4.13744	0.00281452
CG10420-PA	3R	153052_at	2	-0.0318287	3	2	24	7	308	3.94481	0.581026
CG10426-PA	3L	148649_at	2	0.0473283	4	1	39	16	627	3.64593	1
CG10467-PA	3L	148265_at	3	-0.0911412	6	0	21	9	291	5.42268	0.30261
CG10488-PA	3L	143154_at	3	-0.00576634	3	2	13	11	569	4.47452	1
CG1048-PA	3R	143421_at	2	-0.00812717	10	5	6	6	175	3.18857	0.451653
CG10497-PA	2R	153619_at	4	-0.079602	2	3	9	3	347	4.19597	0.280058
CG10501-PA	2L	143066_at	3	-0.0389791	7	0	32	9	408	4.25735	0.319686
CG10505-PA	2R	147616_at	3	0.0577124	6	4	103	22	1001	4.46653	0.100016
CG10528-PA	2L	146514_at	5	0.0911458	3	5	16	3	254	3.93307	0.026668
CG10542-PA	3L	154721_at	6	-0.0406091	3	2	31	16	898	3.86748	1
CG10543-PA	2R	147592_at	3	0.0127436	2	14	28	33	1261	3.69389	0.0200425
CG10560-PA	3R	142253_at	3	0.0131763	1	10	26	7	280	4.25714	7.01e-05
CG10564-PA	3L	151124_s_at	2	-0.109528	9	2	67	15	1346	4.36478	1
CG10566-PA	3L	152895_at	2	-0.0386473	3	3	10	4	310	3.60645	0.612616
CG10571-PA	3L	143855_at	4	-0.0998674	6	1	24	6	618	4.26214	1
CG10593-PA	2L	154431_at	3	0.0327869	4	2	34	8	521	3.89827	0.59097
CG10595-PB	2L	141238_at	3	-0.0470374	6	4	62	27	1022	5.10861	0.720292
CG10605-PA	3L	143856_at	6	-0.0436541	4	1	12	9	587	3.52129	0.616905
CG10617-PA	X	145002_at	3	0.00333327	4	2	17	8	468	3.30983	1
CG10645-PA	3L	153774_at	4	-0.0515391	5	0	40	10	537	4.46369	0.571701
CG10660-PA	3L	148661_at	2	-0.0920502	6	4	20	9	370	4.86757	0.704078
CG10663-PA	3L	148660_at	2	-0.0150274	7	4	30	16	543	3.78637	1
CG1066-PB	3L	142312_at	4	-0.0288639	5	2	6	6	865	2.87977	0.633246
CG10687-PA	2L	152066_at	2	-0.000363817	2	3	26	7	467	4.2955	0.102586
CG10703-PA	3R	149678_at	2	-0.0309182	2	6	13	12	545	4.16697	0.241885
CG10704-PA	3L	148659_at	3	-0.0170349	2	5	32	7	484	3.94215	0.00890281
CG1070-PA	3R	154867_at	2	0.0588715	5	15	38	18	1094	4.35283	0.00138193
CG10719-PA	2L	153872_at	8	-0.000564306	6	2	44	14	874	4.96911	1
CG10732-PA	3L	151470_s_at	3	0.0249796	20	10	76	25	1273	4.7447	0.356343
CG10772-PB	3R	154664_at	5	0.0165017	4	2	47	11	1046	4.15488	0.59269
CG10776-PA	3L	142339_at	2	0.0570634	5	1	35	8	714	4.59944	1
CG10827-PA	3R	141419_at	3	-0.0113676	2	3	21	3	423	4.07801	0.0455644
CG10840-PB	3L	148110_i_at	9	0.000643883	3	3	38	14	948	4.15084	0.344972
CG10847-PA	3L	148126_at	5	-0.0554636	8	6	44	26	1405	4.22206	0.76656
CG10868-PA	3R	142731_at	2	-0.0715452	11	6	30	13	672	4.55506	0.762809
CG10882-PA	2L	141363_at	2	-0.00903047	5	0	50	12	1011	4.48467	0.576226
CG10897-PA	2R	152868_at	7	0.0170714	21	8	124	21	2565	4.06121	0.101715
CG10907-PA	3L	148604_at	2	-0.0954634	5	0	41	8	387	4.74677	1
CG10909-PA	3R	149805_at	2	-0.0440925	9	8	5	8	213	4.37559	0.483652
CG10915-PA	2R	147417_at	3	0.0395349	2	4	12	7	501	4.16766	0.35
CG10947-PA	2L	152852_at	2	0.0810155	3	3	20	3	341	4.55718	0.082847
CG10948-PC	3L	148676_at	3	-0.0400325	9	2	36	8	643	3.79005	1
CG10960-PB	3L	153366_at	2	-0.00951781	4	5	25	4	434	4.78802	0.0203325
CG10975-PA	3L	143741_at	4	0.00541997	3	3	24	29	1175	4.15489	1
CG10986-PB	X	142504_s_at	3	0.0183409	4	1	10	14	824	4.28034	0.168582
CG10990-PA	X	145031_at	2	0.0437828	2	5	6	10	363	4.0551	1
CG1099-PA	2L	154192_at	3	0.0420521	2	15	5	33	858	4.16783	1
CG11006-PC	3L	144186_at	4	-0.0367734	5	3	32	23	998	3.22144	1
CG11050-PA	2L	154091_at	3	-0.00924679	1	4	8	5	324	4.53704	0.294118
CG11070-PA	2L	154686_at	3	0.0125601	2	6	36	14	705	4.33617	0.0158181
CG11073-PA	2R	151893_at	2	0.0265152	3	4	10	15	610	2.72131	1
CG11084-PB	2R	151255_at	2	0.111247	5	6	39	13	786	3.51908	0.0731867
CG11098-PA	2L	154358_at	2	-0.0385638	30	14	34	20	1043	4.78332	0.671704
CG11140-PF	2R	152970_at	3	-0.00253555	3	2	10	4	512	3.85742	1
CG11160-PA	X	144841_at	4	0.000928459	5	0	17	6	434	4.18203	0.553419
CG11166-PA	2R	146736_at	2	0.0873786	1	6	19	3	365	4.49315	0.00109945
CG11172-PA	X	153719_at	2	0.0190058	3	9	30	21	1073	3.3178	0.053304
CG11198-PA	2R	152407_at	4	0.0292445	4	5	148	29	2030	4.51724	0.0112456
CG11199-PA	2L	154634_at	4	-0.042001	4	3	47	11	1024	4.59082	0.164493
CG11259-PA	3L	155134_at	3	-0.0169279	5	3	11	22	726	4.16667	0.225231
CG11274-PA	3L	148693_at	3	-0.0924435	5	3	18	9	787	3.47014	1
CG11290-PA	2R	152796_at	5	0.043898	12	4	77	32	1723	3.82821	1
CG11291-PA	2R	147667_at	2	0.0948888	1	4	14	9	231	5.2381	0.152778
CG11305-PA	3R	154649_at	3	0.00382417	5	2	14	13	619	3.39418	0.426304
CG11331-PA	2L	154259_at	3	0.0434693	0	6	8	6	327	3.17125	0.0418989
CG11340-PA	3R	150937_at	2	-0.0652549	3	3	12	6	398	4.11055	0.634907
CG1135-PA	3L	151816_at	3	-0.0200803	6	4	23	11	447	3.72036	0.713792
CG11376-PA	2L	153716_at	2	-0.0207366	3	7	11	44	1601	3.91505	0.43838
CG11399-PB	3L	154518_at	3	-0.0430076	1	4	33	16	752	4.3258	0.0569908
CG11423-PA	2R	147381_at	5	0.00787402	3	10	13	10	514	4.50778	0.0827139
CG11454-PA	2L	141308_at	2	-0.0946025	2	4	3	7	164	5.32927	1
CG11456-PA	3L	149151_at	3	-0.0500847	7	2	14	5	291	3.7457	1
CG11474-PA	2R	153489_at	3	0.0187993	5	4	13	7	339	3.92625	0.694153
CG11495-PA	3L	148082_at	2	-0.0612717	4	6	9	16	386	3.89378	1
CG11505-PB	3L	148096_at	4	-0.0375577	4	13	8	28	1130	2.83894	1
CG11537-PA	3L	154898_at	3	0.00455583	3	2	13	6	591	4.91878	1
CG11607-PA	2L	143187_at	2	-0.0624462	9	2	30	3	334	5.03293	0.585528
CG11614-PA	3L	149028_at	6	-0.0427754	5	1	21	5	804	4.41418	1
CG11621-PA	3L	151675_s_at	6	-0.0100058	7	6	88	25	1493	4.4789	0.0845677
CG11669-PA	2R	146809_at	2	-0.0631461	6	1	30	10	476	4.37185	1
CG11674-PA	X	154245_at	3	0.0337268	4	6	6	9	249	4.75502	1
CG11775-PA	3R	149526_at	3	0.058737	4	5	28	14	488	3.89344	0.265626
CG11799-PA	3L	142594_at	7	0.00354312	3	3	7	3	597	4.56616	0.606643
CG11814-PA	3L	148016_at	3	0.0937501	16	3	121	43	2048	4.13867	0.411272
CG11844-PB	3R	141666_at	4	0.0280216	7	0	9	7	328	4.18293	0.057404
CG11847-PA	3R	150553_at	3	-0.00172158	11	3	47	10	774	4.78682	0.711033
CG11848-PA	3R	151569_at	3	0.0722324	5	1	29	4	689	4.20029	1
CG11856-PA	3R	155002_at	2	0.0490904	9	47	33	68	1840	4.0087	0.0253706
CG11859-PA	3R	150571_at	2	-0.0596749	3	3	17	7	436	3.81422	0.371706
CG11866-PA	2R	153179_at	3	-0.0667976	3	7	11	7	482	4.55809	0.236461
CG11870-PA	3R	142491_at	2	0.0281851	16	5	44	12	1235	4.53603	1
CG11874-PA	3R	150805_at	2	-0.0866349	6	5	21	16	537	4.09497	1
CG11877-PA	3R	154809_at	3	-0.00928604	2	4	6	10	432	4.48148	1
CG11888-PA	3R	154111_at	3	-0.0329941	1	4	24	22	843	3.54211	0.34974
CG11897-PA	3R	153894_at	6	0.0702677	4	5	28	30	1132	3.78887	1
CG11902-PA	3R	144241_at	2	0.0723539	19	6	23	18	849	3.29918	0.121212
CG11910-PA	3R	152561_at	3	-0.0316742	3	2	22	4	379	4.49868	0.240602
CG11915-PA	3L	152688_at	4	-0.0759298	9	3	30	6	513	3.67251	0.67149
CG11949-PA	2R	143627_at	5	0.00458207	5	2	49	25	1450	3.5269	1
CG11956-PA	3R	154723_at	4	-0.0548399	7	4	41	7	779	4.16175	0.190875
CG11984-PA	3R	153500_at	3	0.0676507	3	2	9	4	564	4.49645	1
CG12002-PA	3L	152747_at	5	0.0710145	11	8	58	26	1247	3.81155	0.420178
CG12008-PC	3L	141351_at	2	0.0285648	4	1	147	73	3483	3.61269	1
CG12014-PA	3L	148109_at	2	0.0709357	6	2	22	9	401	4.97257	1
CG12017-PA	3L	148100_at	5	-0.0498544	2	4	18	6	482	3.52282	0.141316
CG12052-PG	2R	143561_at	2	0.0833333	4	7	10	6	784	4.13265	0.25186
CG12052-PW	2R	151501_at	3	0.023969	6	2	8	6	666	4.00901	0.649398
CG12070-PA	3R	141852_at	2	-0.0246446	1	9	11	13	762	3.22047	0.0606629
CG12071-PB	3R	150916_at	7	0.0444049	5	0	12	7	513	3.53801	0.272069
CG12076-PA	3L	151824_at	5	-0.0982193	3	3	14	6	550	3.82727	0.62785
CG12086-PA	3L	147982_at	6	-0.00254796	2	4	16	13	527	3.56926	0.40176
CG12094-PA	X	144783_at	3	-0.0586207	5	2	4	7	345	3.51884	0.334842
CG12121-PA	X	144742_at	5	-0.0627722	2	3	18	17	595	4.2521	1
CG12124-PA	X	144745_at	2	0.0240879	5	24	14	25	826	2.87046	0.108012
CG12132-PA	X	154452_at	4	-0.0539891	1	5	10	50	1245	3.16546	1
CG12149-PA	X	144753_at	2	0.0909091	2	5	57	40	1052	3.1616	0.234667
CG12212-PA	X	152338_at	3	0.124132	3	5	23	30	1241	3.21112	1
CG12225-PA	X	141281_at	3	-0.0339134	0	10	20	17	1253	3.18037	0.00254071
CG12238-PA	X	153702_at	3	0.124706	11	21	28	32	1582	3.30531	0.277405
CG12239-PA	X	152575_at	2	-0.010577	17	7	17	7	249	4.00402	1
CG1225-PA	3L	142517_at	3	-0.107563	6	6	20	21	769	4.40832	1
CG12263-PA	2R	141723_at	3	0.00469618	4	2	33	19	830	3.39036	1
CG12286-PA	3R	142293_at	3	0.0494646	5	1	26	11	448	4.9933	0.659361
CG12287-PB	2L	146294_at	7	-0.0453211	11	6	36	5	747	4.43507	0.0644879
CG12413-PA	3R	150777_at	2	-0.0954135	1	6	16	20	553	4.20796	0.214871
CG1244-PA	3L	154100_at	4	0.0189874	1	8	20	36	870	3.46897	0.251234
CG1246-PB	3L	148058_at	4	0.0523981	3	4	15	4	344	4.21802	0.149018
CG12488-PA	2R	147116_at	4	-0.0275	4	1	20	11	443	3.44018	0.645658
CG12516-PA	3R	150771_at	2	-0.0535622	3	3	10	5	196	4.89286	0.631063
CG12537-PA	3R	149867_at	6	0.0323625	2	8	4	3	362	2.6768	0.161765
CG12600-PA	3R	149912_at	3	0.0686275	0	10	24	29	1020	3.3549	0.00965282
CG12672-PA	X	145272_at	4	-0.0294237	6	2	8	14	380	3.13947	0.101027
CG12734-PA	3L	148086_at	5	0.0635274	2	4	14	41	1155	4.93074	0.647942
CG12737-PA	X	141584_at	3	-0.0459168	3	3	34	27	1163	2.66982	1
CG12753-PA	3R	150014_at	3	-0.0402584	3	2	37	28	866	4.22864	1
CG12787-PC	2L	151864_at	5	0.0115316	4	2	29	10	725	3.69517	0.650336
CG12809-PA	3R	149613_at	2	-0.0269674	11	2	19	8	565	3.86549	0.450696
CG12812-PA	3R	149609_at	2	-0.0301694	10	4	19	4	289	4.78201	0.44482
CG12863-PA	2R	147211_at	2	-0.0615855	11	3	19	10	319	4.90909	0.490992
CG12869-PA	2R	147208_at	2	-0.0519126	7	3	27	4	512	3.07617	0.332406
CG12876-PA	3R	154332_at	3	0.0418481	1	4	27	17	662	4.07402	0.150093
CG12880-PA	3R	154473_at	2	-0.108342	3	3	4	4	277	4.04332	1
CG12885-PA	3R	150736_at	6	-0.0315293	10	4	9	7	604	3.28146	0.4664
CG12983-PA	3L	149158_at	2	0.048805	6	18	29	12	556	2.76439	0.000651515
CG12990-PA	X	145253_at	2	-0.0787814	6	9	9	12	328	3.64634	1
CG12991-PA	X	145249_at	4	0.0163529	9	2	10	6	389	4.59383	0.404831
CG1299-PA	3L	148146_at	2	-0.0145846	1	8	10	14	358	3.46369	0.212249
CG13003-PA	X	145219_at	2	0.117783	4	3	38	14	706	3.69972	0.399474
CG13025-PA	3L	148914_at	2	0.029757	4	9	31	9	438	4.52055	0.00514393
CG13032-PA	3L	148908_at	2	0.081963	3	4	29	11	480	4.36667	0.187503
CG1308-PA	3L	148151_at	2	-0.0699301	15	4	111	19	1420	4.46127	0.49754
CG13102-PA	2L	146061_at	3	0.0303103	1	9	5	4	125	2.768	0.0572755
CG13109-PA	2L	146074_at	6	-0.0451953	9	5	45	30	1659	3.48885	1
CG13124-PA	2L	152053_at	4	-0.00513703	3	6	16	5	407	3.23096	0.0419144
CG13188-PA	2R	147048_at	3	-0.0785124	6	1	20	4	802	3.73067	1
CG13194-PA	2R	147034_at	4	-0.0464848	3	6	9	1	559	3.78354	0.0197666
CG13203-PA	2R	147020_at	3	-0.0458042	6	2	28	3	419	5.08592	0.267693
CG13209-PA	2R	147013_at	2	-0.0266471	11	5	77	21	1327	4.00678	0.519853
CG13213-PA	2R	141454_at	6	-0.0175786	2	3	20	11	588	4.56122	0.356618
CG13247-PA	3L	149121_at	2	-0.0765246	9	2	20	9	248	3.90726	0.693657
CG13281-PA	2L	143953_at	3	0.049459	4	2	28	23	764	3.5445	0.685628
CG13282-PA	2L	146384_at	3	-0.0221258	5	2	29	11	384	3.6849	1
CG13316-PA	X	144450_at	2	-0.0177972	4	6	6	6	451	4.051	0.691355
CG13343-PA	2R	141247_at	2	0.10932	1	4	25	3	346	3.94798	0.00392271
CG13344-PA	2R	151573_at	6	0.0348007	4	3	12	3	296	3.99324	0.334084
CG13388-PD	2L	141326_at	3	-0.0025171	19	3	15	7	677	4.63368	0.280579
CG13436-PA	2R	147559_at	2	0.0181479	5	7	21	19	461	4.50976	0.743163
CG13503-PE	2R	152980_at	4	0.041954	4	2	27	8	632	5.04905	0.622117
CG13521-PB	2R	143562_at	4	-0.001259	4	3	54	19	1148	3.4939	0.386496
CG13594-PA	2R	147877_at	7	-0.063846	5	3	4	2	404	4.23515	1
CG13598-PB	3R	143881_at	3	-0.043115	10	6	30	12	1023	4.66471	0.538479
CG13605-PA	3R	142077_at	5	-0.0449776	5	5	11	4	496	3.88508	0.397335
CG13624-PA	3R	141772_at	6	0.0383919	3	9	28	7	658	4.90881	0.00105803
CG13626-PA	3R	154785_at	6	-0.0241709	5	1	16	6	329	4.74164	1
CG13643-PA	3R	151086_at	6	0.0545193	5	0	19	19	619	3.49111	0.0562353
CG13645-PA	3R	150540_at	3	-0.0297742	4	1	23	4	322	3.8913	1
CG13777-PB	2L	154643_at	5	0.0601491	8	1	26	13	944	4.16419	0.250123
CG13784-PA	2L	152508_at	2	-0.00164504	4	1	26	4	605	4.18182	0.561023
CG13840-PA	3R	150401_at	2	0.0732096	5	7	15	5	313	3.96486	0.12966
CG13870-PA	2R	147541_at	2	0.0321483	1	6	22	7	414	3.60145	0.00493359
CG13873-PB	2R	147520_at	4	0.00221972	2	4	6	4	94	4.07447	0.608392
CG13881-PA	3L	147921_at	2	-0.0433716	14	11	23	13	858	3.62821	0.599846
CG13897-PA	3L	147938_at	3	0.0199336	1	6	4	8	267	5.03371	0.602683
CG1389-PA	2R	143381_at	3	-0.0677635	7	5	39	18	581	3.72117	0.516545
CG13917-PA	3L	152640_at	4	-0.0391493	9	6	67	27	1516	3.7091	0.379419
CG13924-PA	3L	148011_at	6	-0.0136364	8	1	21	10	408	4.38235	0.399423
CG13927-PA	3L	142275_at	2	-0.0866846	10	3	23	15	516	4.65698	0.335907
CG13929-PB	3L	154782_at	3	0.0398427	4	4	13	2	263	4.41825	0.13099
CG13983-PA	2L	145882_at	4	-0.0491803	2	10	6	11	202	3.61881	0.408347
CG14001-PA	2L	145853_at	2	0.0392275	2	8	201	70	2772	3.83405	0.000721475
CG14023-PA	2L	145817_at	2	-0.00446965	14	9	60	30	1436	3.18733	0.628731
CG14041-PA	2L	153005_at	2	0.124905	0	7	8	5	235	4.50638	0.0146543
CG14060-PA	3L	148927_at	3	-0.0597717	16	9	34	11	777	3.62548	0.40851
CG14066-PC	3R	153228_at	4	-0.0571487	3	3	11	12	832	3.21875	1
CG14073-PB	3L	149012_at	6	0.0323265	22	5	77	26	1634	3.82619	0.613955
CG14118-PA	3L	148680_at	3	0	3	6	8	5	356	3.05618	0.386997
CG14168-PA	3L	148490_at	7	0.0177191	6	6	15	9	612	4.3415	0.49911
CG14196-PA	X	145359_at	2	0.0594596	1	8	10	5	496	3.95766	0.0130569
CG14226-PA	X	142932_at	4	0.0547084	3	9	18	26	870	3.13908	0.502673
CG14232-PA	X	154705_at	2	0.0758725	0	5	8	7	392	4.26276	0.0546956
CG1430-PA	X	153812_at	3	0.00734743	1	5	10	12	369	3.80759	0.354727
CG14339-PA	2L	145556_at	2	0.045722	3	14	28	9	763	4.11402	8.85e-05
CG14351-PA	2L	145589_at	3	-0.0629739	5	3	20	19	1065	3.61878	0.705732
CG14365-PA	3R	149860_at	2	-0.0989755	8	3	44	20	1125	3.68622	1
CG14441-PA	X	144612_at	4	0.00763714	2	5	12	25	907	3.46858	1
CG1451-PA	3R	143828_at	4	-0.0395778	9	7	90	36	1914	3.72466	0.251038
CG1453-PA	X	144850_at	2	0.0757705	0	5	11	25	606	3.39934	0.299765
CG14622-PC	X	144082_at	2	0.00858525	4	4	5	23	655	2.5145	0.0862619
CG14718-PA	3R	152516_at	2	0.0523035	1	14	7	5	307	5.19544	0.00847269
CG1472-PA	2R	141587_at	3	0.0139082	4	12	14	34	712	3.45927	1
CG14739-PA	3R	149730_at	2	0.00538213	5	3	5	2	158	5.22152	1
CG14741-PA	3R	149731_at	3	-0.0339116	14	2	91	21	1430	4.35175	0.735103
CG14749-PA	2R	154427_at	2	-0.107843	9	8	12	16	446	2.95291	0.552051
CG1474-PA	X	141558_at	2	-0.00900688	1	4	16	8	381	3.96063	0.129637
CG14801-PB	X	144002_at	2	-0.0849275	2	17	4	14	324	3.51235	0.404791
CG14838-PA	3L	148347_at	5	-0.03	1	8	48	19	837	3.78017	0.00079647
CG14853-PA	3R	149909_at	5	-0.0636401	3	3	20	4	322	4.1646	0.12013
CG14866-PA	3R	149948_at	2	0.000946922	6	1	12	4	310	5.3871	1
CG14928-PA	2L	146242_at	4	-0.0491329	17	6	32	10	438	5.21689	1
CG14992-PA	3L	152327_at	2	0.0100377	7	2	64	8	854	4.2623	0.306732
CG14998-PD	3L	153658_at	7	0.0173776	7	1	34	10	874	4.15675	1
CG15002-PB	3L	141377_at	5	-0.0539722	8	4	57	11	835	3.70659	0.223735
CG15005-PA	3L	148152_at	2	-0.0146627	9	2	36	10	566	3.74382	1
CG15011-PA	3L	153537_at	2	-0.0344022	2	6	35	16	668	4.15419	0.0428101
CG15028-PB	X	145107_at	3	-0.00246394	4	10	19	18	677	3.18316	0.21006
CG15072-PA	2R	147455_at	2	-0.0747494	4	4	29	18	594	3.88215	0.699813
CG15098-PA	2R	147469_at	2	-0.0406233	2	3	5	3	146	4.26027	0.592075
CG15099-PA	2R	141466_at	5	0.0468446	8	1	56	65	1971	3.66312	0.0162006
CG15105-PA	2R	152079_at	8	0.0192196	8	0	49	12	1067	3.69822	0.334128
CG15118-PA	2R	154593_at	3	-0.057551	3	2	22	12	529	4.30246	1
CG1514-PA	X	144665_at	3	0.00952704	4	5	25	19	933	4.33869	0.715253
CG15154-PB	2L	146427_at	3	0.0447762	5	3	12	6	564	4.45745	1
CG15160-PA	2L	146440_at	2	0.00871964	6	3	32	11	676	3.59467	0.687845
CG15170-PA	2L	146464_at	2	-0.0876346	10	6	16	14	357	4.79552	0.755707
CG15173-PA	2L	146470_at	2	0.0521136	7	5	0	8	296	4.03378	0.0146543
CG15186-PB	3R	149402_at	2	0.0491329	2	5	24	14	813	2.97171	0.114428
CG15221-PA	X	144892_at	2	0.0481172	2	5	14	9	388	3.34794	0.203985
CG15236-PA	2R	146697_at	6	-0.0283628	7	9	8	0	661	4.33585	0.00949596
CG15269-PA	2L	142688_at	2	-0.0671642	7	2	19	14	454	4.09912	0.442357
CG15270-PA	2L	144284_at	2	-0.0350769	3	3	49	10	1083	4.19021	0.0888309
CG1531-PB	X	144668_at	4	0.0509165	1	7	15	33	992	3.05645	0.416337
CG15343-PA	X	144695_at	2	0.0644746	9	2	14	3	173	5.10405	1
CG15439-PA	2L	153939_at	2	-0.108415	0	7	23	22	650	3.01385	0.0134988
CG15580-PA	3R	149364_at	2	-0.0416074	4	14	10	22	528	4.52273	0.743751
CG15609-PA	2R	141621_at	6	-0.00412375	5	3	45	12	849	4.2662	0.372588
CG15658-PA	2R	152886_at	3	0.0149444	7	1	14	6	287	3.65505	0.633364
CG15666-PA	2R	147619_at	4	0.00668896	7	3	58	18	635	5.13071	0.700655
CG15817-PB	3R	154133_at	5	-0.0496183	5	7	23	28	863	4.11356	1
CG15825-PB	2L	153365_at	4	0.10131	7	4	17	6	396	4.62879	0.691516
CG15828-PB	2L	153828_at	4	-0.0269741	16	21	115	60	2599	3.06156	0.0149219
CG1582-PA	X	152095_at	2	-0.0443173	2	4	20	32	1026	3.77388	1
CG15860-PA	2R	147899_at	2	0.0385194	4	5	14	19	683	4.85505	1
CG15894-PA	X	144593_at	3	-0.0657325	9	11	61	17	1170	4.02479	0.00554193
CG1597-PA	X	144865_at	3	-0.0558139	0	6	13	24	679	3.3461	0.155029
CG1605-PA	2R	141514_at	2	-0.103946	3	10	5	13	435	4.93103	1
CG1615-PA	X	152963_at	2	-0.0391547	4	1	23	27	810	3.33457	0.192715
CG1620-PA	2R	146745_at	3	-0.0059361	6	2	13	12	441	4.02721	0.415703
CG1622-PA	X	153280_at	4	-0.0255906	3	3	9	6	325	3.07077	1
CG1630-PA	X	145000_at	5	0.00492046	1	4	6	11	508	4.22244	1
CG1671-PA	2R	141261_at	2	0.0137048	5	3	26	18	614	4.43974	1
CG16728-PA	2R	154524_at	5	-0.0776333	0	5	52	5	604	4.40728	3.89e-05
CG16733-PA	3R	149540_at	2	0.0650685	3	5	6	11	234	4.82051	1
CG16757-PA	3L	155102_at	3	-0.0474988	8	0	54	27	1761	4.17433	0.0998416
CG16771-PA	2L	146491_at	2	-0.0427546	6	3	25	13	450	4.43778	1
CG16783-PA	2R	152750_at	4	0.0748608	3	7	7	7	333	3.41141	0.421221
CG16825-PA	2L	146329_at	2	-0.0130062	3	10	11	3	199	5.61307	0.00702821
CG16833-PB	2L	152260_at	9	0.0247365	6	11	15	27	862	3.92343	1
CG16854-PA	2L	146227_at	3	0.0326854	8	3	59	12	537	5.0987	0.413716
CG16857-PA	2L	152364_at	2	-0.0204082	2	9	27	18	613	3.48613	0.0183741
CG16858-PA	2L	143868_at	2	-0.033016	3	17	29	24	876	3.24658	0.00314437
CG1689-PA	X	143244_at	2	0.0626441	2	3	7	9	551	3.19056	1
CG16904-PA	3R	151776_at	2	-0.00237739	1	4	7	2	207	3.1401	0.0909091
CG16926-PA	2R	141315_at	4	-0.00312682	2	4	3	2	106	3.53774	0.5671
CG16932-PA	2R	141766_at	2	0.0307834	3	9	14	24	1009	3.81269	0.51005
CG16953-PA	3R	142639_at	2	0.0833946	4	10	12	11	390	4.24615	0.190767
CG16974-PA	2L	151597_s_at	3	-0.0289855	7	8	33	25	994	3.96479	0.565838
CG16975-PB	2L	153821_at	3	0.00857928	0	7	48	16	1021	4.45054	0.000184344
CG16993-PA	3L	143202_at	2	-0.0915254	4	3	41	8	684	4.17544	0.128258
CG17019-PA	2R	152218_at	3	0.0131579	3	9	21	5	568	4.33275	0.00260069
CG17032-PA	3L	148834_at	2	-0.102514	4	2	19	4	235	3.82979	0.574978
CG17034-PB	2R	153073_at	2	0.0385638	5	4	65	9	1085	3.79355	0.0302162
CG17046-PA	3L	142830_at	6	0.00212409	17	13	53	34	1836	3.95534	0.829309
CG17077-PB	3R	142193_at	3	0.00481159	2	5	18	13	600	4.12833	0.222359
CG17097-PB	2L	146175_at	4	0.0194788	5	27	7	23	519	3.4605	0.528863
CG17104-PA	2L	153885_at	3	0.00311901	8	4	17	12	318	3.3522	0.73417
CG17217-PA	2L	146279_at	2	-0.0781073	2	3	4	2	56	3.16071	0.5671
CG17233-PC	3L	149106_at	9	-0.0651916	5	5	28	15	1267	4.43173	0.475037
CG17255-PA	X	144803_at	6	0.0655837	2	23	18	49	1708	3.35714	0.0854779
CG17282-PA	3R	142442_at	4	-0.00764222	3	4	6	11	232	4.10345	1
CG17299-PF	3R	154116_at	2	0.0306954	9	7	40	15	1138	4.31019	0.231711
CG17330-PA	2L	144256_at	3	-0.0144213	4	2	23	9	219	3.38356	1
CG17342-PA	3R	151687_s_at	7	0.0125648	4	5	19	10	976	3.92213	0.436471
CG17360-PA	3R	149708_at	3	0.0475449	11	4	34	18	1060	3.29434	0.757042
CG17364-PA	3L	148733_at	3	0.00870954	2	4	17	3	701	3.65335	0.0277592
CG17477-PA	3R	150048_at	3	-0.102737	3	2	13	3	156	4.19231	0.552804
CG17610-PA	2L	154605_at	4	0.112583	7	2	11	3	247	4.69636	1
CG17612-PA	2L	153814_at	2	-0.0839719	9	14	4	11	360	3.90278	0.501487
CG17646-PA	2L	141573_at	2	-0.0211797	2	3	20	4	622	4.13023	0.0747421
CG17687-PA	3L	148701_at	3	-0.0292381	1	4	39	31	1162	4.16523	0.178282
CG17717-PA	X	144600_at	2	0.113546	2	7	4	2	180	4.62222	0.135664
CG17724-PA	2R	141244_at	3	-0.0231526	10	1	7	5	402	3.64428	0.154953
CG1782-PA	2R	152946_at	3	0.0594708	2	7	23	22	989	3.8089	0.15309
CG17839-PB	3L	148769_at	6	0.00228077	5	2	54	9	1281	4.01093	0.301969
CG17867-PA	X	144874_at	3	-0.0129931	3	6	13	11	281	4.79004	0.438433
CG17894-PC	3R	153758_at	6	-0.00600773	4	12	42	18	1088	3.98897	0.00157724
CG17904-PA	2L	154859_at	3	-0.00510633	2	3	7	13	248	2.65323	1
CG17919-PA	3R	141883_at	5	-0.0581924	4	2	7	4	148	3.08108	1
CG17941-PA	2L	143132_at	5	0.035576	16	17	124	71	2908	3.9326	0.122139
CG17957-PA	3R	143367_at	2	-0.0459148	4	2	9	14	403	4.72208	0.363985
CG1803-PD	X	141568_at	2	-0.0267711	2	3	12	11	264	4.43182	1
CG18076-PH	2R	154862_at	4	0.0339734	40	14	347	104	6413	3.6242	0.613222
CG1809-PA	2R	151956_at	3	0.0544592	4	2	23	6	396	3.7298	0.602109
CG18124-PA	2L	144229_at	3	0.0228471	2	10	13	7	289	3.84775	0.011807
CG18214-PA	3L	147954_at	7	0.00994087	2	3	62	28	1970	3.74416	0.325681
CG1822-PB	X	153647_at	4	0.0805962	4	4	5	14	978	3.51738	0.374789
CG18255-PA	2R	152599_at	7	0.112188	41	23	201	134	5289	3.53299	0.57887
CG18265-PA	3L	148954_at	3	-0.0209636	12	3	65	11	1052	3.40019	0.695065
CG18304-PA	2L	145932_at	2	-0.0787825	9	3	71	38	1453	4.07158	0.749173
CG18363-PA	3L	149008_at	2	-0.00171469	0	5	10	14	219	5.13699	0.133636
CG18402-PA	3R	143734_at	3	0.0613345	5	10	82	17	1558	3.47433	0.000164409
CG18408-PA	2R	151736_at	9	0.023077	41	11	74	21	1934	3.9938	1
CG1842-PA	3R	143727_at	6	0.0309378	4	9	82	106	4239	3.83911	0.403636
CG18469-PA	2R	142322_at	5	-0.0354578	5	3	4	3	69	4.2029	1
CG18476-PA	3R	142379_s_at	2	-0.0917828	6	2	60	16	754	4.00531	0.678446
CG18497-PA	2L	153485_at	2	0.0964456	7	31	20	102	3586	3.7546	0.805552
CG18522-PA	3R	154786_at	3	0.00338832	5	3	72	12	999	3.69169	0.118949
CG18525-PA	3R	152581_at	2	-0.00275295	5	1	32	7	325	4.59692	1
CG1856-PC	3R	154445_at	3	-0.0352408	0	5	10	12	552	3.19746	0.123994
CG18596-PA	3R	151728_at	4	-0.013925	17	6	31	18	853	3.77374	0.431149
CG18646-PA	X	144982_s_at	5	-0.0686787	2	3	13	14	948	2.98629	1
CG1864-PB	2L	143768_at	2	0.0124623	3	6	22	11	801	3.29588	0.124158
CG1866-PA	3R	152921_at	4	0.0481728	4	7	16	6	503	4.04374	0.0645492
CG18682-PA	3R	142288_at	2	-0.00381881	11	1	25	10	327	4.99388	0.244043
CG18740-PA	3R	153570_at	3	0.0159113	3	6	42	20	996	4.01506	0.0654965
CG18768-PD	3L	152597_at	3	0.00700605	9	6	72	36	1344	3.04762	0.772123
CG18783-PB	2L	154607_at	3	0.0316133	5	7	22	12	670	3.87612	0.190352
CG18802-PA	3R	142162_at	4	0.12358	6	3	60	16	882	4.48186	0.411508
CG18808-PA	3L	142334_at	4	0.0530113	0	8	5	3	282	3.03191	0.025641
CG18811-PA	3L	142148_at	2	0.0839552	5	8	23	23	751	4.50599	0.539837
CG1910-PA	3R	155107_at	2	-0.0635859	3	5	5	9	353	4.01416	1
CG1945-PA	3R	154109_at	4	-0.00671303	3	31	29	66	2285	4.17943	0.0112626
CG1966-PA	3R	153646_at	2	0.0487153	4	14	13	33	1119	3.44325	0.758306
CG1978-PA	2R	146876_at	3	-0.0146901	1	6	18	9	285	4.16842	0.0282396
CG2045-PA	X	152556_at	2	-0.0756715	1	5	8	15	283	3.95406	0.632815
CG2087-PA	3R	149333_at	4	0.0452974	7	7	48	27	895	4.92737	0.37594
CG2093-PA	2R	146750_at	2	0.0516849	10	14	78	36	1903	3.7052	0.0188833
CG2107-PA	3L	141480_at	5	0.00436601	8	7	26	19	538	4.27695	0.772985
CG2145-PA	X	152332_at	4	0.0492112	4	1	19	12	437	4.05034	0.633578
CG2162-PA	3L	154920_at	2	0.0300079	5	1	15	8	446	4.59193	0.632815
CG2186-PA	X	153463_at	2	0.0373368	4	8	18	12	793	3.09962	0.17465
CG2189-PA	3R	143122_at	3	-0.0249844	4	2	9	10	424	4.4434	0.64472
CG2212-PA	X	154758_at	3	-0.0192673	1	5	14	28	1079	3.78221	0.649872
CG2260-PA	X	154955_at	4	-0.051294	4	3	14	7	492	4.71545	0.674369
CG2269-PB	2R	151763_at	9	0.0785498	7	3	34	8	619	3.90307	0.424215
CG2507-PB	3R	155083_at	3	-0.00644282	11	11	65	23	1363	3.78503	0.0399387
CG2614-PA	2L	153768_at	2	-0.0434083	2	3	16	16	531	4.2806	1
CG2637-PA	2L	143030_at	5	0.00507968	0	6	12	15	540	3.88519	0.0648448
CG2702-PA	3R	153919_at	2	-0.0546952	6	13	14	31	520	4.33846	1
CG2747-PA	3R	149470_at	2	-0.0678851	3	2	80	50	1746	4.09908	1
CG2762-PA	2L	153762_at	3	-0.00728155	5	6	12	19	836	3.77512	0.73273
CG2830-PA	2L	152031_at	3	0.00606537	5	10	23	10	513	3.64327	0.0274351
CG2854-PA	X	152773_at	2	-0.0550485	0	9	5	10	340	3.43235	0.118083
CG2915-PA	2R	153131_at	2	0.00820013	5	3	16	8	350	4.63429	1
CG2930-PA	X	151495_at	2	0.0147297	2	6	12	10	592	3.85811	0.225534
CG2943-PA	3R	142786_at	3	-0.023582	7	4	35	8	708	4.5791	0.23683
CG30004-PA	2R	142348_at	2	-0.0632668	2	3	5	11	292	3.93836	1
CG30011-PC	2R	146923_at	5	-0.0399533	3	4	7	7	793	4.5662	1
CG30015-PA	2R	152874_at	2	0.0205786	10	9	42	24	1152	4.13281	0.430316
CG30069-PA	2R	147190_at	6	-0.0664962	2	9	22	27	855	3.55322	0.172805
CG30084-PF	2R	147263_at	8	-0.0022173	5	4	44	10	1198	3.95576	0.101086
CG30089-PA	2R	154882_at	2	-0.0594406	8	3	28	9	975	3.70667	1
CG30092-PD	2R	147709_at	2	-0.00709218	5	1	101	27	2129	3.37341	1
CG30115-PD	2R	147446_at	7	0.02391	6	8	42	25	1047	3.62751	0.23316
CG30116-PB	2R	151995_at	2	-0.0353932	6	0	64	24	1309	3.55921	0.332444
CG30122-PB	2R	154274_at	3	-0.0303137	9	11	24	15	974	3.63347	0.274403
CG3025-PA	X	143755_at	4	-0.0563562	5	11	26	17	642	4.20093	0.0771847
CG30296-PC	2R	152619_at	4	0.0198973	8	1	18	11	440	4.39091	0.223206
CG30349-PA	2R	146843_at	2	-0.051708	3	19	5	17	474	3.75105	0.698085
CG30359-PA	2R	151539_at	2	0.026941	6	1	10	11	485	3.74639	0.184244
CG30360-PA	2R	142359_at	2	0.00447864	8	1	24	8	459	4.03922	0.654137
CG30377-PA	2R	153147_at	2	0.0623145	8	4	28	10	717	3.5258	0.717724
CG30420-PA	2R	154687_at	2	0.0140747	1	9	10	22	676	3.96302	0.245141
CG30421-PA	2R	153061_at	2	0.0566794	2	9	27	20	979	4.56384	0.0411218
CG30460-PC	2R	147347_at	2	0.0217762	19	32	30	26	1385	4.01444	0.120376
CG30483-PA	2R	147184_at	3	0.0212264	4	2	100	17	1475	4.34508	0.231735
CG30488-PA	2R	147121_at	3	-0.0174266	0	8	16	7	180	3.58333	0.000815721
CG30492-PE	2R	141520_at	4	0.0263264	9	4	23	8	751	3.78162	0.726619
CG30494-PA	2R	151871_at	2	-0.0830258	43	5	16	7	330	4.22727	0.0468922
CG30497-PA	2R	146765_at	3	0.00909091	3	3	8	8	700	4.01143	1
CG3050-PA	3R	152120_at	2	0.0468227	4	7	21	12	376	4.52926	0.163933
CG3060-PA	2R	155130_at	5	-0.00480317	3	4	32	7	646	4.47678	0.0457964
CG31012-PC	3R	151904_at	11	0.0375728	5	3	29	4	733	4.66985	0.120272
CG31036-PA	3R	150857_at	2	-0.0426117	9	3	57	22	811	4.28853	1
CG31037-PA	3R	150846_at	2	-0.00405829	4	9	58	22	1636	3.83496	0.00824505
CG31038-PA	3R	152342_at	3	0.00469793	4	1	19	5	591	3.10998	1
CG31043-PA	3R	150172_at	5	-0.0227178	11	3	66	12	1306	3.86983	0.693739
CG31045-PE	3R	152634_at	4	0.024916	8	6	84	18	1861	4.34551	0.0399062
CG31048-PA	3R	150786_at	4	0.0325332	4	4	83	29	1796	3.76893	0.21327
CG3105-PA	2R	153018_at	3	-0.0720132	4	2	48	21	804	4.91169	1
CG31062-PA	3R	151097_r_at	6	-0.00247105	5	0	20	5	856	4.61682	0.556159
CG3106-PA	X	152289_at	2	-0.0584537	4	4	9	17	563	3.22025	0.679459
CG31072-PB	3R	150686_at	3	0.0794304	11	5	24	4	737	4.07734	0.249674
CG31090-PA	3R	150627_at	7	-0.0129367	7	3	24	12	567	3.48501	1
CG31092-PA	3R	142647_at	3	-0.0032641	9	10	28	23	794	3.7796	0.601398
CG31094-PB	3R	150608_at	11	-0.0383291	2	3	63	6	894	4.42058	0.0113625
CG31108-PA	3R	142057_at	3	-0.0407928	4	5	30	5	762	4.0853	0.0183548
CG31116-PD	3R	149709_at	6	-0.0427104	8	1	26	13	1015	4.3399	0.250123
CG31120-PB	3R	141795_at	6	-0.00923074	6	3	19	7	420	4.32857	0.693637
CG31122-PA	3R	150140_at	7	-0.062712	3	3	19	12	531	4.99623	0.669614
CG31132-PA	3R	150501_at	4	-0.0266895	4	6	76	27	1625	3.81046	0.0611424
CG31151-PA	3R	142599_at	11	-0.106972	15	3	36	15	1193	3.46857	0.362596
CG31160-PA	3R	150366_at	3	-0.00847066	4	4	20	17	562	4.04982	1
CG31175-PA	3R	150200_at	8	-0.0287691	10	15	96	51	2880	3.66181	0.0247682
CG31183-PA	3R	152235_at	4	-0.0211312	4	2	46	20	1208	4.07036	1
CG3119-PA	2L	145672_at	3	-0.0446114	11	2	21	3	279	4.27599	1
CG31211-PB	3R	149718_at	3	0.0085565	6	5	7	8	549	3.25137	1
CG31212-PA	3R	150190_at	2	-0.0895863	8	12	31	46	1287	4.03263	1
CG31224-PA	3R	153102_at	3	0.067588	11	10	37	28	1445	3.30796	0.802472
CG31243-PE	3R	143113_at	4	-0.00791925	2	4	9	4	576	3.28819	0.318885
CG31251-PA	3R	150093_at	2	-0.0769231	2	5	11	7	234	3.7265	0.201556
CG31256-PA	3R	154601_at	3	-0.104803	5	3	47	7	539	4.25417	0.110787
CG31258-PA	3R	142620_at	5	-0.0643807	30	37	31	24	891	3.88664	0.27491
CG3126-PA	X	144121_at	8	0.0764706	2	6	10	15	1002	3.16168	0.677562
CG31317-PA	3R	142813_at	5	-0.0322478	4	4	88	10	950	3.73368	0.0101507
CG31330-PA	3R	149897_at	6	-0.0760153	7	2	8	3	578	4.10727	1
CG31349-PA	3R	153475_at	5	0.10775	7	2	87	19	1699	4.35727	0.66758
CG31358-PA	3R	151966_at	4	-0.0539696	6	11	15	9	290	4.66897	0.117972
CG31453-PA	3R	154278_at	3	0.0347613	0	9	15	11	307	3.64169	0.00427242
CG31462-PA	3R	149498_at	4	-0.0565643	2	4	15	11	884	4.06222	0.382802
CG31493-PA	3R	142436_at	2	-0.0705649	1	6	7	5	155	3.58065	0.147297
CG3151-PA	2L	152149_at	4	0.0523071	3	18	14	11	470	4.74255	0.00543932
CG31534-PA	3R	149289_at	3	-0.001349	6	1	21	12	688	3.73692	0.393022
CG31550-PB	3R	151986_at	3	0.00442583	2	5	17	19	626	4.09425	0.437017
CG31628-PA	2L	143062_at	2	0.0580368	13	3	76	26	1043	3.96932	0.757896
CG31634-PA	2L	151417_at	2	-0.0228165	2	5	49	11	539	5.20408	0.00688675
CG31660-PC	2L	145786_at	2	-0.0736579	4	2	23	5	788	4.64848	0.579814
CG31663-PA	2L	145606_at	5	-0.0162522	3	2	19	7	844	4.24526	0.612532
CG31672-PA	2L	154126_at	2	0.0882429	11	3	10	2	392	5.70663	1
CG3167-PA	2R	154305_at	4	-0.0242619	1	10	13	10	525	3.41714	0.0110288
CG31716-PA	2L	146153_at	2	0.0494753	4	4	29	10	804	4.63184	0.214559
CG31719-PA	2L	146163_at	3	0.0187534	3	5	22	5	537	3.39665	0.0274324
CG31722-PB	2L	146199_at	2	0.0728196	4	5	15	10	271	5.14022	0.462029
CG31753-PA	2L	146453_at	5	-0.0271188	4	3	33	15	900	4.31111	0.67135
CG31761-PD	2L	151653_at	10	0.0645544	3	3	8	3	613	3.68515	0.600032
CG31772-PA	2L	145737_at	3	-0.0277234	11	3	100	23	1458	4.72428	0.729263
CG31811-PB	2L	146347_at	5	-0.00236407	2	4	50	9	798	3.61529	0.0123092
CG31823-PA	2L	144317_at	2	-0.0689053	4	2	11	12	305	4.19344	0.651341
CG31869-PA	2L	146195_at	5	-0.0388389	7	6	20	11	623	3.88604	0.52052
CG3189-PA	2R	146680_at	2	-0.0110804	2	7	7	8	290	3.98966	0.389066
CG32046-PA	3L	148488_at	2	-0.00392927	10	6	49	24	1128	4.26507	0.774037
CG32053-PA	3L	142502_at	2	-0.0128535	2	7	17	8	359	3.74095	0.0251669
CG32062-PD	3L	153863_at	11	0.0187727	6	0	13	5	776	3.89046	0.280068
CG32064-PA	3L	152341_at	3	0.0255769	0	6	11	12	404	3.84901	0.0575597
CG32096-PB	3L	152637_at	6	-0.012959	9	4	70	55	1568	4.57079	0.396611
CG32113-PA	3L	148672_at	2	-0.0268879	13	9	149	54	2736	3.01645	0.209323
CG32145-PA	3L	154049_at	3	-0.0578512	2	10	9	7	542	3.26015	0.0540264
CG32150-PA	3L	148829_at	8	-0.042735	7	1	19	4	427	3.80328	1
CG32156-PC	3L	148842_at	4	0.0787983	9	6	39	9	974	4.19199	0.161226
CG32180-PC	3L	151727_s_at	4	-0.0609756	3	2	21	5	737	4.51018	0.56223
CG32210-PA	3L	149060_at	4	-0.0246468	12	11	52	32	1363	3.88481	0.473941
CG32226-PA	3L	142614_at	4	0.108227	5	3	40	25	1087	4.42042	1
CG32237-PA	3L	148203_at	8	-0.0333642	16	0	41	8	392	3.69388	0.183671
CG32239-PA	3L	148198_at	7	-0.0567376	9	6	77	11	1647	4.00789	0.0168165
CG32296-PA	3L	148065_at	3	0.0045977	10	2	46	19	1157	3.1815	0.494475
CG32300-PB	3L	142072_at	2	-0.0587571	7	0	39	20	670	4.48209	0.0917216
CG32306-PB	3L	151681_at	7	0.00067587	15	10	65	25	1557	3.81374	0.325432
CG32346-PA	3L	147914_at	3	0.112665	1	13	13	52	1814	2.77178	0.443561
CG3234-PD	2L	151485_s_at	4	-0.0127204	2	3	68	29	1135	4.26256	0.176452
CG32365-PA	3L	151308_at	14	-0.0439429	5	1	17	7	514	3.8463	1
CG32369-PA	3L	152839_at	2	0.0217669	4	3	33	17	826	3.54843	0.686744
CG32380-PA	3L	148328_at	3	-0.0079226	1	4	10	8	474	2.88608	0.31677
CG32425-PA	3L	153241_at	5	0.0632599	6	2	19	18	588	3.84354	0.269245
CG3242-PA	2L	143529_at	4	-0.0637712	13	0	23	5	471	4.60085	0.159577
CG32432-PA	3L	149153_at	5	0.0208333	4	3	38	12	1089	3.52433	0.364539
CG32436-PA	3L	149176_at	3	0.0239659	3	8	29	44	1376	3.93532	0.520269
CG32474-PA	3R	150648_at	6	-0.0459075	3	2	23	13	794	4.49748	1
CG32479-PA	3L	142762_at	3	-0.0496119	10	16	38	24	998	4.04208	0.0623511
CG3248-PA	2L	152978_at	2	0.0456611	7	7	33	10	711	3.70886	0.0911755
CG32529-PA	X	145402_at	3	0.0412408	14	12	31	29	1634	3.16463	1
CG32541-PA	X	153840_at	8	-0.0609202	3	3	25	14	601	3.5391	0.658124
CG32549-PA	X	145298_at	3	0.00828817	2	5	19	7	602	3.74917	0.0708784
CG32554-PA	X	145264_at	3	-0.0281932	9	2	7	4	165	4.96364	0.635117
CG32556-PA	X	145254_at	2	-0.0862139	4	2	21	26	1151	3.56038	0.404233
CG32574-PA	X	145209_at	2	-0.0663887	4	6	7	12	299	3.56187	1
CG32575-PB	X	154679_at	3	-0.0507293	1	7	26	23	1497	2.90581	0.0542725
CG32592-PA	X	145096_at	3	-0.0221466	10	7	121	78	3129	3.03036	1
CG32594-PC	X	145095_at	2	0.0496839	0	9	7	15	420	3.29048	0.0766413
CG32600-PA	X	145067_at	4	-0.0316206	2	3	3	5	309	3.79288	1
CG32611-PB	X	145039_at	10	-0.0109353	3	5	8	15	846	3.93499	1
CG32626-PD	X	152306_at	7	-0.00952891	0	5	15	9	643	4.06376	0.0168582
CG32659-PA	X	143471_at	4	-0.0706897	3	2	61	41	2197	3.36368	1
CG32676-PA	X	144823_at	3	0.0453841	2	7	17	30	842	3.74466	0.70265
CG32677-PA	X	144821_at	6	-0.0994151	7	7	28	25	1119	3.92851	1
CG3268-PA	2R	152190_at	2	0.00199735	5	6	12	20	679	4.56112	0.727823
CG32697-PA	X	154417_at	4	0.0917937	2	4	7	7	370	3.38108	0.642415
CG32767-PA	X	144506_at	6	-0.0714603	5	1	17	18	910	3.62088	0.190799
CG32791-PA	X	144448_at	5	-0.0570652	2	5	6	9	459	3.96514	1
CG32813-PF	X	151685_r_at	12	-0.0047394	0	8	5	13	435	2.47356	0.280511
CG3294-PA	2L	153357_at	2	-0.0571009	23	1	27	5	322	4.17081	0.222799
CG3304-PC	2L	145705_at	10	-0.00825571	3	6	31	7	1005	3.83682	0.00827483
CG33087-PC	2R	146795_at	2	-0.0633498	7	12	119	101	3517	3.65226	0.159849
CG33090-PB	2L	153013_at	6	0.0294117	6	1	46	11	783	4.10473	1
CG33095-PA	3R	141963_at	4	-0.0524258	5	3	8	6	402	2.58955	1
CG33103-PA	3R	141837_at	8	0.01972	8	30	18	95	1996	3.48998	0.464928
CG33111-PA	3R	151852_at	5	-0.0236012	4	1	17	5	422	4.51896	1
CG33113-PF	2L	142892_at	9	0.0251087	2	3	7	7	476	3.05462	1
CG33114-PA	2L	143585_at	2	-0.0208513	4	2	60	23	922	4.40889	1
CG33120-PA	2L	151508_at	3	-0.00590351	9	0	24	19	532	4.2312	0.0184173
CG33123-PA	2L	151752_s_at	2	0.0447491	7	3	64	20	950	4.01368	0.702287
CG33130-PC	2R	147371_at	8	-0.046918	3	3	62	14	1463	4.39166	0.100146
CG33138-PA	2R	153504_at	2	0.0136986	4	3	28	14	577	4.53726	0.681176
CG33143-PB	2R	147689_at	3	-0.0343722	4	3	13	11	623	3.60995	1
CG33171-PE	3L	152576_at	9	-0.00633914	2	8	15	2	686	3.85277	0.000745707
CG33175-PA	X	144812_at	3	-0.0802745	4	10	33	38	1331	3.69572	0.252508
CG33193-PA	3R	150418_at	2	-0.0575123	3	3	19	9	452	3.62611	0.641023
CG33207-PB	3R	149967_at	3	0.0064379	5	2	25	3	536	4.00373	0.255757
CG33208-PC	3R	149604_at	6	0.0306869	20	9	129	42	2939	3.40116	0.491904
CG33232-PA	3L	148050_at	3	-0.0469332	14	8	62	60	2074	3.58052	0.35452
CG33275-PA	3L	153125_at	3	-0.0623209	10	5	40	13	1564	3.73338	0.519063
CG3327-PC	2L	145704_at	7	-0.0469613	6	3	40	4	882	4.04875	0.0856007
CG3328-PA	2R	152943_at	6	-0.00468759	5	5	37	30	1053	3.59639	1
CG33298-PB	2L	153232_at	10	0.0796325	6	4	62	15	1303	3.80583	0.215211
CG33316-PA	2L	146521_at	6	-0.0197543	6	4	38	22	1018	3.1778	1
CG3331-PA	3R	152932_at	2	0.0730419	3	5	51	21	709	4.03244	0.104825
CG33484-PA	3L	152251_at	5	0.0414427	11	2	124	45	2400	3.93208	0.519559
CG33485-PA	3R	149929_at	7	-0.0389485	10	2	12	6	522	4.34483	0.419152
CG33515-PA	2L	144291_at	5	-0.0279925	4	2	9	5	749	4.26702	1
CG33522-PA	3L	148930_at	2	-0.0989011	5	9	28	15	758	4.4591	0.0673466
CG33523-PD	3L	148243_at	3	-0.050885	3	5	11	8	386	4.51036	0.41971
CG33525-PF	X	153726_at	2	-0.00707163	4	7	13	6	488	4.07787	0.13222
CG33545-PA	3L	148148_at	5	-0.0639895	3	5	13	15	524	3.53435	0.708599
CG33547-PA	3R	150106_at	7	-0.0725139	7	1	48	18	1945	3.18201	0.671085
CG33553-PD	3R	155045_at	5	0.00970691	15	10	63	22	1724	4.10789	0.211851
CG33555-PC	3R	149919_at	2	0.0276272	13	13	110	32	2189	3.69621	0.00691196
CG33556-PA	3L	148304_at	6	0.0139276	8	4	44	20	1210	3.21818	1
CG3365-PB	2L	152656_at	2	0.0179401	3	3	6	2	346	4.87861	0.58042
CG33715-PD	2L	141786_at	9	0.0145773	43	17	463	144	9062	3.53255	0.430892
CG3380-PA	2R	142132_at	3	0.00659341	6	1	22	12	594	3.6835	0.398553
CG33950-PF	X	142467_at	2	-0.00702675	7	62	68	95	3241	3.5668	1.19e-06
CG3413-PA	2R	151845_at	2	0.0287186	1	10	8	11	427	3.05855	0.100025
CG3493-PA	2R	147770_at	3	-0.0119617	11	13	16	30	966	3.40062	0.441322
CG3505-PA	3R	141436_at	2	-0.0893805	3	7	21	7	288	4.61111	0.0206998
CG3523-PA	2L	152126_at	5	0.0175258	7	1	121	27	2088	4.04741	1
CG3524-PA	2L	151887_at	4	0.00961536	14	6	103	29	1868	3.75589	0.40627
CG3532-PA	3R	149725_at	6	-0.04035	17	4	49	10	843	4.83511	1
CG3572-PC	2R	141802_at	2	-0.0555023	1	4	12	9	521	4.00384	0.321739
CG3585-PA	X	143986_at	7	0.003003	2	5	69	25	2300	3.27391	0.0231587
CG3605-PA	2L	155098_at	5	-0.0386949	3	3	16	12	617	3.51702	1
CG3608-PA	2R	141773_at	5	-0.0461049	5	0	15	12	421	3.44656	0.130085
CG3630-PA	X	153371_at	3	-0.00549186	5	2	4	5	300	3.52	0.357517
CG3633-PA	2R	154935_at	5	-0.0334787	3	2	11	5	326	4.21166	1
CG3654-PD	3L	152281_at	4	-0.0375484	10	13	50	50	1926	3.86708	0.64719
CG3690-PA	X	152524_at	2	0.0561003	1	7	10	12	362	3.17127	0.198698
CG3696-PA	2L	145519_at	5	-0.0682032	6	21	31	115	3930	3.90611	1
CG3704-PA	X	154641_at	2	0.105945	5	3	7	14	292	3.83562	0.218042
CG3707-PA	X	142777_at	3	-0.0350877	3	9	31	38	1396	3.27006	0.225497
CG3723-PA	3R	143726_at	6	0.012728	2	3	140	64	3870	3.38501	0.330349
CG3730-PA	2R	143859_at	3	0.067728	5	29	7	28	473	4.40381	0.752357
CG3733-PA	2L	151704_s_at	3	-0.0765221	2	9	34	39	1508	3.32759	0.105362
CG3735-PA	2R	154746_at	3	-0.0298219	12	8	31	10	542	4.47417	0.241766
CG3758-PA	2L	143219_at	2	-0.0134581	5	2	16	3	368	3.00543	0.587534
CG3759-PA	2L	146086_at	3	-0.0643565	5	4	39	11	710	4.68028	0.212615
CG3764-PA	3L	152914_at	3	-0.0525452	2	4	69	23	922	4.33297	0.0471582
CG3772-PA	3R	152673_at	3	-0.0989141	5	2	42	7	429	4.669	0.312127
CG3799-PA	3L	151933_at	2	-0.0632084	8	6	73	18	836	4.30263	0.0831797
CG3811-PA	2L	151487_at	3	0.00255764	4	4	60	19	964	4.21266	0.199784
CG3817-PA	3R	153284_at	2	-0.0229122	3	6	8	5	198	4.70202	0.386997
CG3838-PA	2L	154014_at	3	-0.053268	7	1	15	9	338	3.39941	0.38035
CG3845-PA	2R	152430_at	6	0.0417547	5	16	25	16	750	4.48133	0.0074557
CG3860-PA	2R	152415_at	6	0.0945912	3	2	17	4	388	4.78866	0.558072
CG3896-PA	2R	147301_at	4	-0.0455785	3	5	49	14	909	4.10011	0.0277891
CG3897-PB	3L	154480_at	2	0.0391712	5	1	59	9	819	4.4359	1
CG3917-PA	X	153753_at	2	-0.0681968	3	27	5	12	608	3.35691	0.11756
CG3925-PA	3R	149608_at	3	-0.066286	7	11	17	9	448	4.39286	0.124975
CG3942-PA	3R	149746_at	2	-0.0517378	4	8	13	21	500	4.328	1
CG3967-PA	3L	153386_at	3	-0.0499329	1	5	14	6	357	4.85154	0.0538462
CG3969-PA	2R	154455_at	2	0.00652093	6	0	69	15	897	3.57971	0.584188
CG3992-PA	3R	141687_at	5	-0.00380952	8	8	17	13	1013	3.50346	0.760405
CG3998-PA	2L	154142_at	5	0.107966	0	5	29	12	675	4.43407	0.0045143
CG4001-PA	2R	152424_at	4	-0.00616669	2	6	21	17	788	4.24365	0.242733
CG4012-PA	2R	154234_at	2	-0.0500217	5	3	65	25	1364	4.23167	0.685055
CG4029-PA	3R	154293_at	4	-0.0597701	1	4	26	9	559	3.12165	0.0312945
CG4032-PA	3L	143054_at	3	0.0340273	5	7	43	31	1307	3.53405	0.35456
CG4039-PA	X	141615_at	2	-0.0764966	0	5	19	15	660	4.16061	0.047124
CG4042-PA	3L	149144_at	2	0.013242	3	4	12	4	208	4.07212	0.181896
CG4057-PA	2R	154372_at	7	0.108293	5	15	9	16	631	3.41204	0.525468
CG4059-PB	3L	154699_at	7	-0.019802	3	4	20	8	891	4.17621	0.199899
CG4062-PA	2R	141603_at	2	0.050721	4	2	21	35	880	4.23977	0.209723
CG4067-PB	3R	152669_at	3	-0.0321245	7	1	32	31	797	4.64743	0.065372
CG4088-PA	2R	153094_at	5	0.0790514	2	3	6	24	542	4.37454	0.56751
CG4114-PA	2L	142230_at	6	0.0216306	8	5	25	35	1169	4.43541	0.229309
CG4119-PA	X	154180_at	3	-0.0045045	2	13	11	16	717	3.18968	0.0888134
CG4132-PA	2L	144226_at	2	-0.103231	5	3	25	5	469	4.42217	0.326999
CG4145-PA	2L	153378_at	2	0.00321726	4	22	15	45	1174	3.80494	0.404654
CG4167-PA	3L	143195_at	3	0.0506002	2	7	11	5	382	4.54188	0.0414053
CG4184-PA	2L	151943_at	2	0.0717007	4	1	9	14	620	4.64677	0.152778
CG4225-PA	3R	142109_at	2	-0.0950571	4	2	40	26	707	4.64922	1
CG4230-PA	2L	152674_at	8	0.0146237	2	3	14	4	250	4.08	0.142084
CG4265-PA	2L	151849_at	2	-0.0244552	2	4	3	3	180	4.95556	1
CG4266-PA	2R	154472_at	3	-0.0602516	3	3	37	20	894	3.54251	0.659703
CG4276-PA	2L	141548_at	6	-0.00065938	4	4	18	16	662	3.5997	1
CG4281-PA	X	152343_at	2	0.0704647	2	10	8	17	565	3.24425	0.444726
CG4282-PA	2R	154012_at	3	-0.00803336	0	5	17	6	512	3.69727	0.00470086
CG4287-PA	3R	152212_at	3	-0.0206612	1	5	6	9	231	2.71861	0.612616
CG4294-PA	2R	153591_at	2	-0.0271186	16	27	20	32	868	4.05415	1
CG4297-PB	2L	145533_at	4	0.0201871	11	21	26	31	1131	4.06985	0.372401
CG4301-PA	X	145185_at	2	0.0409222	1	4	16	26	1001	3.04595	0.640038
CG4313-PA	X	153142_at	5	-0.0335547	4	8	11	13	442	4.56335	0.721023
CG4321-PA	3L	152865_at	2	0.0353068	4	3	26	2	335	3.94627	0.0438373
CG4335-PA	3R	150261_at	3	0.0550196	6	3	17	8	276	5.48913	1
CG4444-PA	2R	141467_at	6	-0.00302182	11	4	73	32	1636	4.8588	1
CG4445-PA	2R	152222_at	3	-0.0407921	5	2	29	14	553	4.79566	1
CG4462-PA	3R	152321_at	5	-0.0728908	4	2	36	8	451	4.64302	0.585916
CG4521-PA	X	145198_at	2	-0.0516128	3	4	13	12	501	2.9481	1
CG4538-PA	3R	143035_at	4	0.0119964	1	4	14	20	543	3.46041	0.630886
CG4548-PA	3R	142108_at	6	-0.0639971	9	7	47	18	1052	4.56654	0.237142
CG4554-PA	2R	153124_at	2	-0.0056669	17	19	53	91	2041	3.33758	0.258519
CG4562-PA	3R	150223_at	2	0.0146294	4	1	35	27	1135	4.17974	0.390943
CG4577-PA	2L	145559_at	2	-0.0307996	2	3	13	3	342	4.23684	0.114551
CG4582-PA	3R	150594_at	3	-0.00773187	4	2	8	4	344	3.15407	1
CG4589-PA	2R	151910_at	3	-0.00823949	2	5	28	16	705	3.73333	0.109106
CG4610-PA	2R	147680_at	4	-0.0175439	9	3	14	14	520	4.34038	0.178839
CG4611-PA	3L	142511_at	2	0.0452488	18	1	37	13	536	3.37687	0.0914133
CG4620-PA	3R	143458_at	5	-0.0401337	1	4	7	9	546	4.52198	0.606467
CG4622-PA	2R	155077_at	2	0.0852424	7	12	11	3	387	3.71318	0.0328956
CG4673-PA	3R	151926_at	3	-0.00494182	0	5	19	8	572	3.73077	0.00639103
CG4699-PA	3R	141413_at	4	0.00923985	19	16	32	23	1225	4.57143	0.82787
CG4703-PA	3R	150225_at	2	-0.0755041	4	1	8	15	322	4.45031	0.133089
CG4751-PA	2L	155080_at	4	-0.00764305	6	1	63	22	1128	4	0.675438
CG4761-PA	3L	154146_at	4	0.0093594	6	1	18	6	443	4.17381	1
CG4779-PA	2L	146233_at	2	-0.00728825	8	1	34	7	344	4.27616	1
CG4781-PA	2R	147879_at	4	0.0147059	5	3	15	4	339	3.12979	0.633364
CG4792-PA	3R	142974_at	5	-0.0632965	20	11	77	37	1761	4.82794	0.830262
CG4797-PB	2R	142115_at	4	-0.0668258	1	6	21	3	404	4.59653	0.000716466
CG4798-PB	2R	153506_at	7	0.0044734	2	4	13	13	544	3.79596	0.658571
CG4806-PA	2R	153294_at	2	-0.0236842	6	1	19	12	485	3.59381	0.384954
CG4813-PA	3R	141225_at	3	-0.00208527	6	1	14	7	315	3.99365	0.633364
CG4829-PB	X	152439_at	2	0.0420875	3	9	4	22	642	3.24922	0.655991
CG4832-PC	2R	143721_at	4	0.0014364	13	11	48	14	940	3.88085	0.0617443
CG4835-PA	3L	148222_at	2	-0.0729555	12	11	20	23	696	2.6796	0.796998
CG4836-PC	3R	152983_at	2	-0.0275655	5	5	11	20	572	2.50524	0.47238
CG4841-PA	2L	153051_at	10	0.0495141	2	5	96	50	1444	3.86981	0.0986225
CG4857-PB	X	154458_at	4	0.0454027	6	30	10	31	1358	3.53461	0.574574
CG4865-PA	X	144116_at	2	-0.0103059	4	2	4	3	135	4.59259	1
CG4881-PA	2L	143102_at	3	0.0288243	14	2	54	8	1035	3.92271	1
CG4891-PA	2L	152248_at	2	0.0691474	8	10	13	13	206	4.30097	0.766693
CG4901-PA	2L	146130_at	2	0.0651645	3	6	12	13	514	3.05058	0.697391
CG4911-PA	3L	148444_at	3	0.0872969	2	9	6	4	364	3.81868	0.0804954
CG4938-PA	3R	143948_at	3	-0.00931677	3	4	16	5	331	3.6858	0.165248
CG4976-PA	3R	150758_at	2	-0.0687054	5	36	33	30	1024	4.11914	2.55e-05
CG5000-PA	3R	152738_at	2	0.0511571	4	13	59	50	1653	4.24017	0.0345655
CG5003-PA	3R	154310_at	2	0.0320512	0	21	9	19	456	3.76535	0.00627833
CG5004-PA	X	154851_at	4	0.022136	7	9	29	22	1021	4.32419	0.400754
CG5037-PA	2L	154662_at	4	-0.0123645	2	3	23	10	319	4.29781	0.314961
CG5053-PA	3R	151472_at	3	-0.0534116	6	0	22	7	494	3.75911	0.31126
CG5055-PA	X	143083_at	4	0.0179455	4	1	23	37	1102	3.21869	0.151282
CG5071-PB	3R	150597_at	2	-0.0997784	9	15	14	18	418	4.13876	0.784899
CG5083-PA	3R	149992_at	2	-0.0333642	9	31	17	29	551	4.67514	0.165059
CG5087-PA	3L	148439_at	3	0.0684702	1	10	32	38	865	3.55491	0.023637
CG5092-PA	2L	141496_at	5	0.00355453	3	8	105	52	1905	4.12336	0.0178166
CG5098-PA	2R	151652_at	7	-0.028792	6	5	36	21	781	3.43534	0.736914
CG5109-PA	2R	141767_at	4	0.0279889	4	5	24	21	851	3.56639	0.723711
CG5140-PA	2R	151922_at	2	-0.0559919	1	9	10	7	345	4.27246	0.0183184
CG5166-PB	3R	152532_at	6	-0.0327064	2	11	12	13	899	3.85206	0.0772943
CG5170-PA	2R	154042_at	4	0.000754395	1	21	10	29	1067	4.90722	0.0453949
CG5186-PB	2R	152991_at	4	0.0806523	1	5	12	21	489	4.70961	0.642588
CG5201-PA	3R	152910_at	2	-0.0569132	4	9	6	5	464	4.46767	0.408097
CG5205-PA	3R	152730_at	3	0.0789616	13	15	85	31	1703	3.65414	0.0117553
CG5206-PA	3R	150269_at	3	-0.0491442	4	5	25	17	955	3.71414	0.474011
CG5208-PA	3R	154416_at	10	0.0425117	3	2	24	21	779	4.22465	1
CG5249-PA	3L	148232_at	4	-0.0835214	4	6	22	26	984	3.56199	1
CG5263-PA	3L	154516_at	3	0.0502126	4	3	41	10	861	4.49129	0.179967
CG5300-PA	2L	142536_at	2	-0.0344051	5	2	56	16	766	4.46736	0.655212
CG5333-PA	3R	149781_at	3	-0.0365994	5	1	25	16	391	4.29412	0.395778
CG5399-PA	3R	149968_at	2	0.0541438	2	5	9	2	141	4.41844	0.0491139
CG5405-PA	3R	141575_at	12	0.00194082	5	2	35	18	1015	3.65517	1
CG5409-PA	2R	143686_at	3	-0.0299808	1	7	18	5	288	4.21528	0.00197028
CG5439-PA	2L	154736_at	2	-0.0608051	8	5	21	9	395	3.96456	0.725919
CG5441-PA	3R	152889_at	4	-0.0269757	3	3	13	7	296	3.5473	0.644269
CG5455-PA	3R	152629_at	2	0.0662734	2	4	37	9	565	4.0177	0.028574
CG5460-PA	3R	151688_s_at	3	-0.11011	9	5	23	16	827	3.68682	1
CG5461-PA	2L	152525_at	3	0.0264609	5	6	10	15	977	3.44933	1
CG5462-PD	3R	155042_at	8	0.0482186	17	1	42	15	1539	3.9948	0.0968578
CG5463-PA	3R	150484_at	3	-0.0826613	2	3	25	9	396	3.97222	0.158708
CG5467-PA	3R	152085_at	7	-0.0107627	8	2	19	10	669	3.9133	0.462219
CG5481-PA	2L	145583_at	4	-0.0161594	7	1	35	10	1172	3.89164	1
CG5490-PA	3R	151935_at	2	0.0614379	3	5	37	21	592	3.30236	0.247058
CG5498-PB	3L	152177_at	3	-0.0107853	7	5	20	3	335	4.80896	0.0911559
CG5504-PB	2R	141787_at	2	0.0322148	1	4	18	7	430	4.61163	0.0472401
CG5505-PA	3L	154902_at	3	-0.00673401	5	16	26	12	856	4.1028	0.0012791
CG5514-PB	3R	152125_at	3	-0.0384189	9	7	20	9	528	3.29735	0.518236
CG5518-PA	3R	152119_at	3	0.055832	5	6	66	12	851	4.13396	0.00753697
CG5543-PA	2R	154578_at	2	-0.0436048	7	6	15	17	531	4.03766	0.749447
CG5560-PA	X	154001_at	2	-0.0965085	4	8	5	3	346	2.54913	0.361848
CG5580-PB	2R	151659_at	5	0.0257009	5	2	16	6	806	3.83995	1
CG5604-PA	2L	146135_at	3	0.00675893	7	5	83	55	2080	3.63077	1
CG5623-PA	3R	149971_at	2	0.108469	0	8	8	5	214	4.63551	0.00684063
CG5645-PA	3L	153460_at	2	-0.0699907	7	8	51	17	661	4.55068	0.0582161
CG5675-PA	X	145250_at	6	-0.00332226	6	5	21	12	965	4.36788	0.724421
CG5700-PB	3L	144238_at	2	-0.0357642	2	26	7	44	574	2.36934	0.47964
CG5701-PA	3L	154298_at	5	0.00488599	7	1	21	6	638	5.0094	1
CG5714-PA	3L	152574_at	2	0.0306096	4	2	21	13	546	4.03663	1
CG5733-PA	2R	154498_at	2	0.0711974	3	8	28	12	463	3.88985	0.0154307
CG5753-PA	2R	142592_at	5	0.0392208	17	6	38	17	821	4.83313	0.78861
CG5789-PA	3R	154494_at	2	-0.00428265	6	2	89	22	1096	4.73084	0.661838
CG5813-PA	2L	142470_s_at	2	-0.00843456	13	14	53	25	1354	4.25702	0.104559
CG5828-PA	2L	145810_at	2	0.0757122	2	6	11	6	298	3.15101	0.0968421
CG5870-PA	X	143361_at	10	-0.0105263	0	5	18	27	1824	3.29386	0.145304
CG5874-PA	3R	141683_at	5	0.0393939	3	4	18	14	1009	3.51338	0.68248
CG5886-PA	3R	151777_at	2	-0.00632614	4	2	11	9	423	4.3948	1
CG5935-PB	2R	153681_at	2	-0.00531386	4	4	27	15	562	5.0089	0.45882
CG5993-PA	X	143539_at	3	-0.0573438	3	3	6	10	331	4.67976	0.65502
CG6027-PA	3R	142490_at	3	0.0125285	6	1	63	10	1014	4.64004	1
CG6040-PA	3R	142448_at	4	0.0187057	13	5	73	28	1420	3.5831	1
CG6061-PA	2R	142509_at	2	0.0319356	16	15	31	15	665	4.5609	0.233538
CG6070-PA	3R	152204_at	3	0.0792728	0	7	27	9	442	3.65158	0.000355014
CG6095-PB	3R	150639_at	2	0.00863997	10	4	100	22	1114	4.77379	0.470245
CG6127-PA	3R	143438_at	7	-0.0542726	8	2	60	14	1233	5.21249	1
CG6145-PC	2R	141342_at	3	0.0299841	3	2	20	5	459	5.27887	0.565036
CG6146-PA	X	143538_at	6	-0.0820611	0	6	9	18	643	3.21617	0.155729
CG6169-PA	3L	153180_at	2	-0.0880735	7	9	17	16	655	3.73893	0.762413
CG6170-PC	X	155023_at	2	-0.042735	3	13	5	14	826	2.95642	0.700273
CG6175-PB	3L	148568_at	6	0.0953705	1	4	7	8	431	3.14849	0.602683
CG6181-PA	2L	154620_at	3	0.013773	2	7	59	20	1090	4.68073	0.00308953
CG6184-PB	3R	150212_at	2	-0.0413496	7	5	25	26	798	3.29699	0.74996
CG6190-PA	3L	154065_at	3	0.0598105	3	8	30	13	735	4.22177	0.0153669
CG6192-PA	2L	146228_at	3	0.00757585	5	2	24	17	749	4.3992	0.687423
CG6199-PA	3L	154810_at	3	0.0973983	7	2	35	11	575	4.4487	1
CG6205-PA	X	143540_at	2	-0.0440098	6	3	8	7	394	2.91371	0.678456
CG6211-PA	X	145114_at	3	0.0299043	0	5	12	7	536	4.44963	0.0372671
CG6234-PA	3R	141352_at	2	0.00560475	22	6	34	8	446	4.88341	1
CG6236-PA	3R	141477_at	2	-0.00348925	3	3	20	13	513	3.82846	0.674311
CG6238-PB	3R	154504_at	7	0.0244707	7	2	22	13	974	3.9692	0.695127
CG6251-PA	2R	152469_at	2	0.0266115	5	6	6	4	289	3.9827	0.669921
CG6276-PA	3R	154138_at	4	-0.0480826	4	3	26	5	379	4.9657	0.146121
CG6279-PA	3L	148549_at	2	-0.0119146	18	8	34	7	473	5.1649	0.23509
CG6311-PB	3L	148962_at	8	-0.00231482	7	3	12	7	567	5.04056	1
CG6315-PA	2R	154030_at	3	-0.0365236	7	1	20	5	438	4.18721	1
CG6327-PA	3L	148544_at	4	0.0103242	0	10	8	8	428	4.85748	0.00949577
CG6355-PA	2R	141367_at	2	-0.0168358	6	14	50	35	1072	4.15485	0.0255242
CG6363-PA	3R	154132_at	4	0.0296042	3	7	7	5	354	4.72316	0.230531
CG6367-PA	X	145304_at	2	0.0460076	4	6	3	15	260	3.05	0.207459
CG6375-PA	3R	155149_at	3	-0.0196759	7	3	24	8	556	2.80576	1
CG6378-PA	3R	144147_at	4	-0.0267516	1	7	5	6	244	4.18852	0.176987
CG6379-PA	X	144464_at	2	0.0293445	0	17	6	16	587	3.59796	0.0266623
CG6384-PA	3R	153467_at	2	-0.0750633	7	6	36	16	858	3.92424	0.336436
CG6404-PA	3L	151840_at	4	0.00273448	3	3	9	14	351	3.62963	0.669319
CG6405-PA	2L	151969_at	2	0.047244	8	3	27	2	304	3.58882	0.117053
CG6410-PA	2R	147393_at	2	0.0160058	6	2	24	5	315	4.45714	0.63089
CG6420-PA	3R	150681_at	5	-0.0342028	3	2	26	14	783	4.22222	1
CG6425-PA	3R	150679_at	4	-0.0737804	2	5	13	17	298	4.62081	0.67672
CG6450-PC	X	141503_at	2	0.0623208	11	19	31	66	1941	3.35497	0.660932
CG6455-PA	3R	151979_at	4	0.0511142	3	7	24	7	699	3.49928	0.0174686
CG6464-PA	2L	143487_at	5	-0.0695949	3	2	74	10	1019	3.75564	0.132759
CG6477-PA	2R	147380_at	2	0.01242	6	6	16	21	824	4.8665	0.746538
CG6485-PA	3L	148938_at	4	-0.0705687	7	2	11	4	185	4.7027	1
CG6498-PA	3L	142528_at	2	-0.0318318	5	5	45	43	1776	4.38795	1
CG6502-PA	3L	154532_at	3	0.0218979	1	4	28	11	605	3.61653	0.0392152
CG6509-PA	2L	146243_at	2	0.0976863	5	3	50	43	1560	3.67692	0.72461
CG6521-PA	2L	153478_at	4	-0.00140541	6	0	28	11	559	4.24329	0.311055
CG6556-PA	2R	143951_at	8	0.0129077	0	7	34	24	1145	3.40786	0.00377709
CG6569-PA	3R	150332_at	5	-0.0645161	3	2	13	5	250	3.88	0.621385
CG6576-PA	3L	148421_at	3	-0.042442	10	7	6	5	193	4.51813	1
CG6578-PA	X	145319_at	2	-0.0135727	0	5	21	17	433	4.22402	0.0484969
CG6584-PE	3R	149653_at	2	0.0122549	5	3	3	3	184	3.67391	1
CG6603-PA	3L	154626_at	4	0.0792587	0	5	21	9	659	3.33991	0.00616698
CG6606-PA	X	145317_at	5	-0.0531944	4	4	12	10	673	3.68648	1
CG6619-PA	3L	148262_at	7	-0.0128631	1	4	39	14	702	4.2037	0.0285824
CG6630-PA	2L	145962_at	2	0.119092	7	3	90	28	1532	4.34987	0.703756
CG6631-PA	3R	153609_at	2	-0.0231197	31	44	62	41	1210	4.30909	0.0152653
CG6632-PA	X	154235_at	3	0.0598844	2	6	8	11	534	3.06554	0.665525
CG6643-PB	3R	152840_at	2	0.011158	5	1	29	11	704	3.38494	1
CG6650-PA	3L	154248_at	4	0.10408	3	8	28	9	398	4.37437	0.00911101
CG6657-PA	2R	153335_at	2	0.0724374	2	10	4	14	334	3.32635	1
CG6658-PA	3R	149665_at	2	0.0945229	7	8	27	10	361	3.8892	0.10788
CG6659-PA	X	154635_at	2	0.0326427	1	11	13	21	648	3.65895	0.0730311
CG6686-PA	2L	154149_at	2	-0.0117647	0	6	23	19	777	3.69627	0.0226579
CG6695-PA	3R	141667_at	2	0.0543527	3	6	25	16	767	2.83703	0.157112
CG6699-PA	2L	152667_at	4	0.00323136	1	5	20	19	694	3.58646	0.192733
CG6700-PA	2L	146198_at	6	0.0354465	5	5	18	13	679	4.52135	0.724469
CG6713-PA	2L	143676_at	8	-0.0192481	11	1	67	15	1174	4.29983	0.683802
CG6718-PB	3L	142906_at	2	0.029985	3	2	22	21	723	3.89073	1
CG6721-PA	3L	143456_at	3	-0.0394773	0	9	40	14	978	4.42638	3.45e-05
CG6724-PA	2L	146191_at	3	0.0910653	4	8	21	13	334	4.87725	0.106664
CG6725-PA	3R	141589_at	3	-0.0404783	4	4	35	16	824	3.60194	0.424452
CG6738-PA	3R	150425_at	2	-0.0724564	4	3	23	8	309	4.21359	0.390166
CG6739-PA	2L	145966_at	2	-0.0179981	6	3	27	6	590	3.44915	0.374846
CG6741-PA	2R	152831_at	4	0.0148453	4	2	43	12	1114	3.98115	0.613237
CG6763-PA	3R	150438_at	2	-0.00190118	6	1	20	5	269	3.7658	1
CG6768-PA	3R	141750_at	3	0.0454997	11	3	127	44	1664	3.56911	1
CG6776-PA	3L	148410_at	3	0.0282101	3	2	5	5	177	4.63277	1
CG6785-PA	2L	142422_at	2	0.0382087	6	4	12	9	422	4.47867	1
CG6824-PB	X	141239_at	3	0.0292146	2	7	11	13	872	3.17546	0.263459
CG6831-PA	3L	143020_at	6	0.0522177	3	7	108	56	2112	3.65341	0.0372528
CG6860-PB	2L	146401_at	3	-0.0703125	6	3	42	10	906	4.18102	0.385956
CG6863-PA	3R	141301_at	5	-0.00950781	5	6	46	32	1165	4.33133	0.518461
CG6875-PA	3R	154866_at	2	-0.0608748	18	21	49	46	1410	3.5234	0.703979
CG6899-PA	X	142338_at	6	-0.0410392	11	3	57	22	1395	4.25735	0.752023
CG6923-PA	3R	154123_at	2	0.0469716	6	6	20	26	919	3.88248	0.75173
CG6931-PA	3L	141912_at	2	-0.0748633	5	3	10	3	230	4.92609	0.631063
CG6939-PA	3R	141798_at	7	-0.0494397	6	5	66	28	1561	3.6073	0.315572
CG6947-PA	3L	148625_at	2	-0.0442562	10	20	17	21	839	4.36353	0.454925
CG6950-PA	3R	152211_at	2	0.0579965	4	1	20	4	351	5.05698	1
CG6957-PA	2L	141443_at	5	-0.0255048	1	4	8	4	230	3.63478	0.131222
CG6975-PA	3L	154762_at	3	0.0240481	2	7	71	31	1494	4.11111	0.00730234
CG6976-PB	2L	145968_at	2	-0.0730089	26	6	106	33	1500	3.23467	0.64501
CG6995-PB	3R	141333_at	3	-0.0695079	4	10	11	14	667	3.13043	0.495677
CG7004-PA	3L	141383_at	4	0.0449568	7	8	25	23	1349	3.96664	0.773534
CG7008-PA	3L	153578_at	2	-0.0075443	1	4	5	18	758	4.72955	1
CG7012-PA	3R	154779_at	5	0.00421245	4	4	31	11	548	4.74088	0.21955
CG7014-PA	3R	142157_at	2	-0.0482456	2	6	6	0	188	4.2234	0.00965701
CG7015-PA	3L	154788_at	3	-0.00025241	3	4	24	12	857	3.85064	0.394379
CG7021-PA	3R	152511_at	2	0.0295544	4	2	7	5	237	2.96203	1
CG7031-PA	3R	150400_at	6	-0.0423364	6	4	12	3	375	3.88267	0.378126
CG7037-PB	3L	148403_at	4	-0.0354552	5	1	36	7	741	4.13495	1
CG7068-PA	2L	152023_at	2	0.00731713	8	3	50	25	1119	2.90974	1
CG7075-PA	2L	145972_at	2	0.110623	0	5	21	14	452	4.04425	0.0176715
CG7093-PA	2L	153083_at	2	-0.0223881	7	3	23	8	724	3.75138	1
CG7123-PA	2L	151856_at	9	-0.0727065	0	5	90	16	1411	4.36215	0.000158772
CG7154-PA	2L	154113_at	4	-0.0477674	1	4	24	6	685	4.4365	0.0169484
CG7169-PA	3L	149193_at	2	-0.00171298	12	9	27	31	746	4.33914	0.45306
CG7177-PA	3L	142694_at	4	0.0974817	9	18	16	55	1835	3.77439	0.305354
CG7182-PA	3L	153998_at	2	0.0402414	2	5	10	15	428	4.53505	0.68332
CG7184-PA	3L	149186_at	2	0.0415458	2	4	3	12	307	5.44625	0.597523
CG7186-PA	3L	151637_at	4	0.0219499	3	2	11	23	602	4.77907	0.328884
CG7189-PA	3L	142313_at	2	-0.0441968	1	4	4	13	382	3.01047	1
CG7196-PA	2L	145981_at	3	-0.0211618	1	4	24	5	348	4.22989	0.0117733
CG7200-PA	2L	154166_at	2	-0.0406399	4	3	8	6	347	2.5245	1
CG7223-PA	3R	154602_at	2	0.0635233	4	1	42	13	560	3.70179	1
CG7239-PA	2L	153206_at	2	-0.0270557	3	4	27	7	364	4.0522	0.0691648
CG7255-PD	3L	141761_at	2	-0.0403225	7	4	28	13	755	4.17219	1
CG7263-PB	2L	154947_at	4	-0.00564585	1	5	13	17	619	3.3441	0.370454
CG7289-PA	2L	153750_at	4	0.00075916	3	4	19	10	525	4.77905	0.393957
CG7304-PA	3L	148819_at	2	0.0231282	16	13	13	9	442	4.04751	1
CG7323-PA	3L	149096_at	4	-0.0313883	5	4	21	8	725	2.9269	0.422953
CG7337-PA	2L	141267_at	6	0.0635322	4	3	30	27	1319	4.06975	1
CG7340-PA	3R	153792_at	2	0.00265246	4	13	27	20	484	3.77686	0.0234095
CG7341-PA	3L	153818_at	2	-0.0147108	5	1	9	10	243	4.14815	0.180435
CG7372-PA	3L	151615_at	3	-0.0583757	27	13	49	7	720	4.65417	0.0225513
CG7390-PA	3R	149914_at	2	-0.0330936	4	4	13	4	244	3.41393	0.359216
CG7398-PA	3L	151634_at	4	0.0804491	1	6	27	13	755	4.53245	0.0128807
CG7414-PA	3L	154306_at	2	0.00590548	3	4	7	25	514	3.77237	0.343722
CG7415-PC	3R	153049_at	2	0.0338422	5	2	18	16	667	3.94453	0.437551
CG7417-PA	2R	154916_at	5	0.100773	7	5	26	13	686	4.14869	0.73238
CG7438-PA	2L	142975_at	2	0.0303771	2	7	37	18	807	4.36927	0.022234
CG7447-PA	3L	153881_at	2	0.0706267	7	1	28	9	408	4.44118	0.661141
CG7452-PA	3L	152062_at	4	-0.0192074	3	2	12	10	234	5.25214	1
CG7457-PA	3L	148355_at	3	-0.0539773	12	6	59	30	993	3.88922	1
CG7467-PB	3R	153971_at	2	0.10729	4	4	48	22	2059	3.47742	0.429612
CG7479-PA	3L	155064_at	2	0.0181819	8	4	41	11	569	4.65729	0.45264
CG7488-PA	3R	149812_at	2	0.00603856	7	4	9	9	291	4.15464	0.702107
CG7502-PA	X	145347_at	4	0.0497101	6	15	15	12	705	3.31489	0.0823991
CG7503-PA	3L	152589_at	6	-0.0310559	5	3	24	14	579	4.41105	1
CG7516-PA	2L	154953_at	2	0.0606765	11	4	64	5	598	4.93311	0.0494774
CG7518-PA	3R	152207_at	3	0.0275819	14	13	50	17	1887	3.77424	0.0493481
CG7527-PA	2L	146416_at	5	0.00560224	10	11	44	34	1714	3.16978	0.622248
CG7533-PC	3L	154097_at	6	-0.020518	4	1	12	6	266	5.17293	1
CG7542-PA	3L	148964_at	3	0.0400153	3	2	13	5	211	3.28436	0.621385
CG7544-PA	2R	154865_at	3	-0.0348837	11	1	14	4	237	4.33755	0.622079
CG7579-PA	3L	148820_at	3	-0.0362076	10	10	15	8	373	4.09383	0.3652
CG7597-PA	3L	141597_at	5	0.0611595	2	8	17	37	927	5.13161	0.709699
CG7634-PA	3L	149190_at	4	0.0783492	1	5	13	16	431	4.5174	0.366202
CG7639-PA	2R	142447_at	3	0.0659092	3	7	11	7	369	4.53388	0.236461
CG7644-PA	2L	144240_at	2	0.0411286	5	1	13	4	273	4.71795	1
CG7664-PA	2L	143223_at	6	-0.0235	3	2	12	10	517	4.70019	1
CG7670-PA	3R	153349_at	3	-0.0236924	2	5	15	6	284	4.6162	0.0764028
CG7672-PA	3R	152797_at	3	-0.0911246	2	3	16	4	434	3.93088	0.113043
CG7719-PA	3R	154706_at	3	-0.0240384	5	0	22	10	530	3.03019	0.295418
CG7728-PA	3L	154829_at	2	-0.0832804	3	5	62	15	894	3.92506	0.0158547
CG7740-PA	3L	154220_at	6	-0.0972222	2	7	38	23	822	4.62409	0.0324415
CG7745-PA	2R	154622_at	2	-0.0216741	5	2	26	9	418	4.98804	1
CG7749-PA	3L	153251_at	7	0.0158117	10	10	56	77	3099	2.96063	0.629331
CG7771-PA	3R	143508_at	2	0.0753623	6	0	11	5	588	3.65986	0.266348
CG7776-PA	2R	152592_at	2	0.0238269	9	9	44	24	1671	3.89168	0.284624
CG7831-PA	3R	154464_at	2	0.0340063	4	3	31	10	548	3.83759	0.36951
CG7839-PA	3L	141506_at	3	-0.095646	15	1	76	14	940	3.78404	0.459266
CG7852-PA	3L	147985_at	2	-0.0125786	3	5	44	25	1219	3.90894	0.249754
CG7855-PA	3R	149822_at	3	-0.0414442	13	5	35	6	1137	4.35356	0.284084
CG7874-PA	X	152506_at	4	0.0162059	11	2	23	5	335	4.50746	1
CG7884-PA	X	145358_at	3	-0.0185399	11	6	27	10	705	4.28227	0.540193
CG7896-PA	3R	154520_at	3	-0.0369345	8	2	69	15	1108	3.89982	1
CG7927-PA	3L	152346_s_at	3	-0.0642702	3	3	17	12	561	4.69162	1
CG7951-PA	3R	143815_at	5	0.0515796	12	6	40	12	1208	4.54967	0.532084
CG7953-PA	2L	142950_at	5	-0.0640364	5	5	19	2	255	4.0549	0.0218476
CG7987-PA	3R	142970_at	4	0.014052	5	11	34	22	1023	3.4956	0.0485019
CG7989-PA	2R	153875_at	2	-0.0494447	6	8	11	15	369	3.87263	1
CG7997-PA	2R	153785_at	4	-0.0455678	0	5	13	5	345	3.30725	0.00748908
CG8014-PA	2R	141964_at	6	-0.0399814	9	5	96	34	1867	4.66845	0.527702
CG8086-PD	2L	142278_at	2	0.00123033	13	8	40	24	935	4.17219	1
CG8092-PA	2R	154937_at	2	-0.0234742	0	9	57	28	1019	4.08243	0.000116956
CG8095-PA	2R	143334_at	3	0.109405	9	11	40	22	855	4.77661	0.189042
CG8103-PB	3L	143982_at	7	0.0335158	2	5	51	30	1480	3.12973	0.109357
CG8111-PA	3L	148366_at	3	-0.00987582	4	1	16	8	287	3.16725	1
CG8114-PB	3L	143293_at	6	0.00738916	5	1	36	29	1076	3.84015	0.39022
CG8171-PA	2R	147246_at	3	-0.0373481	4	2	8	17	532	4.35526	0.173506
CG8180-PA	2R	154836_at	3	-0.0204169	4	1	16	11	474	4.25738	0.626371
CG8184-PB	X	145143_at	5	0.0843509	10	45	31	117	3426	3.34734	0.844221
CG8187-PA	2R	147255_at	2	-0.0597854	4	2	10	10	260	2.9	0.652174
CG8201-PF	2R	141645_at	9	0.00752872	1	4	6	13	931	3.52095	1
CG8201-PG	2R	151823_at	7	0.047506	1	4	6	13	922	3.40564	1
CG8202-PA	3R	141788_at	2	-0.013245	5	5	34	28	681	3.41997	1
CG8213-PA	2R	155018_at	3	-0.0384198	8	5	41	31	1246	3.03852	1
CG8222-PA	2L	141544_at	3	0.0256944	3	12	47	15	1149	3.46649	0.000103833
CG8232-PA	2R	154804_at	2	0.0831858	3	7	28	30	945	3.96931	0.326435
CG8241-PA	2R	141695_at	4	-0.0139728	5	1	34	16	963	3.14538	0.655477
CG8270-PA	3L	148282_at	2	-0.0160093	4	2	60	8	504	4.18254	0.183704
CG8285-PA	3R	143086_at	2	0.0684319	4	1	46	9	759	4.28458	1
CG8291-PA	2R	141673_at	2	0.034607	3	5	55	6	1021	4.05387	0.00179855
CG8311-PA	2R	142795_at	2	-0.0225318	9	2	35	5	376	4.91755	0.635309
CG8312-PA	3R	151974_at	2	-0.012513	6	1	28	6	713	3.26227	1
CG8334-PA	3L	149075_at	3	-0.0499807	2	5	51	35	1423	3.57414	0.135424
CG8370-PA	2R	141227_at	4	-0.059368	9	11	37	35	1169	3.40719	0.800979
CG8372-PB	2L	141814_at	2	-0.00575329	2	3	3	3	140	3.3	1
CG8378-PA	2R	154511_at	4	-0.061421	0	14	11	14	461	4.30152	0.00303295
CG8388-PA	2R	147272_at	2	-0.0467633	6	3	36	9	420	4.81667	0.39884
CG8389-PA	2R	141581_at	3	-0.0655826	4	1	19	11	352	3.36364	0.639943
CG8398-PA	3L	148286_at	4	-0.0195676	4	5	10	5	433	3.06467	0.402847
CG8399-PA	2R	141269_at	2	-0.0223035	2	7	22	16	549	3.70492	0.0722647
CG8402-PA	3R	142291_at	4	-0.0115897	0	5	19	6	446	4.54933	0.00324197
CG8403-PA	2R	147275_at	2	0.0596646	22	3	30	22	1129	4.66342	0.00920842
CG8405-PA	2R	147276_at	6	-0.0292758	4	4	26	5	770	4.44935	0.0650516
CG8421-PA	2R	153202_at	3	-0.0355405	1	5	19	15	548	3.85401	0.181764
CG8430-PB	2R	154150_at	3	0.0153737	1	4	16	4	331	4.49245	0.0234519
CG8432-PA	2R	153458_at	4	-0.0403807	7	2	15	9	403	4.68238	0.680786
CG8434-PA	2R	153986_at	5	0.0270952	7	17	39	25	844	3.63626	0.0092941
CG8443-PA	2R	142634_at	4	0.0447312	3	13	47	21	1137	3.43799	0.000390039
CG8468-PA	2R	151760_at	2	0.0555556	2	13	8	15	544	3.07537	0.258807
CG8470-PA	X	152009_at	2	-0.0284192	2	8	6	8	416	4.17067	0.387535
CG8476-PA	3R	149826_at	2	0.0318204	2	4	3	2	185	4.27568	0.5671
CG8485-PA	2R	152964_at	6	0.00218584	3	2	17	8	734	4.70845	1
CG8486-PA	2L	153535_at	10	-0.000257876	4	2	144	23	2355	4.09299	0.208749
CG8487-PB	2R	147079_at	2	0.0188295	6	12	36	42	1437	3.9158	0.431329
CG8491-PA	3L	141737_at	5	0.0268232	4	3	142	38	1973	4.06488	0.179139
CG8494-PA	2R	153397_at	3	0.0308049	3	16	18	18	738	3.75339	0.0191013
CG8526-PA	3R	149591_at	6	-0.0402787	3	4	35	6	459	4.22876	0.0265767
CG8532-PA	3L	153065_at	6	0.0443412	4	6	17	14	654	4.07187	0.484078
CG8550-PA	2R	147094_at	2	0.039378	14	2	35	8	434	4.15899	0.712781
CG8560-PA	3L	152794_at	4	0.0189228	1	4	7	6	330	3.79697	0.313725
CG8568-PA	X	142215_at	4	-0.0331325	8	15	7	13	561	3.05704	1
CG8581-PA	2R	143665_at	4	-0.0732811	5	1	67	15	1100	4.08273	1
CG8585-PA	2R	142401_at	12	0.0393647	2	3	13	8	1209	3.89744	0.619565
CG8595-PA	2R	147522_at	2	0.110272	5	0	57	13	1168	4.25257	0.579824
CG8602-PA	3L	154884_at	4	0.0302979	2	4	8	2	299	4.11371	0.118132
CG8603-PB	2R	153004_at	7	0.0192359	5	2	17	8	575	3.74957	1
CG8606-PA	3L	153486_at	2	0.0026455	6	1	32	12	501	4.77046	0.661832
CG8611-PB	X	151879_at	4	-0.059747	9	12	27	21	687	3.33333	0.432636
CG8612-PA	3L	153216_at	3	0.0365217	5	1	7	6	144	3.86806	0.333075
CG8613-PA	2R	152509_at	2	0.0584071	6	5	39	9	647	4.29057	0.109629
CG8632-PB	2R	147110_at	4	0.0289681	3	5	33	21	515	4.26408	0.262417
CG8643-PA	2R	146821_at	2	-0.00946691	13	4	34	12	658	4.17173	1
CG8644-PA	3R	149831_at	3	-0.0396341	4	2	16	3	272	5.15074	0.562281
CG8654-PA	2R	153087_at	3	0.0469209	3	7	14	8	365	4.56438	0.128281
CG8668-PA	2L	154502_at	2	0.0300501	4	1	25	9	457	3.58425	1
CG8693-PA	2R	146808_at	5	-0.0770917	6	2	14	16	483	4.11387	0.238408
CG8738-PA	2R	146827_at	2	-0.0010367	3	2	13	11	354	3.96045	1
CG8773-PA	3R	141327_at	5	0.0504263	5	4	44	9	743	4.52759	0.0823107
CG8780-PA	3L	149068_at	2	-0.0635965	0	5	25	8	616	4.84416	0.00256404
CG8809-PA	2R	153853_at	2	-0.00599627	5	6	50	23	1247	3.76985	0.176658
CG8814-PA	2L	154349_at	3	0.0354781	3	2	7	5	261	3.29885	1
CG8815-PB	2R	141716_at	3	0.0317411	8	9	66	16	1653	4.50212	0.0109675
CG8817-PA	2L	154454_at	7	0.0138675	3	15	25	19	1339	3.68409	0.00491223
CG8851-PA	2L	145718_at	3	0.0993187	9	6	16	5	445	3.58876	0.46459
CG8853-PA	2L	145722_at	2	-0.00163302	3	4	11	4	309	4.59223	0.342621
CG8858-PA	2R	153039_at	2	-0.0885261	5	12	54	28	1208	3.25248	0.00705478
CG8878-PA	2R	154159_at	2	-0.0333863	9	6	15	23	826	4.51937	0.226799
CG8909-PB	X	152587_at	3	0.105041	1	4	11	70	1613	3.47055	0.537454
CG8925-PA	3R	149999_at	5	-0.0240384	4	2	37	4	566	5.32332	0.162495
CG8954-PA	2L	154083_at	5	0.113917	3	15	19	26	928	3.22737	0.0795737
CG8963-PA	2R	141470_at	8	0.0210019	1	7	5	7	479	4.84551	0.324561
CG8965-PA	2L	151809_at	3	-0.0111183	4	1	21	6	314	3.58917	1
CG8983-PA	2R	152545_at	3	-0.013624	4	1	21	5	405	3.97284	1
CG8987-PA	2L	143008_at	3	0.00434786	19	5	105	14	876	4.48059	0.318216
CG8991-PA	2R	152878_at	3	0.00632213	5	3	31	8	665	3.75789	0.367313
CG9005-PA	2R	147023_at	4	-0.054486	5	6	45	18	1051	4.39867	0.159071
CG9009-PA	X	151885_at	3	-0.0457357	4	1	16	8	413	3.15496	1
CG9027-PA	2R	142399_at	2	0.0361272	3	3	4	2	150	4.22667	1
CG9028-PA	3L	154974_at	2	-0.0193405	11	6	26	14	786	4.16285	1
CG9045-PA	X	154135_at	2	0.0722308	0	10	7	6	472	3.91949	0.00748908
CG9071-PB	2R	142369_at	9	-0.0324703	3	5	29	43	1989	3.99749	1
CG9086-PA	X	154592_at	3	0.0765948	2	27	29	43	1335	3.97453	0.000729699
CG9107-PA	2L	154505_at	3	-0.0987816	4	3	13	2	218	4.33028	0.274322
CG9148-PA	3L	144088_at	3	-0.00294985	3	6	5	4	258	2.94574	0.637186
CG9165-PA	3L	151808_at	4	0.0282828	3	3	6	14	530	3.80755	0.62785
CG9206-PA	3L	143177_at	5	-0.0258597	3	13	78	17	1050	4.99619	1.31e-06
CG9211-PA	2L	151944_at	2	-0.0904821	7	1	27	16	610	3.77705	0.242268
CG9216-PA	X	151936_at	5	0.0249265	12	10	25	22	1164	3.69588	1
CG9239-PA	2L	154707_at	7	0.103614	8	2	23	12	943	4.21739	0.468939
CG9256-PA	2L	151002_at	2	0.060606	2	4	13	21	1008	3.90476	1
CG9295-PB	3L	149057_at	2	-0.0434036	2	6	26	9	321	4.54206	0.0143337
CG9297-PB	3R	142523_at	7	0.0172745	8	1	39	10	831	4.26474	1
CG9305-PA	2L	141858_at	4	-0.0507076	3	7	10	8	538	5.36803	0.25431
CG9311-PA	3L	142986_at	2	-0.0641137	8	4	103	27	1318	3.50303	0.294934
CG9312-PA	3R	152263_at	2	0.00422782	8	3	3	2	163	3.56442	1
CG9342-PA	2L	141458_at	2	-0.0488127	7	6	23	15	679	4.17968	0.749924
CG9394-PA	2R	147601_at	2	0.0831227	5	2	53	8	526	3.72624	0.272338
CG9412-PA	3R	154561_at	6	0.0741724	3	2	17	20	584	4.42123	0.656035
CG9416-PA	2R	147493_at	2	0.0765572	4	1	36	13	599	3.93656	1
CG9431-PA	2L	142425_at	2	0	5	5	7	8	243	2.46091	1
CG9448-PA	3R	152844_at	6	-0.0654312	3	2	17	12	535	3.02056	1
CG9484-PA	3R	143227_at	5	0.0267069	9	9	47	34	2128	3.92387	0.603833
CG9485-PB	2R	154730_at	4	0.00103247	10	1	72	20	1290	4.42713	0.453787
CG9487-PA	2L	141879_at	3	-0.0605777	13	9	50	31	1497	3.92652	0.810812
CG9492-PA	3R	149573_at	4	-0.0623053	5	1	161	29	3998	4.11181	1
CG9504-PA	X	145090_at	2	-0.043577	10	10	38	17	466	3.67167	0.174611
CG9533-PA	X	143329_at	2	0.000386365	7	2	45	31	1874	3.55123	0.471925
CG9582-PA	2L	146063_at	2	0.0348482	2	6	9	6	202	3.84653	0.193027
CG9587-PA	3L	148750_at	3	-0.0284154	20	11	43	19	1158	3.40155	0.645608
CG9589-PA	3R	149973_at	3	0.0351307	2	3	14	7	183	4.61749	0.340225
CG9623-PB	X	143200_at	10	0.0204778	5	4	52	20	1155	3.48831	0.438771
CG9631-PA	3R	152181_at	2	0.0963429	5	6	11	4	303	4.50495	0.227971
CG9634-PA	X	154010_at	3	-0.0118308	0	6	17	7	751	3.60985	0.00288998
CG9635-PD	2R	141591_at	7	0.0373678	22	7	70	32	2150	4.65209	0.499804
CG9646-PA	2R	147346_at	3	0.0300704	3	5	22	11	742	4.75741	0.225231
CG9660-PA	2L	154386_at	4	0.0369946	22	19	56	29	1509	2.90921	0.240236
CG9663-PA	2L	152940_at	2	-0.0349828	5	5	43	14	646	4.21672	0.131826
CG9674-PA	3L	153030_at	3	0.10556	5	2	69	25	1677	3.2254	1
CG9695-PA	3L	143118_at	4	0.0134403	11	6	101	31	1802	4.03996	0.36968
CG9702-PA	3R	150901_at	2	0.00330523	2	3	18	20	523	3.23327	1
CG9706-PA	3L	141738_at	3	0.0348698	6	3	28	4	423	3.73759	0.165058
CG9707-PA	2R	141563_at	2	-0.0667961	4	5	18	13	441	2.76644	0.705301
CG9731-PA	3R	149530_at	3	-0.0869564	7	2	11	5	216	3.25463	1
CG9753-PA	3R	150872_at	3	-0.0325553	6	1	26	12	625	4.296	0.653868
CG9764-PA	3R	153735_at	3	0.0665304	4	2	30	14	835	4.42395	1
CG9801-PA	3R	152892_at	2	0.0539372	3	3	34	8	579	3.72712	0.123814
CG9828-PA	2L	146313_at	2	-0.0147384	2	7	15	5	306	4.38889	0.0140446
CG9852-PA	3R	154388_at	2	-0.005861	3	5	15	5	206	4.54369	0.0912855
CG9856-PA	2R	142593_at	5	0.0595126	2	5	30	29	1100	4.00545	0.428331
CG9864-PA	2R	147533_at	2	-0.0909422	2	4	41	9	384	5.01042	0.0216426
CG9886-PA	2L	141414_at	9	-0.00195852	8	2	22	10	388	3.79381	0.695621
CG9889-PA	2R	147771_at	2	-0.0359784	1	4	11	13	341	4.77126	0.370132
CG9941-PA	X	154676_at	2	0.000590638	0	5	8	15	601	3.12479	0.28083
CG9945-PA	2R	147558_at	2	0.0848962	3	9	7	9	374	3.54813	0.434325
CG9951-PA	3L	152481_at	4	-0.0344828	7	3	24	12	439	4.22096	1
CG9953-PA	3L	148295_at	2	0.0235473	5	6	20	7	387	4.31525	0.135468
CG9961-PA	2L	145662_at	2	0.0751818	6	4	20	20	335	4.2597	0.72782
CG9970-PA	3L	148071_at	4	-0.0116579	3	12	3	17	209	4.66507	1
CG9993-PA	2R	147578_at	2	0.125516	3	2	12	11	320	4.56562	1
CG9995-PA	3R	144189_at	2	-0.0287573	30	19	52	28	3101	3.93325	0.708489

## Sheet: 5'UTR_MK
CG	ARM	probeset	numprobes	sim%chg	Npoly	Nfix	Spoly	Sfix	nt	AvgL	FETpval		CG	computed gene number
CG10033-PA	2L	142251_at	7	0.021242	4	3	26	8	372	3.20161	0.360849		ARM	chromosome arm
CG10060-PA	3L	142678_at	6	0.0814155	9	5	13	4	356	3.83427	0.69275		probeset	AFFY probe set
CG10119-PA	2R	154588_at	5	0.0408119	3	6	31	9	156	3.60256	0.0164441		numprobes	number of probes
CG10152-PA	3R	152429_at	4	-0.0662144	4	5	15	3	762	4.16273	0.072107		sim%chg	sim % change in expn from mel-sim ancestor
CG10234-PA	2L	152791_at	4	-0.0418995	2	3	4	7	127	5	1		Npoly	counts of 5'UTR polymorphisms
CG10238-PA	3R	151881_at	2	-0.0732909	5	2	13	4	259	5	1		Nfix	counts of 5'UTR fixations
CG10307-PA	2R	152707_at	2	0.0623737	2	7	11	6	100	5.96	0.0968421		Spoly	counts of synonymous polymorphisms
CG10359-PA	3L	153266_at	3	-0.115181	4	1	20	6	121	5.96694	1		Sfix	counts of synonymous fixations
CG10362-PA	X	144908_at	3	0.072312	1	6	5	29	244	3.87705	1		MKcodons	number of codons analyzed
CG10372-PA	2L	152677_at	5	-0.000494902	5	10	14	12	403	5.91811	0.330016		avgsample	average number of simulans lines
CG10415-PA	3L	152355_at	4	-0.00437112	7	2	12	8	177	4.83616	0.431082		FETpval	Fisher's Exact Test p-value
CG10420-PA	3R	153052_at	2	-0.0318287	3	2	24	7	110	4.47273	0.581026
CG10426-PA	3L	148649_at	2	0.0473283	6	2	39	16	368	5.2337	1
CG10446-PA	2L	152989_at	2	-0.20107	9	3	13	12	294	5.62925	0.286327
CG1049-PA	3L	155144_at	4	0.0423358	6	2	7	13	290	4.62414	0.0956522
CG10541-PA	3L	148236_at	2	-0.0185368	4	2	8	3	81	4.90123	1
CG10590-PA	3L	148229_at	3	-0.0527013	6	0	14	16	140	4.4	.
CG10593-PA	2L	154431_at	3	0.0327869	6	3	34	8	288	3.63194	0.384893
CG10622-PA	3L	142078_at	2	0.0149596	4	1	27	7	130	5.26923	1
CG10641-PA	2L	141598_at	5	0.125861	4	4	7	6	314	3.55732	1
CG10687-PA	2L	152066_at	2	-0.000363817	4	5	26	7	102	4.5098	0.0899836
CG10698-PA	3L	148654_at	3	0.00970874	11	6	31	2	421	3.02375	0.013412
CG10704-PA	3L	148659_at	3	-0.0170349	10	0	32	7	283	4.18375	0.318569
CG10776-PA	3L	142339_at	2	0.0570634	4	6	35	8	331	5.59819	0.014394
CG10777-PB	X	142443_at	2	0.293355	1	12	9	30	448	3.97098	0.418598
CG10874-PA	2L	145623_at	3	0.0609244	4	1	8	4	92	3	1
CG10915-PA	2R	147417_at	3	0.0395349	3	6	12	7	266	5.77444	0.227536
CG10960-PB	3L	153366_at	2	-0.00951781	9	2	25	4	400	3.6175	1
CG10966-PA	X	152920_at	8	0.0569456	10	11	36	17	937	3.73319	0.118953
CG1098-PA	3R	144182_at	2	-0.0745399	4	5	7	12	449	4.84855	1
CG10988-PA	X	142503_at	3	0.172986	3	8	7	17	220	3.60909	1
CG1100-PA	3R	152365_at	2	-0.0195368	3	2	5	20	197	3.36548	0.101975
CG11025-PA	2R	151625_at	3	0.554702	5	1	28	5	119	4.2521	1
CG11130-PA	X	141535_at	2	0.000667969	1	4	9	10	74	3.98649	0.357708
CG11176-PA	X	153477_at	3	-0.145038	5	12	2	4	382	4.45288	1
CG11280-PA	3L	152335_at	4	-0.0605964	12	2	38	7	441	5.6576	1
CG1129-PA	3R	153400_at	3	0.0178412	3	4	4	10	192	2.64062	0.638442
CG11295-PA	2R	154043_at	3	-0.0535301	1	4	20	21	139	5.48201	0.356559
CG11299-PA	2R	154871_at	3	0.150411	7	9	12	3	867	3.98616	0.0658929
CG1136-PA	3L	153059_at	2	0.0206422	9	4	18	3	326	3.87117	0.386772
CG11376-PA	2L	153716_at	2	-0.0207366	0	5	11	44	84	5.14286	0.573262
CG1139-PA	3L	148019_at	2	-0.00520322	5	1	14	8	140	4.68571	0.629623
CG11474-PA	2R	153489_at	3	0.0187993	2	5	13	7	122	4.57377	0.185024
CG11486-PG	3L	153822_at	5	0.0747076	4	10	19	6	524	2.86069	0.00651279
CG11494-PA	3L	154831_at	3	0.0192486	2	5	8	23	302	2.17881	1
CG11546-PA	2R	152855_at	3	0.0682436	11	9	10	5	613	4.36215	0.728237
CG11567-PA	2L	141208_at	9	0.0341106	6	4	40	12	347	4.08646	0.266053
CG11621-PA	3L	151675_s_at	6	-0.0100058	10	7	88	25	395	4.79747	0.127694
CG11676-PA	3R	149601_at	3	-0.0165168	5	2	6	3	125	4.96	1
CG11709-PA	X	144882_at	2	0.0461819	2	7	4	1	349	3.4957	0.0909091
CG1172-PA	3R	149327_at	3	0.0785353	3	5	2	8	212	4.8066	0.607843
CG11802-PA	X	154533_at	6	0.0400978	2	3	8	6	193	3.97409	0.628483
CG11836-PA	3R	154345_at	3	-0.222518	10	2	4	4	305	3.8918	0.161094
CG11849-PA	3R	154929_at	2	-0.0389089	4	2	25	9	370	2.24054	1
CG11857-PA	3R	150569_at	5	0.0262186	2	6	3	5	429	4.55012	1
CG11866-PA	2R	153179_at	3	-0.0667976	2	6	11	7	234	4.60256	0.201556
CG11874-PA	3R	150805_at	2	-0.0866349	4	6	21	16	276	3.5471	0.47961
CG11915-PA	3L	152688_at	4	-0.0759298	11	2	30	6	547	4.28519	1
CG11987-PA	3R	154596_at	6	0.0284541	5	1	14	8	158	2	0.629623
CG12004-PA	3L	151742_at	4	0.00172412	11	4	12	1	333	3.86486	0.333333
CG12026-PA	3L	141428_at	2	-0.0303963	3	2	11	4	232	5.81897	0.612616
CG12030-PA	3L	154410_at	4	0.0866815	4	6	8	3	467	4.21627	0.198381
CG12054-PA	3R	141220_at	5	-0.0706782	5	7	12	8	546	5.11355	0.467015
CG12066-PA	3R	143095_at	3	0.0553102	2	3	5	2	155	3.9871	0.558081
CG12073-PA	3R	153520_at	5	-0.0606536	8	7	15	7	981	4.4261	0.493343
CG12084-PA	3L	153456_at	3	0.116894	10	4	16	6	375	5.74133	1
CG12094-PA	X	144783_at	3	-0.0586207	3	8	4	7	452	3.26991	1
CG12125-PA	X	153237_at	4	0.0360944	9	9	8	13	394	4.85025	0.527909
CG12140-PA	2R	146911_at	4	-0.0392157	10	2	21	9	320	5.79688	0.46377
CG12143-PA	2R	151813_at	2	-0.00594899	10	9	7	1	250	4.096	0.189541
CG12191-PA	3L	152668_at	3	0.0402349	10	9	16	3	478	4.88912	0.0788907
CG12212-PA	X	152338_at	3	0.124132	3	6	23	30	440	3.24318	0.72218
CG12238-PA	X	153702_at	3	0.124706	3	8	28	32	691	4.05644	0.326987
CG12241-PA	3R	154604_at	3	0.0643814	6	0	30	13	134	4.23134	0.174937
CG1227-PA	3R	153896_at	3	-0.104554	13	9	14	5	224	5.73214	0.509952
CG12276-PA	3R	154656_at	2	0.0167985	6	1	8	11	138	4.47826	0.0808696
CG12295-PB	2R	141545_at	5	0.0233052	10	6	34	5	454	4.88326	0.0614615
CG12333-PA	3R	152706_at	2	0.0330788	11	1	22	6	217	3	0.652079
CG12352-PA	2R	147018_at	2	0.0252863	1	6	9	1	110	2.99091	0.00365076
CG12404-PA	2L	142381_at	5	0.0619335	8	0	10	7	84	4	0.0573081
CG12478-PA	3L	148723_at	12	-0.0351438	5	4	3	4	707	3.31825	1
CG12489-PA	2R	147683_at	10	0.0240283	3	3	19	3	481	3.68399	0.0913043
CG1264-PA	3R	143230_at	3	-0.0620347	2	3	21	4	204	4.36765	0.067934
CG12749-PA	3R	152021_at	2	-0.0841318	1	6	10	6	86	3.19767	0.0686499
CG12843-PA	2R	146712_at	4	-0.0361613	6	3	4	3	193	3.19689	1
CG12869-PA	2R	147208_at	2	-0.0519126	7	1	27	4	208	4.06731	1
CG12876-PA	3R	154332_at	3	0.0418481	5	7	27	17	200	5.58	0.325195
CG12918-PA	2R	152301_at	2	-0.0198676	4	4	2	4	217	4.99539	0.62704
CG12950-PA	3R	152620_at	3	-0.0235294	8	8	24	12	523	4.24474	0.355871
CG12991-PA	X	145249_at	4	0.0163529	4	8	10	6	316	4.96203	0.25186
CG13004-PA	X	145218_at	2	0.0519046	3	3	2	5	49	3.08163	0.592075
CG13025-PA	3L	148914_at	2	0.029757	13	7	31	9	190	5.92632	0.35989
CG13123-PA	2L	146107_at	2	0.0452916	3	2	7	11	61	4	0.617522
CG1320-PA	3L	148041_at	3	0.153409	1	6	7	3	20	5	0.0497738
CG13316-PA	X	144450_at	2	-0.0177972	7	5	6	6	520	4.23462	1
CG13349-PA	2R	147178_at	2	-0.180816	4	2	14	5	86	4.44186	1
CG13475-PA	3L	148755_at	7	-0.0779858	23	12	22	2	643	3.63297	0.0292354
CG13623-PA	3R	150516_at	3	-0.0142572	12	8	10	5	196	5.65306	0.737196
CG13626-PA	3R	154785_at	6	-0.0241709	5	2	16	6	90	4.63333	1
CG13695-PB	3L	148988_at	2	0.130682	5	4	7	1	333	4.53453	0.294118
CG13777-PB	2L	154643_at	5	0.0601491	9	0	26	13	337	3.00593	0.0896143
CG1381-PA	2R	141230_at	2	0.0305344	2	5	11	5	90	3.98889	0.168798
CG13852-PA	3R	141262_at	7	-0.000694169	6	2	5	3	402	5.24378	1
CG13893-PA	3L	147934_at	2	0.066423	4	4	7	12	525	4.60381	0.675362
CG13907-PA	3L	147949_at	4	0.000229796	3	7	31	26	899	4.06785	0.186316
CG13917-PA	3L	152640_at	4	-0.0391493	9	3	67	27	344	4.37209	1
CG13927-PA	3L	142275_at	2	-0.0866846	9	3	23	15	293	4.78157	0.497324
CG13928-PA	3L	147991_at	6	0.0400569	4	1	9	4	373	4.68901	1
CG13933-PA	3L	148001_at	2	0.0251651	3	10	12	18	321	3.99688	0.487065
CG1395-PA	3R	141264_at	4	-0.100223	5	13	14	4	706	3.86261	0.00670955
CG14186-PA	3L	149089_at	4	0.187001	2	3	11	10	407	3.24079	1
CG14222-PA	X	142788_at	3	0.0214007	5	2	2	3	85	2.56471	0.558081
CG14224-PA	X	142855_at	2	-0.0253772	2	4	4	8	210	3.5619	1
CG14226-PA	X	142932_at	4	0.0547084	0	13	18	26	454	4.62335	0.00512425
CG14271-PB	X	144445_at	4	-0.0556745	3	5	4	11	220	2.52727	0.65702
CG14290-PB	3R	152291_at	2	0.0193715	2	3	5	2	303	3.0396	0.558081
CG14314-PA	3R	150119_at	3	0.170462	2	4	9	5	108	2	0.335913
CG14408-PA	X	152777_at	2	0.0248695	2	3	8	8	223	3.96861	1
CG1443-PA	3R	150796_at	8	-0.0314719	6	4	10	7	359	4.83008	1
CG1444-PA	X	144664_at	4	0.00465982	6	2	4	5	415	3.05783	0.334842
CG14517-PA	3R	150800_at	4	-0.0376344	0	5	10	6	81	4.95062	0.0350877
CG14521-PA	3R	152164_at	5	-0.0136927	13	8	10	2	1267	4.46093	0.259314
CG1453-PA	X	144850_at	2	0.0757705	0	7	11	25	279	3.94265	0.162826
CG1455-PA	3R	143579_at	3	-0.089573	3	3	16	5	285	4.50877	0.319104
CG1458-PA	3R	150816_at	2	-0.176084	2	5	5	2	80	5.5	0.286131
CG14609-PA	3R	149429_at	3	-0.0124363	4	4	39	9	100	4.98	0.0744429
CG14689-PA	3R	149638_at	3	-0.086871	3	4	3	7	77	2.58442	0.643665
CG1469-PA	3R	143784_at	4	-0.0161266	2	4	5	2	392	5.71939	0.286131
CG14712-PA	3R	155003_at	2	0.198444	2	3	13	26	159	2.71698	1
CG14764-PA	2R	154856_at	3	-0.0430636	21	10	13	11	698	4.73066	0.403284
CG14801-PB	X	144002_at	2	-0.0849275	3	8	4	14	536	4.35821	1
CG14866-PA	3R	149948_at	2	0.000946922	7	3	12	4	438	4.17352	1
CG14895-PA	3R	150016_at	5	0.0294117	7	13	13	12	859	2.85565	0.36664
CG14899-PA	3R	150021_at	3	-0.0485714	15	20	5	6	333	3.72072	1
CG14919-PA	2L	146225_at	2	0.0123491	9	2	3	4	224	4.69643	0.141403
CG14948-PA	X	145171_at	4	-0.021647	4	3	5	6	372	2.77419	1
CG14992-PA	3L	152327_at	2	0.0100377	16	7	64	8	722	3.96537	0.0449121
CG1500-PA	X	143171_at	2	-0.0245263	9	9	27	24	513	3.90058	1
CG15092-PA	2R	141242_at	5	0.0372331	6	2	12	4	156	4.69872	1
CG15138-PA	2L	146398_at	4	-0.0584657	5	3	8	3	397	3.44836	1
CG1515-PA	X	154675_at	2	0.0677206	7	4	4	5	194	4.35052	0.653417
CG15151-PA	2L	152111_at	6	0.0886327	8	6	20	9	644	3.06832	0.506826
CG15177-PA	3R	149415_at	6	0.0615859	5	3	5	4	91	3.67033	1
CG15211-PA	X	144827_at	5	-0.00590612	3	3	2	5	141	5.30496	0.592075
CG15251-PA	X	144775_at	2	-0.0724638	3	2	4	3	140	5.22143	1
CG1528-PB	3R	144336_at	3	-0.0223395	1	6	22	15	283	4.28975	0.0420012
CG15312-PA	X	154997_at	6	-0.00976936	3	3	3	4	401	4.20698	1
CG1542-PA	3R	154456_at	3	-0.078481	4	5	16	12	118	3.83051	0.703389
CG15515-PA	3R	150856_at	6	-0.0257211	15	15	3	2	406	3.90148	1
CG15520-PA	3R	153068_at	2	0.0814197	4	1	6	4	65	4.84615	0.6004
CG15628-PA	2L	145780_at	2	-0.00178538	16	7	3	2	1294	3.95904	1
CG15658-PA	2R	152886_at	3	0.0149444	16	11	14	6	230	2.37391	0.546044
CG15678-PA	2R	147631_at	2	-0.0208057	6	3	4	2	273	3.86447	1
CG15735-PA	X	144912_at	7	0.0409326	3	14	2	4	458	3.71397	0.575619
CG1582-PA	X	152095_at	2	-0.0443173	0	8	20	32	102	2.93137	0.0431343
CG1599-PA	2R	146906_at	2	-0.0225173	4	5	3	3	286	4.03147	1
CG1673-PA	X	145006_at	3	0.147678	6	2	2	4	294	4.66327	0.277389
CG16752-PA	X	144522_at	2	-0.056822	7	7	6	4	395	3.92405	0.69683
CG16857-PA	2L	152364_at	2	-0.0204082	8	1	27	18	279	5.98925	0.136911
CG16896-PA	2R	141743_at	2	0.237223	8	5	7	32	201	4.33831	.
CG16926-PA	2R	141315_at	4	-0.00312682	12	4	3	2	203	4.74384	0.597523
CG16975-PB	2L	153821_at	3	0.00857928	13	3	48	16	260	4.08846	0.74953
CG16987-PA	2L	152579_at	4	-0.0319356	15	5	30	7	441	4.80726	0.73553
CG17002-PB	2R	154950_at	3	-0.059658	8	10	10	5	437	5.32494	0.29643
CG17032-PA	3L	148834_at	2	-0.102514	6	2	19	4	377	4.55438	0.63439
CG17033-PA	3L	154942_at	5	-0.0622276	9	3	8	8	172	3.94767	0.253002
CG17104-PA	2L	153885_at	3	0.00311901	4	2	17	12	230	5.2	1
CG17184-PA	3R	142901_at	3	0.033893	1	10	5	7	225	4.41333	0.154953
CG1721-PA	3R	152504_at	3	-0.00404202	5	2	8	4	179	5.83799	1
CG17246-PA	2R	152538_at	4	0.000265098	6	2	25	7	183	4.76503	1
CG17259-PA	2L	142167_at	5	0.0959345	13	4	15	10	204	5.58824	0.33076
CG17348-PA	2L	154716_at	4	-0.0658041	5	2	22	8	341	5.46041	1
CG17349-PA	2L	146487_at	5	-0.00848392	5	5	13	6	129	4.24031	0.431998
CG17437-PA	X	144410_at	4	-0.00591711	3	7	8	3	260	5.06538	0.0861089
CG17492-PA	2L	153089_at	3	0.0577454	10	9	27	20	444	4.98649	0.787908
CG17572-PA	2L	146475_at	7	-0.0244821	2	5	7	4	97	5.65979	0.334842
CG17646-PA	2L	141573_at	2	-0.0211797	5	9	20	4	517	4.78723	0.0047827
CG17724-PA	2R	141244_at	3	-0.0231526	10	5	7	5	842	3.35154	0.706331
CG1774-PA	3R	152159_at	2	0.0648827	3	6	18	6	297	4.30976	0.0440734
CG1775-PA	3R	154087_at	5	0.0337154	12	1	24	11	566	5.31095	0.138844
CG1782-PA	2R	152946_at	3	0.0594708	2	5	23	22	264	5.95076	0.42171
CG18124-PA	2L	144229_at	3	0.0228471	3	2	13	7	101	3.9604	1
CG18265-PA	3L	148954_at	3	-0.0209636	6	3	65	11	483	4.85093	0.163432
CG18476-PA	3R	142379_s_at	2	-0.0917828	5	2	60	16	87	4.6092	0.641905
CG18522-PA	3R	154786_at	3	0.00338832	2	6	72	12	184	4.66848	0.000564456
CG18549-PA	3R	149779_at	5	0.0440945	3	8	15	5	313	5.40575	0.0208509
CG1856-PC	3R	154445_at	3	-0.0352408	2	5	10	12	439	3	0.664527
CG18596-PA	3R	151728_at	4	-0.013925	1	7	31	18	65	4.61538	0.016329
CG18608-PA	2R	141500_at	5	-0.0313212	1	7	17	2	122	4.2623	0.000295936
CG18657-PA	X	143841_at	7	0.00437637	32	8	24	11	479	4.4739	0.295691
CG1873-PA	3R	143142_at	8	0.104567	1	4	8	1	158	4.81013	0.022977
CG18783-PB	2L	154607_at	3	0.0316133	9	10	22	12	590	3.57966	0.255717
CG18811-PA	3L	142148_at	2	0.0839552	2	3	23	23	171	4.53216	1
CG1882-PA	2R	146771_at	2	-0.0306966	2	3	8	3	289	4.97578	0.299451
CG1907-PA	3R	141757_at	3	0.0443653	3	3	25	5	448	5.20536	0.108591
CG1910-PA	3R	155107_at	2	-0.0635859	1	4	5	9	327	3.05199	1
CG2010-PA	3R	153001_at	3	-0.028777	1	4	18	5	96	4.91667	0.025641
CG2061-PA	X	142755_s_at	2	0.152396	4	5	3	2	249	4.43373	1
CG2076-PA	X	142756_at	2	0.0638571	3	5	13	10	167	4.4491	0.433148
CG2087-PA	3R	149333_at	4	0.0452974	2	3	48	27	269	4.44981	0.357946
CG2101-PA	3L	148067_at	2	0.0835434	8	1	4	5	81	3.33333	0.131222
CG2121-PA	2R	152256_at	3	0.137726	2	3	4	8	143	3.88811	1
CG2128-PA	3R	154196_at	5	-0.0216685	10	2	24	5	235	5.50213	1
CG2162-PA	3L	154920_at	2	0.0300079	4	4	15	8	458	4.65721	0.675719
CG2258-PA	X	154749_at	3	0.112895	17	22	17	3	868	2.88594	0.00253611
CG2259-PA	X	144677_at	2	0.143103	2	3	20	9	297	4.3569	0.31926
CG2262-PA	X	144094_at	5	-0.064947	3	13	4	5	740	4.60135	0.20491
CG2331-PA	2R	153155_at	3	0.0219869	3	2	7	19	118	4.9322	0.295514
CG2368-PB	2R	154654_at	3	-0.0136719	4	7	7	6	686	3.88338	0.444188
CG2507-PB	3R	155083_at	3	-0.00644282	3	2	65	23	274	4.68613	0.608252
CG2637-PA	2L	143030_at	5	0.00507968	2	8	12	15	247	4.04858	0.260327
CG2699-PA	2L	154995_at	4	-0.0568075	4	7	1	17	477	4.89727	0.0539093
CG2762-PA	2L	153762_at	3	-0.00728155	6	3	12	19	538	3.69888	0.25343
CG2818-PA	2L	154114_at	2	-0.0127765	8	5	20	10	308	4.91558	0.742244
CG2928-PA	2R	153413_at	3	0.0917722	3	2	3	4	382	2.88743	1
CG2950-PA	2L	152068_at	2	-0.116587	3	2	9	6	195	4.32308	1
CG2970-PA	2R	141550_at	2	0.0297569	3	4	12	4	199	4.88442	0.181896
CG2976-PA	2L	154362_at	3	0.117716	4	4	5	4	59	4.11864	1
CG2991-PA	2L	153630_at	3	0.111614	11	4	27	6	476	5.36555	0.702818
CG30023-PA	2R	152832_at	4	-0.0961653	8	9	26	10	524	4.8874	0.123855
CG30118-PA	2R	147439_at	2	0.0805953	3	4	7	5	445	4.3191	0.649917
CG30152-PA	2R	147569_at	2	0.0704103	2	3	3	2	153	3	1
CG3036-PA	2L	151989_at	2	0.0299061	6	3	26	4	433	4.29099	0.319015
CG3039-PA	X	153374_at	5	0.0233574	5	9	6	9	618	4.27508	1
CG30491-PA	2R	146753_at	2	0.0163934	5	6	6	5	261	4.18774	1
CG30499-PA	2R	153656_at	3	0.0192344	8	8	10	3	213	5.98592	0.249034
CG3073-PA	X	142079_at	2	-0.0479211	3	5	4	9	447	3.96644	1
CG31022-PA	3R	150892_at	3	0.502203	7	7	14	7	269	3.07063	0.482953
CG3104-PA	2L	145679_at	3	-0.0139515	7	2	20	9	403	4.22333	1
CG31052-PA	3R	150405_at	2	-0.0457457	3	4	4	6	246	5.09756	1
CG31057-PA	3R	150744_at	13	0.00442714	12	8	7	0	316	3.93038	0.0681328
CG31098-PA	3R	150580_at	6	0.0565597	8	2	26	4	93	3.56989	0.628734
CG31108-PA	3R	142057_at	3	-0.0407928	2	3	30	5	339	4.31563	0.0457016
CG31137-PC	3R	150492_at	6	-0.0739197	5	2	9	8	34	5	0.652937
CG31145-PA	3R	150459_at	7	-0.0495602	12	16	5	3	793	3.78436	0.433849
CG31150-PA	3R	152020_at	3	-0.117104	3	2	18	37	221	5.11312	0.332335
CG31163-PB	3R	150347_at	7	-0.0347978	24	7	16	9	1061	5.20547	0.373863
CG31216-PA	3R	150215_at	4	-0.0111815	8	4	13	4	315	4.62857	0.682825
CG31256-PA	3R	154601_at	3	-0.104803	7	3	47	7	145	4.67586	0.181829
CG31284-PA	3R	153412_at	2	-0.0199014	14	4	48	18	264	4.50758	0.76993
CG31367-PA	3R	152720_at	5	0.0384703	5	16	8	9	586	2.81399	0.177618
CG31475-PA	3R	150183_at	6	-0.0717284	18	8	11	3	1049	3.34318	0.715175
CG31543-PC	3R	152918_at	2	0.0497598	3	13	10	3	409	3.87286	0.00285791
CG31547-PB	3R	152262_at	4	-0.0685579	2	5	32	13	341	4.42815	0.040884
CG31663-PA	2L	145606_at	5	-0.0162522	6	10	19	7	467	4.1863	0.0291248
CG3167-PA	2R	154305_at	4	-0.0242619	3	3	13	10	208	4.78365	1
CG31694-PA	2L	145680_at	4	0.0474291	7	11	9	7	800	5.30375	0.492106
CG31716-PA	2L	146153_at	2	0.0494753	3	2	29	10	328	4.90549	0.602655
CG31729-PB	2L	154077_at	3	0.018641	13	11	42	7	614	5.31596	0.00772793
CG31811-PA	2L	151438_at	3	-0.0343008	4	2	50	11	321	3.39564	0.329232
CG3193-PA	X	154046_at	2	0.0436847	2	5	7	13	95	5.95789	1
CG32066-PB	3L	148530_at	4	-0.0917225	5	3	4	5	345	3.53333	0.637186
CG32130-PA	3L	148716_at	6	-0.0456167	3	2	20	8	637	3.99215	0.6269
CG32139-PA	3L	152109_at	4	0.00243763	5	1	23	7	292	4.00342	1
CG32149-PA	3L	151612_at	2	-0.0248317	5	5	14	5	522	4.30077	0.243861
CG32171-PB	3L	148922_at	8	0.0327161	2	3	18	4	287	4.38676	0.0913043
CG32300-PB	3L	142072_at	2	-0.0587571	7	0	39	20	229	3.869	0.0917216
CG32392-PA	3L	151312_at	7	0.0291777	7	2	19	3	100	3	0.612532
CG32423-PA	3L	153372_at	7	-0.0341	7	3	11	3	347	3.91354	0.665332
CG32432-PA	3L	149153_at	5	0.0208333	6	1	38	12	324	4.79938	1
CG32479-PA	3L	142762_at	3	-0.0496119	3	6	38	24	417	3.42926	0.154015
CG32485-PA	3L	152676_at	3	-0.0114101	2	4	6	2	184	5.20109	0.277389
CG32533-PA	X	154576_at	2	-0.149698	1	4	22	26	42	4.64286	0.373602
CG32541-PA	X	153840_at	8	-0.0609202	11	7	25	14	924	3.79654	1
CG32560-PA	X	145261_at	6	-0.00294453	2	4	41	19	226	3.80531	0.172139
CG32600-PA	X	145067_at	4	-0.0316206	10	7	3	5	942	3.7983	0.410984
CG3263-PA	3L	155037_at	3	0.0228921	6	7	5	6	476	5.96639	1
CG32635-PA	X	142267_at	4	-0.03425	5	12	11	7	505	4.10891	0.0922152
CG32676-PA	X	144823_at	3	0.0453841	7	7	17	30	708	4.81921	0.369891
CG3268-PA	2R	152190_at	2	0.00199735	1	9	12	20	278	2.70863	0.134423
CG32698-PA	X	153025_at	3	-0.0449645	11	8	7	8	396	3.70455	0.73028
CG32758-PA	X	144544_at	5	0.013497	0	5	8	5	207	2.11594	0.0359477
CG3299-PA	X	143459_at	4	0.115908	2	8	8	10	246	4.96748	0.2474
CG3313-PA	3R	154063_at	3	-0.229467	3	6	15	12	175	5.07429	0.443017
CG33143-PC	2R	147688_at	10	-0.0595995	12	15	11	5	1052	2.75475	0.205701
CG33147-PA	2R	147461_at	6	-0.0318358	16	5	16	1	1285	4.0786	0.196517
CG33214-PA	3L	149184_at	3	0.02751	4	12	8	22	366	5	1
CG3331-PA	3R	152932_at	2	0.0730419	9	3	51	21	257	4.06615	1
CG3409-PA	2R	154552_at	6	0.0139353	13	17	26	17	1697	3.98704	0.162332
CG3416-PA	2R	143270_at	5	-0.0468028	7	2	4	5	191	4.74869	0.334842
CG3488-PA	2L	153610_at	2	0.0721421	1	8	11	11	236	2.85169	0.101179
CG3511-PA	2R	154878_at	3	-0.0304768	8	4	23	18	129	4.60465	0.740436
CG3530-PA	2R	142171_at	4	0.0157097	6	0	9	13	198	4.67172	.
CG3573-PA	X	141448_at	5	-0.00722334	4	11	9	24	615	3.16748	1
CG3584-PA	2R	141202_at	3	0.0546006	3	3	12	9	65	2.93846	1
CG3613-PA	2R	152032_at	8	0.0173913	2	3	8	5	126	5	0.607843
CG3630-PA	X	153371_at	3	-0.00549186	3	5	4	5	364	4.65934	1
CG3665-PB	X	151528_at	3	-0.118288	3	3	9	18	367	3.76294	0.643354
CG3714-PB	2L	151963_at	2	0.0539772	3	3	14	8	394	3.15736	0.652546
CG3732-PA	2R	153834_at	2	0.0675777	2	3	4	5	132	4.28788	1
CG3766-PA	2L	154102_at	2	-0.0278944	4	3	29	8	273	3.64103	0.341431
CG3772-PA	3R	152673_at	3	-0.0989141	5	2	42	7	129	4.51163	0.312127
CG3809-PA	3R	149736_at	2	0.02408	3	2	12	8	128	4.40625	1
CG3835-PA	X	152717_at	4	-0.149928	1	7	17	8	201	2.40796	0.0119577
CG3860-PA	2R	152415_at	6	0.0945912	4	6	17	4	356	3.71348	0.0401069
CG3870-PA	2R	147786_at	2	0.135055	2	3	4	2	271	3.58303	0.5671
CG3909-PA	3R	154019_at	3	-0.032491	8	9	5	12	77	3.80519	0.481266
CG3943-PA	2L	152225_at	2	0.176964	3	4	9	3	149	4.89262	0.32609
CG3953-PA	3R	149618_at	5	0.116854	14	6	21	4	624	3.89263	0.301052
CG3981-PA	X	142554_at	8	0.0305628	1	6	7	8	334	3.30539	0.193217
CG3994-PA	2L	144224_at	3	0.101613	5	3	12	2	156	3.59615	0.308878
CG4003-PA	3R	153627_at	5	0.0431783	4	1	26	7	199	2.9397	1
CG4008-PA	2L	151903_at	5	0.0330341	2	4	18	9	229	3.69869	0.182441
CG4057-PA	2R	154372_at	7	0.108293	9	2	9	16	539	4.73098	.
CG4080-PA	3L	153462_at	4	0.0519039	5	6	17	9	566	2.32332	0.29549
CG4088-PA	2R	153094_at	5	0.0790514	9	17	6	24	887	5.14431	0.243177
CG4114-PA	2L	142230_at	6	0.0216306	4	7	25	35	823	5.20413	1
CG4119-PA	X	154180_at	3	-0.0045045	1	9	11	16	268	3.06716	0.118993
CG4214-PA	2L	141717_at	5	0.0374207	3	8	10	6	259	4.92664	0.120112
CG4225-PA	3R	142109_at	2	-0.0950571	3	6	40	26	131	5.26718	0.158502
CG4230-PA	2L	152674_at	8	0.0146237	12	4	14	4	367	4.80381	1
CG4237-PA	3L	143940_at	2	-0.0600065	17	9	19	5	423	4.28369	0.352483
CG4244-PA	2L	151689_s_at	7	-0.0227983	3	2	12	28	244	4.62295	0.314615
CG4265-PA	2L	151849_at	2	-0.0244552	2	5	3	3	191	2.76963	0.592075
CG4270-PA	2L	145629_at	2	0.0572207	2	5	10	3	71	4.80282	0.0623323
CG4272-PA	2L	144217_at	3	0.38303	3	13	29	13	368	4.23098	0.000899693
CG4287-PA	3R	152212_at	3	-0.0206612	4	5	6	9	234	5.32051	1
CG4311-PA	2R	142736_s_at	6	-0.029778	9	3	22	7	710	4.68592	1
CG4324-PA	2R	147829_at	4	-0.0277779	13	6	14	8	183	4.17486	1
CG4341-PA	2L	152419_at	2	-0.0615943	10	7	18	9	614	5.2443	0.749451
CG4353-PA	X	143594_at	4	-0.0246357	7	5	16	18	605	3.69752	0.73811
CG4364-PA	2L	154393_at	2	-0.0445015	5	2	27	10	121	4.47934	1
CG4370-PA	3R	152371_at	2	-0.0168631	12	5	11	2	261	4.52107	0.42682
CG4385-PA	2L	143330_at	7	0.091565	3	2	8	8	207	4.72464	1
CG4422-PA	2L	141214_at	8	0.0101925	6	3	6	5	264	5.8447	0.669921
CG4443-PA	X	145193_at	2	0.0936195	3	8	3	4	280	3.81786	0.626697
CG4445-PA	2R	152222_at	3	-0.0407921	3	2	29	14	323	5.44272	1
CG4482-PA	2L	151442_at	5	-0.0072959	6	1	7	8	165	2.77576	0.164861
CG4488-PA	2L	142924_at	3	0.0606463	6	6	14	6	187	5.06952	0.288276
CG4502-PA	2L	142056_at	4	-0.0235011	8	5	3	6	446	4.20628	0.386997
CG4511-PA	3R	153166_at	4	0.0610983	2	5	8	4	140	3.94286	0.169802
CG4551-PA	2L	152899_at	3	0.0270127	7	3	26	4	716	3.35894	0.337545
CG4612-PA	2R	147866_at	7	-0.0241457	5	3	5	4	532	5.87406	1
CG4615-PA	X	142921_at	2	-0.0111234	1	4	13	5	193	4.54922	0.0561681
CG4622-PA	2R	155077_at	2	0.0852424	4	3	11	3	88	3.875	0.35436
CG4641-PA	3L	142418_at	3	0.0383334	15	5	2	4	372	3.9543	0.137853
CG4645-PA	X	154841_at	2	-0.0181857	5	2	15	7	197	2.85787	1
CG4654-PA	2R	154238_at	2	0.017839	7	10	5	2	586	4.99829	0.370709
CG4659-PA	3L	143632_at	2	0.0291242	5	2	27	6	251	5.72908	0.611151
CG4663-PA	2R	152884_at	2	0.056266	7	2	14	13	236	5.27966	0.251785
CG4685-PA	3R	152837_at	2	-0.085821	2	5	25	9	192	2.77083	0.0350154
CG4703-PA	3R	150225_at	2	-0.0755041	4	2	8	15	107	5.70093	0.198063
CG4756-PA	X	145211_at	3	0.0696096	3	6	3	3	154	5	0.622378
CG4761-PA	3L	154146_at	4	0.0093594	5	4	18	6	433	3.18938	0.399859
CG4767-PA	2L	152662_at	2	0.169145	2	4	40	8	86	2	0.0178255
CG4797-PB	2R	142115_at	4	-0.0668258	5	5	21	3	225	5.78222	0.0314456
CG4798-PB	2R	153506_at	7	0.0044734	29	17	13	13	1086	4.22099	0.32562
CG4802-PA	2R	153128_at	4	0.0951057	7	5	12	11	202	3.5	1
CG4813-PA	3R	141225_at	3	-0.00208527	45	15	14	7	484	4.97934	0.569829
CG4825-PA	3L	149137_at	6	0.0534686	2	4	9	8	333	4.41742	0.640405
CG4840-PA	2R	154717_at	4	-0.0333038	2	3	20	12	147	5	0.377318
CG4916-PA	2L	153996_at	6	-0.00297253	4	1	3	6	202	3	0.265734
CG4928-PA	X	152286_at	3	0.0984232	4	8	5	2	1009	3.21407	0.169802
CG4930-PA	2L	144223_at	2	-0.141783	5	8	5	3	105	2.51429	0.386997
CG4963-PA	3R	150759_at	4	0.0410337	6	5	3	4	614	4.85668	1
CG5027-PA	3L	154227_at	2	-0.203718	7	3	18	10	174	3	1
CG5028-PA	3R	150603_at	4	0.016159	6	1	13	10	140	5.7	0.214633
CG5053-PA	3R	151472_at	3	-0.0534116	14	5	22	7	567	5.36155	1
CG5059-PA	3L	142737_at	7	0.0228156	1	4	4	3	399	3.33835	0.292929
CG5081-PA	3L	154189_at	2	0.0398551	2	9	3	9	235	5.49362	1
CG5087-PA	3L	148439_at	3	0.0684702	4	1	32	38	227	2.78855	0.188306
CG5098-PA	2R	151652_at	7	-0.028792	5	1	36	21	151	2.21192	0.655704
CG5104-PB	3L	149136_at	2	-0.0565666	1	5	4	3	125	2.808	0.265734
CG5108-PA	2L	154728_at	3	0.0180761	6	3	6	2	67	4.31343	1
CG5109-PA	2R	141767_at	4	0.0279889	4	4	24	21	472	4.02119	1
CG5140-PA	2R	151922_at	2	-0.0559919	3	4	10	7	177	5.75706	0.659134
CG5166-PB	3R	152532_at	6	-0.0327064	2	12	12	13	626	3.84026	0.0444418
CG5168-PA	2L	154968_at	4	0.0412713	3	2	9	4	184	4.58152	1
CG5180-PA	3R	150264_at	2	-0.182009	7	6	6	5	31	3.29032	1
CG5203-PA	2L	144169_at	4	0.069772	8	5	8	6	247	5.74899	1
CG5212-PA	3R	154889_at	5	0.174474	3	4	8	2	480	3.76667	0.161765
CG5220-PA	3R	154071_at	2	0.00841899	2	3	19	4	118	4.5678	0.0824786
CG5252-PA	3R	141400_at	2	-0.226846	3	3	35	24	145	5.54483	0.686327
CG5268-PA	3R	149990_at	5	0.0165975	7	6	6	3	196	4.83673	0.673994
CG5289-PA	3R	142982_at	2	-0.0320784	1	4	19	7	173	5.98844	0.0415629
CG5295-PA	3L	154058_at	3	0.0479867	7	5	33	5	303	5.54785	0.0460249
CG5304-PA	2L	151733_at	5	-0.0364772	0	7	13	10	257	4.42412	0.0103959
CG5355-PA	2L	152541_at	3	0.00127388	1	6	37	9	122	4.65574	0.0012756
CG5371-PA	2L	153579_at	2	-0.0697092	4	2	44	16	97	5	0.660776
CG5378-PA	3R	141231_at	2	-0.00665181	3	2	13	6	119	5.82353	1
CG5429-PA	3R	154739_at	4	0.028345	3	4	18	8	352	4.47443	0.37741
CG5441-PA	3R	152889_at	4	-0.0269757	7	1	13	7	366	4.00546	0.371481
CG5442-PB	2L	142804_at	2	0.0864524	3	5	4	8	105	5.29524	1
CG5447-PA	3R	141446_at	5	-0.0229626	3	3	4	4	117	2.99145	1
CG5451-PA	3R	142060_at	2	-0.0591397	2	3	22	11	96	4.69792	0.33668
CG5455-PA	3R	152629_at	2	0.0662734	1	4	37	9	203	3.31034	0.0121142
CG5473-PA	2R	142843_at	7	0.0754352	4	5	6	4	195	4.20513	0.656282
CG5475-PA	3R	143839_at	4	-0.131046	16	5	12	5	297	5.3064	0.726805
CG5492-PA	3L	148983_at	3	0.0918966	2	4	5	3	261	5.16475	0.592075
CG5498-PB	3L	152177_at	3	-0.0107853	4	3	20	3	61	6	0.12013
CG5507-PA	3R	143444_at	4	0.00560613	11	0	6	5	606	4.85644	.
CG5518-PA	3R	152119_at	3	0.055832	7	11	66	12	751	4.17577	0.000179215
CG5519-PA	2R	143730_at	5	-0.0735906	5	1	20	7	123	4	1
CG5545-PA	2L	152704_at	3	-0.05782	30	12	12	5	549	4.31694	1
CG5623-PA	3R	149971_at	2	0.108469	3	3	8	5	41	3.97561	1
CG5629-PA	3R	151916_at	4	-0.0652729	15	5	8	1	549	4.91803	0.632815
CG5643-PA	3R	154680_at	5	0.0092706	10	9	5	1	1395	4.1362	0.344862
CG5663-PA	3R	153596_at	2	-0.0321051	13	8	29	4	270	5.97037	0.0424124
CG5684-PA	3L	142198_at	3	-0.0647702	13	8	8	4	281	4.62633	1
CG5687-PA	3L	152299_at	2	0.0251046	5	2	42	10	343	4.8688	0.622304
CG5692-PA	3R	151697_at	2	-0.0771948	6	1	39	11	263	4.03042	1
CG5701-PA	3L	154298_at	5	0.00488599	3	3	21	6	360	4.99444	0.309232
CG5703-PA	X	152209_at	7	-0.0017391	2	8	3	3	200	2.535	0.299451
CG5809-PA	2L	154419_at	4	-0.010697	4	2	8	7	155	2.62581	0.659443
CG5823-PA	3R	153417_at	2	-0.015736	1	11	8	2	488	4.1127	0.00154799
CG5850-PA	2L	142714_at	2	0.0512195	10	3	14	8	325	5.41846	0.477583
CG5889-PA	3R	151522_at	9	-0.012847	2	4	33	6	222	4.56757	0.0164492
CG5902-PA	3R	141778_at	3	-0.0192719	8	3	7	3	423	3.05437	1
CG5916-PA	3R	155106_at	3	-0.0798669	10	6	6	4	495	2.96162	1
CG5941-PA	X	154802_at	2	-0.0197797	0	7	5	7	69	4	0.106037
CG5942-PA	3L	142840_s_at	4	0.0154606	4	1	76	17	116	4.86207	1
CG5992-PA	3L	148973_at	2	0.0208333	0	5	10	10	178	3.21348	0.0612648
CG6014-PA	3L	152405_at	4	0.0419562	8	2	7	5	618	3.57443	0.380805
CG6015-PA	3R	142667_at	4	0.000346125	18	9	28	10	269	4.88104	0.588057
CG6017-PA	3L	153710_at	6	-0.00197628	8	0	31	6	363	3.48485	0.571866
CG6022-PA	3R	153443_at	2	0.0546494	16	4	9	4	288	4.63194	0.680633
CG6027-PA	3R	142490_at	3	0.0125285	14	9	63	10	1015	4.333	0.0142219
CG6070-PA	3R	152204_at	3	0.0792728	5	2	27	9	482	3.31743	1
CG6116-PA	2L	153563_at	2	0.25664	7	2	21	9	137	4.84672	1
CG6120-PA	3R	153954_at	5	0.0407444	5	1	4	5	330	4.43636	0.286713
CG6121-PA	X	154558_at	2	0.00163723	3	13	9	15	520	4.25192	0.296888
CG6126-PA	3R	152227_at	2	-0.0130738	4	3	36	4	216	3.89815	0.0566231
CG6144-PA	2L	154794_at	3	0.0628776	10	6	17	4	197	5.00508	0.274362
CG6145-PC	2R	141342_at	3	0.0299841	6	1	20	5	183	4.01639	1
CG6148-PA	3R	143878_at	6	-0.045	14	6	19	4	158	5.75316	0.472819
CG6178-PA	3R	153203_at	2	0.098903	5	4	28	8	267	4.94757	0.218846
CG6190-PA	3L	154065_at	3	0.0598105	3	12	30	13	314	3.22293	0.00177384
CG6192-PA	2L	146228_at	3	0.00757585	4	3	24	17	394	3.61421	1
CG6195-PA	3R	150210_at	3	0.032415	10	3	7	6	172	4.88372	0.410984
CG6223-PA	X	152234_at	6	-0.0123342	1	4	13	15	79	2	0.366202
CG6233-PA	3L	152735_at	2	-0.0114627	2	6	12	9	111	4.90991	0.214759
CG6235-PA	3R	151635_s_at	7	-0.0271334	2	4	3	2	460	3.8087	0.5671
CG6259-PA	3L	148965_at	2	0.045286	5	1	9	4	96	4.97917	1
CG6264-PA	3R	141376_at	2	0.113125	7	6	36	11	408	3.48529	0.162837
CG6276-PA	3R	154138_at	4	-0.0480826	3	2	26	5	126	3.29365	0.243984
CG6315-PA	2R	154030_at	3	-0.0365236	2	3	20	5	347	4.78098	0.101975
CG6327-PA	3L	148544_at	4	0.0103242	4	3	8	8	345	5.53913	1
CG6367-PA	X	145304_at	2	0.0460076	3	5	3	15	224	4.41518	0.330131
CG6382-PA	2L	143928_at	4	-0.00671581	18	9	17	5	519	5.17726	0.530403
CG6394-PA	X	154775_at	3	0.0304722	4	3	19	9	380	2.92895	0.669741
CG6404-PA	3L	151840_at	4	0.00273448	3	8	9	14	189	3.49735	0.704929
CG6438-PA	3R	143978_at	4	-0.0228238	7	0	21	7	398	5.1407	0.300908
CG6439-PA	3R	153008_at	6	0.0703289	1	6	12	3	311	3.00965	0.00661413
CG6446-PA	2R	143867_at	6	0.023687	4	1	29	10	431	3.77262	1
CG6461-PA	X	142878_at	4	-0.242353	5	5	19	9	223	4.72646	0.4485
CG6494-PA	3L	143186_at	7	0.039604	4	3	7	9	241	2.3444	0.666846
CG6495-PA	2L	152320_at	2	0.238884	21	2	30	11	313	4.34185	0.111304
CG6500-PB	X	153199_at	3	-0.00238178	1	5	11	4	51	4.39216	0.0464396
CG6502-PA	3L	154532_at	3	0.0218979	19	3	28	11	234	4.00855	0.225122
CG6521-PA	2L	153478_at	4	-0.00140541	8	3	28	11	272	4.44118	1
CG6542-PA	2R	144183_at	3	-0.004331	4	4	14	11	424	3.67217	1
CG6565-PA	2L	153542_at	3	0.0409836	6	5	14	12	305	5.18361	1
CG6569-PA	3R	150332_at	5	-0.0645161	9	5	13	5	143	3.60839	0.711953
CG6586-PA	3L	153676_at	2	0.158308	12	8	7	8	242	5.42562	0.506019
CG6608-PA	3R	149656_at	2	-0.0214256	3	2	11	3	543	3.53407	0.569573
CG6650-PA	3L	154248_at	4	0.10408	26	15	28	9	530	5.53396	0.326788
CG6664-PA	3L	154161_at	5	-0.0563877	13	8	31	10	389	5.01542	0.375611
CG6668-PA	3R	152242_at	4	0.0241758	3	5	13	7	213	5.1831	0.230918
CG6669-PA	3R	142572_at	6	-0.0266075	11	11	7	0	687	4.36099	0.0259293
CG6697-PA	3R	154017_at	2	-0.0076973	5	7	10	7	126	2	0.462137
CG6702-PA	2R	152384_at	6	-0.0306342	4	2	5	4	208	3.76923	1
CG6713-PA	2L	143676_at	8	-0.0192481	13	2	67	15	357	4.48179	1
CG6720-PA	2L	143797_at	6	0.0110002	5	3	3	3	347	5.27089	1
CG6721-PB	3L	151669_at	10	0.126222	8	4	40	14	405	3.7284	0.722008
CG6724-PA	2L	146191_at	3	0.0910653	5	13	21	13	201	4.84577	0.039859
CG6741-PA	2R	152831_at	4	0.0148453	18	4	43	12	493	4.58215	1
CG6757-PA	3L	141265_at	4	0.0618963	3	4	18	4	126	4.81746	0.0675662
CG6763-PA	3R	150438_at	2	-0.00190118	10	5	20	5	672	4.58333	0.456787
CG6811-PA	3L	153474_at	4	0.00189581	3	3	12	5	186	4.76882	0.621385
CG6824-PB	X	141239_at	3	0.0292146	9	3	11	13	697	3.20086	0.156629
CG6859-PA	3L	154952_at	3	0.126189	2	3	23	2	180	5.65556	0.0219359
CG6863-PA	3R	141301_at	5	-0.00950781	4	3	46	32	308	3.4026	1
CG6896-PA	3L	151721_at	2	0.0249164	7	4	26	9	724	3.79834	0.702351
CG6923-PA	3R	154123_at	2	0.0469716	4	5	20	26	260	5.2	1
CG7004-PA	3L	141383_at	4	0.0449568	6	12	25	23	1050	3.39714	0.268115
CG7023-PB	3R	150399_at	4	0.0361842	2	6	15	1	570	3.85088	0.00131752
CG7028-PA	3L	151999_at	2	0.041752	2	3	5	23	131	3.58779	0.281904
CG7071-PA	3R	150355_at	2	-0.0898662	6	3	10	2	448	3.1183	0.610792
CG7085-PA	2L	142571_at	6	0.0209962	3	6	9	5	505	3.50495	0.213757
CG7088-PA	X	152418_at	5	0.00468014	5	4	4	6	268	4.95149	0.656282
CG7109-PA	2L	154353_at	8	0.0107078	2	7	5	2	291	4.98625	0.126224
CG7115-PA	2L	154059_at	3	-0.00267635	12	8	15	5	556	5.89209	0.500603
CG7154-PA	2L	154113_at	4	-0.0477674	2	3	24	6	122	5.15574	0.0945748
CG7182-PA	3L	153998_at	2	0.0402414	7	4	10	15	233	4.33476	0.281424
CG7185-PA	3L	154322_at	5	-0.00603672	3	7	12	14	311	5.47267	0.468193
CG7192-PA	X	145276_at	2	0.0255428	11	2	12	4	233	4.34764	0.662835
CG7200-PA	2L	154166_at	2	-0.0406399	3	2	8	6	119	2	1
CG7220-PA	2R	153071_at	3	-0.00152396	2	7	4	4	237	4.90295	0.334842
CG7230-PA	2R	151643_at	7	-0.0352941	3	4	15	9	328	2.74085	0.413037
CG7239-PA	2L	153206_at	2	-0.0270557	6	3	27	7	125	3.872	0.412891
CG7264-PA	3L	148609_at	2	0.132921	3	8	4	14	235	5.29787	1
CG7269-PA	2L	142692_at	3	-0.0162934	7	5	5	6	151	4.60265	0.684273
CG7322-PA	X	145332_at	4	-0.197973	2	3	10	5	65	4.72308	0.347265
CG7330-PA	3L	148989_at	3	-0.0159904	3	4	10	1	107	4	0.0473856
CG7332-PA	X	154261_at	4	0.161325	1	11	6	7	266	3.48872	0.0730435
CG7337-PA	2L	141267_at	6	0.0635322	9	5	30	27	532	3.97368	0.553329
CG7341-PA	3L	153818_at	2	-0.0147108	0	16	9	10	164	2.42683	0.00147035
CG7356-PA	2L	146002_at	2	-0.0384472	5	3	18	18	290	2.78621	0.700974
CG7379-PA	3R	151788_at	4	-0.136824	2	3	28	3	205	4.99512	0.024287
CG7400-PA	2L	141619_at	4	0.0574564	6	3	42	4	410	4.03171	0.0776362
CG7417-PA	2R	154916_at	5	0.100773	4	3	26	13	288	3.60417	0.680508
CG7430-PA	3L	141356_at	4	0.0378513	0	5	6	8	246	6	0.127967
CG7447-PA	3L	153881_at	2	0.0706267	10	5	28	9	396	4.06061	0.511301
CG7452-PA	3L	152062_at	4	-0.0192074	5	2	12	10	309	5.27832	0.664527
CG7459-PA	3R	149489_at	2	-0.0536779	3	7	6	1	105	4.95238	0.0497738
CG7471-PA	3L	153325_at	2	-0.0611172	8	2	16	4	163	5.98773	1
CG7481-PA	X	154340_at	4	0.0538462	1	9	5	5	486	2.81481	0.140867
CG7492-PA	3L	153763_at	3	0.109083	2	3	7	4	457	3.45733	0.596154
CG7530-PA	3R	155074_at	2	0.0502666	16	8	7	2	668	3.77695	0.685907
CG7533-PC	3L	154097_at	6	-0.020518	7	7	12	6	903	5.06977	0.472697
CG7544-PA	2R	154865_at	3	-0.0348837	7	3	14	4	75	5	0.674369
CG7556-PA	X	152106_at	3	-0.0119257	7	8	7	8	218	3.18807	1
CG7571-PA	3L	151806_at	7	-0.0946181	8	4	46	5	585	4.77094	0.0583489
CG7628-PA	3L	152917_at	2	-0.0719188	3	6	23	4	305	3.99344	0.00622647
CG7708-PA	3R	151892_at	3	-0.0750803	9	11	34	6	696	3.40948	0.00212745
CG7747-PA	2R	153974_at	5	-0.0526532	4	3	15	8	72	3.90278	1
CG7765-PA	2R	141504_at	7	0.00633968	3	4	36	15	444	3.94595	0.20131
CG7769-PA	3R	153636_at	3	0.0392587	5	6	44	15	134	5	0.0745712
CG7772-PA	X	152269_at	2	-0.069882	4	5	1	6	138	2.07971	0.307692
CG7807-PB	3L	143985_at	5	-0.0542695	2	3	8	6	380	3.95526	0.628483
CG7831-PA	3R	154464_at	2	0.0340063	7	7	31	10	440	4.79545	0.0983155
CG7833-PA	2L	143787_at	2	0.0737112	10	9	37	12	125	2.888	0.0839275
CG7850-PA	3R	141732_at	5	0.072523	7	3	8	3	497	2.15292	1
CG7867-PA	3L	142556_at	5	0.0164483	18	7	19	13	642	4.3053	0.406181
CG7884-PA	X	145358_at	3	-0.0185399	3	3	27	10	338	3.57988	0.345494
CG7896-PA	3R	154520_at	3	-0.0369345	3	6	69	15	463	4.0324	0.00368926
CG7920-PA	3R	153339_at	4	-0.0450192	4	10	11	8	317	3.57413	0.158215
CG7927-PA	3L	152346_s_at	3	-0.0642702	2	3	17	12	212	4.99057	0.634348
CG7958-PB	3L	153892_at	6	-0.00284091	2	4	23	11	82	4.03659	0.173688
CG7989-PA	2R	153875_at	2	-0.0494447	0	5	11	15	88	2	0.132811
CG8023-PA	3L	151948_at	3	0.0867039	5	6	3	4	128	5.23438	1
CG8049-PB	2L	142240_at	8	-0.0243902	13	3	8	3	546	3.78022	0.661836
CG8051-PA	X	141799_at	4	-0.00353121	10	3	24	10	370	4.57568	0.733413
CG8055-PA	2R	152547_at	2	0.0080204	4	4	3	5	101	5.9604	1
CG8062-PA	X	154424_at	3	0.158654	2	9	24	12	313	2.49201	0.00647505
CG8073-PA	2R	153823_at	2	0.0107317	9	5	17	10	299	4.3311	1
CG8080-PA	2R	152258_at	3	-0.0110375	4	3	8	6	429	5.15851	1
CG8104-PA	3L	148502_at	7	0.0276243	10	6	6	6	369	4.17073	0.702171
CG8112-PA	3R	149518_at	2	-0.00928082	14	6	25	4	268	3.96269	0.279379
CG8166-PA	2R	142635_at	3	-0.0126316	8	2	25	20	575	4.59826	0.284383
CG8171-PA	2R	147246_at	3	-0.0373481	8	12	8	17	504	5.12897	0.75508
CG8195-PA	2R	153053_at	5	-0.0418535	7	8	11	13	388	4.30155	1
CG8238-PA	2R	151003_at	2	0.117156	5	0	12	5	119	4.70588	0.289891
CG8251-PA	2R	152515_at	6	0.0307254	3	7	10	8	482	4.54149	0.25431
CG8284-PA	3L	154399_at	3	0.0576291	4	5	4	4	306	3.5719	1
CG8301-PA	3R	154329_at	2	0.0269852	4	3	10	6	545	3.31193	1
CG8309-PA	2R	154198_at	3	0.0125362	16	9	17	1	282	5.51064	0.0283878
CG8314-PA	2R	152517_at	4	0.000541391	3	4	9	6	118	4.88136	0.651703
CG8336-PA	3L	152064_at	3	0.0697241	5	2	11	8	218	4.1055	0.667984
CG8378-PA	2R	154511_at	4	-0.061421	2	8	11	14	289	4.92734	0.25909
CG8398-PA	3L	148286_at	4	-0.0195676	6	0	10	5	109	3.43119	0.262126
CG8408-PA	X	153755_at	2	-0.033692	8	14	2	8	367	3.40327	0.439889
CG8409-PA	2L	153692_at	2	0.167641	0	6	5	5	157	3.95541	0.0934066
CG8432-PA	2R	153458_at	4	-0.0403807	4	4	15	9	108	4.81481	0.683826
CG8451-PA	2L	146011_at	4	0.0275569	3	6	27	11	385	3.98442	0.0541351
CG8520-PA	2R	154207_at	2	-0.0373993	6	10	18	13	432	3.44907	0.227018
CG8525-PA	2R	154350_at	5	0.00338151	8	1	17	7	210	4.49048	0.393856
CG8532-PA	3L	153065_at	6	0.0443412	4	4	17	14	301	4.01993	1
CG8556-PA	3L	153313_at	2	0.0992544	9	4	6	1	457	3.96499	0.612616
CG8580-PA	3L	154373_at	4	-0.011236	5	8	6	5	433	5.13164	0.682393
CG8602-PA	3L	154884_at	4	0.0302979	7	8	8	2	483	3.57143	0.210708
CG8610-PA	3L	153764_at	4	0.00414602	8	6	28	11	564	4.65603	0.336071
CG8612-PA	3L	153216_at	3	0.0365217	4	3	7	6	39	4	1
CG8630-PA	3R	149828_at	7	0.0504392	3	4	16	3	350	5.04571	0.057221
CG8654-PA	2R	153087_at	3	0.0469209	4	2	14	8	164	3.06098	1
CG8668-PA	2L	154502_at	2	0.0300501	12	3	25	9	700	4.41857	0.731387
CG8714-PA	2R	155073_at	2	-0.132649	1	5	19	9	284	3.94366	0.0608244
CG8717-PA	2R	144065_at	5	-0.0913161	15	12	4	3	193	5.26425	1
CG8725-PA	2R	152247_at	2	0.0299981	7	6	24	3	178	5.1573	0.0378289
CG8743-PA	3L	149072_at	3	-0.0124907	4	1	20	4	258	2.8062	1
CG8749-PA	2L	155143_at	4	-0.0360744	4	3	3	6	170	5.05294	0.61451
CG8766-PA	2R	144150_at	3	-0.0562249	2	5	12	5	326	5.16871	0.0850149
CG8776-PA	2R	152519_at	4	-0.0214456	8	3	9	3	339	4.77581	1
CG8785-PA	2R	147108_at	2	0.196632	5	4	22	3	295	4.85085	0.0612936
CG8808-PA	2R	153665_at	3	0.0166575	6	6	12	7	706	3.51416	0.709769
CG8814-PA	2L	154349_at	3	0.0354781	3	3	7	5	362	4	1
CG8878-PA	2R	154159_at	2	-0.0333863	4	6	15	23	265	4.98491	1
CG8884-PA	3R	154773_at	13	0.0352406	9	3	5	3	964	4.0529	0.642415
CG8888-PA	2R	152990_at	5	0.0829818	4	7	7	4	163	4.7362	0.394856
CG8929-PA	2R	141614_at	3	-0.0217437	7	3	10	6	756	4.14153	1
CG8933-PA	X	153499_at	9	0.0105871	3	2	5	3	169	3.65089	1
CG8965-PA	2L	151809_at	3	-0.0111183	11	3	21	6	429	4.17016	1
CG8967-PA	2R	143516_at	2	-0.0724078	8	0	72	15	770	3.91558	0.348394
CG8972-PA	2R	147049_at	2	0.058167	1	4	12	2	77	5	0.0172859
CG8977-PA	3R	153982_at	5	-0.0572896	2	5	15	9	139	4.07914	0.197548
CG8978-PA	2L	143007_at	6	0.0116061	6	3	14	3	265	4.12075	0.62785
CG8991-PA	2R	152878_at	3	0.00632213	5	0	31	8	164	4.37195	0.566081
CG9005-PA	2R	147023_at	4	-0.054486	6	14	45	18	680	3.57059	0.00141936
CG9008-PA	2L	152616_at	2	0.0560928	10	2	7	4	380	4.30263	0.370709
CG9015-PA	2R	153867_at	3	-0.0711798	4	1	29	6	196	2.95408	1
CG9045-PA	X	154135_at	2	0.0722308	1	22	7	6	489	3.35787	0.00134681
CG9078-PA	2L	153842_at	6	0.100737	4	3	13	5	160	4.14375	0.639559
CG9089-PA	X	154066_at	2	-0.0416037	8	3	10	3	307	4.83062	1
CG9115-PA	2L	142021_at	2	-0.0333218	6	1	53	6	104	5.44231	0.561949
CG9124-PA	2L	141937_at	3	0.0895786	13	6	10	4	418	4.59569	1
CG9128-PA	3L	152174_at	4	0.0576087	2	3	12	13	148	3.98649	1
CG9164-PA	X	145115_at	4	-0.0362551	64	28	5	2	2209	3.60933	1
CG9205-PA	3L	153685_at	4	-0.0418879	4	5	11	2	321	5.35514	0.0743034
CG9239-PA	2L	154707_at	7	0.103614	4	2	23	12	712	3.80758	1
CG9322-PA	3R	152510_at	4	-0.0132275	6	4	52	7	212	3.61321	0.0461141
CG9388-PA	3R	154572_at	3	0.0015934	4	4	18	4	245	4.99592	0.15799
CG9411-PA	X	155122_at	5	-0.0564334	2	6	24	15	257	3.38911	0.115242
CG9416-PA	2R	147493_at	2	0.0765572	4	2	36	13	213	2.83568	0.65953
CG9426-PA	2L	146316_at	3	-0.178498	6	2	6	11	397	4.18136	0.0968421
CG9427-PA	3R	152782_at	3	-0.195564	4	2	7	4	115	3.97391	1
CG9448-PA	3R	152844_at	6	-0.0654312	2	7	17	12	537	3.09497	0.124467
CG9535-PA	2L	154277_at	4	-0.0358587	1	6	16	3	192	4.09896	0.0022256
CG9634-PA	X	154010_at	3	-0.0118308	17	5	17	7	470	4.6766	0.741906
CG9743-PA	3R	150880_at	2	0.0911087	3	4	15	4	160	5	0.149018
CG9749-PA	3R	154787_at	6	-0.0460954	6	0	35	9	145	5.12414	0.575564
CG9761-PA	3R	152128_at	4	-0.0531402	0	8	8	14	235	3.25106	0.0705041
CG9764-PA	3R	153735_at	3	0.0665304	8	2	30	14	656	4.67226	0.704675
CG9797-PA	3R	142784_at	6	-0.0491253	1	5	4	4	105	2.68571	0.300699
CG9842-PA	X	145191_s_at	10	0.166118	4	4	4	1	531	3.7533	0.56488
CG9865-PA	2R	151873_at	2	-0.041279	17	21	10	14	865	4.01965	1
CG9866-PA	2L	154891_at	2	-0.0787583	2	5	18	9	297	3.83502	0.0969199
CG9901-PA	X	143685_at	4	0.0742041	1	12	5	12	481	4.04574	0.196059
CG9945-PA	2R	147558_at	2	0.0848962	6	3	7	9	130	2.15385	0.410984
CG9967-PA	2L	154324_at	3	-0.114401	18	12	3	2	534	3.49438	1
CG9994-PA	2L	146494_at	3	0.059962	9	3	6	2	217	4.06452	1

## Sheet: 3'UTR_MK
CG	ARM	probeset	numprobes	sim%chg	Npoly	Nfix	Spoly	Sfix	nt	AvgL	FETpval
CG10001-PA	3R	150781_at	4	-0.095256	15	7	9	2	355	4.78028	0.680786
CG10033-PA	2L	142251_at	7	0.021242	5	2	26	8	671	4.58867	1
CG1004-PA	3L	143500_at	4	-0.0382317	20	10	6	2	976	5.09631	1
CG10060-PA	3L	142678_at	6	0.0814155	9	2	13	4	553	4	1
CG10108-PA	2R	143714_at	4	-0.00928793	2	5	5	11	326	4.06135	1
CG10119-PA	2R	154588_at	5	0.0408119	6	4	31	9	312	5.19551	0.420194
CG10155-PA	2R	141804_at	4	0.0126748	12	6	7	3	823	5.60146	1
CG10209-PA	2R	142372_at	2	-0.127	10	5	18	5	327	5.70336	0.472559
CG10234-PA	2L	152791_at	4	-0.0418995	5	6	4	7	435	3.89425	1
CG10255-PA	2R	151628_at	8	-0.0379581	4	5	44	7	1093	4.55627	0.0115676
CG10267-PA	3R	154319_at	3	-0.0206058	1	9	11	6	120	4.29167	0.0140351
CG10279-PA	3R	152058_at	4	-0.000568112	1	6	4	6	576	2.55556	0.338235
CG10295-PA	3R	153976_at	5	-0.0265738	9	0	18	5	712	5.26264	0.287646
CG10307-PA	2R	152707_at	2	0.0623737	2	3	11	6	60	3.58333	0.609023
CG10321-PA	2R	155120_at	4	0.0170091	7	7	16	20	450	3.98667	0.761038
CG10325-PB	3R	143052_at	4	-0.0542849	14	7	14	14	1959	3.71516	0.381938
CG10370-PA	3R	152417_at	5	-0.0479828	4	3	21	6	181	5.05525	0.348173
CG10372-PA	2L	152677_at	5	-0.000494902	4	2	14	12	261	4	0.672228
CG10377-PA	2L	141218_at	7	0.0337553	3	7	9	10	632	5.43354	0.449475
CG10413-PA	2L	146441_at	2	-0.032228	16	9	44	13	707	4.157	0.279905
CG10420-PA	3R	153052_at	2	-0.0318287	37	3	24	7	340	5.81765	0.0916286
CG10426-PA	3L	148649_at	2	0.0473283	3	2	39	16	408	4.74755	0.631102
CG10446-PA	2L	152989_at	2	-0.20107	6	3	13	12	294	5.98639	0.697391
CG10447-PA	2L	146509_at	2	0.0070449	11	7	4	5	287	3.5993	0.447902
CG10475-PA	3L	148255_at	4	0.128953	0	6	7	2	33	2.72727	0.00699301
CG1049-PA	3L	155144_at	4	0.0423358	11	1	7	13	557	4.64632	.
CG10497-PA	2R	153619_at	4	-0.079602	5	4	9	3	867	4.68166	0.397214
CG10504-PA	3L	154284_at	2	0.035564	4	2	16	13	283	5.51237	0.680438
CG10527-PA	2R	155148_at	2	-0.0747848	12	7	18	4	399	4.47619	0.29003
CG10590-PA	3L	148229_at	3	-0.0527013	1	7	14	16	614	3.71661	0.114274
CG10622-PA	3L	142078_at	2	0.0149596	10	9	27	7	182	4.84066	0.061991
CG10641-PA	2L	141598_at	5	0.125861	7	2	7	6	550	5.79455	0.380186
CG10653-PA	2L	153540_at	4	-0.0648781	4	4	16	30	157	5.97452	0.449532
CG10657-PA	3L	154890_at	4	0.00112971	3	2	13	3	288	5.89931	0.552804
CG10687-PA	2L	152066_at	2	-0.000363817	5	2	26	7	123	3.09756	0.644567
CG10698-PA	3L	148654_at	3	0.00970874	29	8	31	2	792	4.49369	0.0897521
CG10724-PA	3L	154381_at	4	0.066898	6	2	32	3	333	3.48348	0.227599
CG10776-PA	3L	142339_at	2	0.0570634	18	8	35	8	998	4.71443	0.257763
CG10777-PB	X	142443_at	2	0.293355	12	41	9	30	2648	4.43693	1
CG10778-PA	X	142444_at	2	-0.011221	7	4	2	8	247	4.05263	0.0804954
CG10808-PA	2R	147172_at	2	0.147614	25	8	9	2	1281	5.40047	1
CG10851-PA	3R	153409_at	4	0.0149158	3	5	4	8	320	5.30312	1
CG10874-PA	2L	145623_at	3	0.0609244	3	2	8	4	471	4.87898	1
CG10877-PA	3R	150265_at	3	-0.171661	5	5	20	8	102	2.92157	0.262863
CG10915-PA	2R	147417_at	3	0.0395349	26	9	12	7	558	5.72939	0.533898
CG10923-PA	3L	143452_at	2	0.26818	4	4	38	13	271	5	0.210582
CG10939-PA	2R	151959_at	2	0.0179684	5	2	13	3	356	4.42135	0.621385
CG10960-PB	3L	153366_at	2	-0.00951781	8	5	25	4	806	3.33995	0.106724
CG1098-PA	3R	144182_at	2	-0.0745399	4	2	7	12	287	4.60627	0.35
CG10988-PA	X	142503_at	3	0.172986	7	17	7	17	463	4.25702	1
CG11025-PA	2R	151625_at	3	0.554702	5	4	28	5	560	4.40536	0.0797006
CG11070-PA	2L	154686_at	3	0.0125601	15	7	36	14	273	2.99267	0.782655
CG11089-PA	3R	153761_at	3	0.00154267	6	5	24	19	279	5.12545	1
CG11099-PA	2R	147530_at	4	0.171147	29	7	17	1	707	4.75813	0.244678
CG11111-PA	X	152278_at	4	0.0622567	3	2	39	19	11	4.54545	1
CG11147-PA	2L	145844_at	2	0.00585847	13	1	43	8	425	5.17882	0.670422
CG11176-PA	X	153477_at	3	-0.145038	6	1	2	4	117	3.82906	0.102564
CG11199-PA	2L	154634_at	4	-0.042001	9	3	47	11	615	4.32195	0.695434
CG11280-PA	3L	152335_at	4	-0.0605964	5	0	38	7	563	4.93961	1
CG11299-PA	2R	154871_at	3	0.150411	6	8	12	3	459	3.51198	0.0604329
CG11317-PA	3R	151843_at	2	-0.0384731	12	6	3	2	613	5.44372	1
CG1136-PA	3L	153059_at	2	0.0206422	19	9	18	3	802	4.48504	0.191801
CG11447-PA	3R	150221_at	2	-0.123752	11	9	7	5	134	5.54478	1
CG11490-PA	2L	154389_at	2	-0.0823857	3	10	6	17	532	4.7782	1
CG11494-PA	3L	154831_at	3	0.0192486	12	4	8	23	1137	4.47845	.
CG11502-PB	3R	149748_at	4	-0.0121513	27	11	12	1	1598	3.81977	0.151496
CG1151-PA	3R	144185_at	6	-0.0714286	4	10	5	4	512	3.84961	0.382636
CG1154-PA	3R	149385_at	2	-0.0476604	4	7	3	3	628	2.92834	0.643665
CG11546-PA	2R	152855_at	3	0.0682436	3	3	10	5	305	3.70164	0.631063
CG11614-PA	3L	149028_at	6	-0.0427754	24	5	21	5	1080	5.35556	1
CG11621-PA	3L	151675_s_at	6	-0.0100058	25	15	88	25	857	4.94982	0.0631723
CG11655-PA	X	145119_at	2	0.134711	9	3	17	9	210	5	0.714374
CG11656-PA	3R	152184_at	2	0.213099	0	6	12	3	103	4.72816	0.00154799
CG11658-PA	3L	148597_at	6	0.0184244	6	8	8	7	548	3.97445	0.715249
CG11661-PF	3L	141810_at	3	0.0137182	4	2	41	5	466	3.75966	0.179834
CG11719-PA	3R	152226_at	3	0.00835463	9	3	9	7	172	4	0.434325
CG1172-PA	3R	149327_at	3	0.0785353	8	4	2	8	863	3.77636	.
CG11761-PA	2R	146953_at	3	-0.00528368	2	5	11	2	67	3.86567	0.0223168
CG11771-PA	3R	141475_at	2	-0.0801379	2	3	10	5	413	3.1477	0.347265
CG11802-PA	X	154533_at	6	0.0400978	3	3	8	6	170	5.96471	1
CG11840-PA	2L	141698_at	2	-0.0272347	4	5	5	9	364	5.22802	0.691318
CG11849-PA	3R	154929_at	2	-0.0389089	8	2	25	9	729	3.60631	1
CG11853-PA	3R	152019_at	2	0.00350721	11	7	7	4	214	5.0514	1
CG11857-PA	3R	150569_at	5	0.0262186	3	9	3	5	699	4.49356	0.642415
CG11874-PA	3R	150805_at	2	-0.0866349	22	8	21	16	738	4.23848	0.203782
CG11915-PA	3L	152688_at	4	-0.0759298	3	3	30	6	261	2	0.100857
CG11981-PA	3R	153880_at	2	-0.0116212	2	8	5	4	98	2.69388	0.169802
CG11982-PA	3R	141228_at	3	-0.0304201	2	3	5	8	180	4.93889	1
CG11987-PA	3R	154596_at	6	0.0284541	12	7	14	8	800	3.405	1
CG12004-PA	3L	151742_at	4	0.00172412	7	7	12	1	647	5.42349	0.0328502
CG12026-PA	3L	141428_at	2	-0.0303963	5	4	11	4	357	3.2381	0.412034
CG12054-PA	3R	141220_at	5	-0.0706782	8	3	12	8	585	5.23932	0.697875
CG12073-PA	3R	153520_at	5	-0.0606536	6	9	15	7	618	3.86084	0.107148
CG12084-PA	3L	153456_at	3	0.116894	4	4	16	6	365	5.3863	0.384123
CG12086-PA	3L	147982_at	6	-0.00254796	5	7	16	13	525	4.17714	0.505476
CG12091-PA	3L	147984_at	4	-0.0665813	5	9	6	0	636	5.07233	0.0140867
CG12121-PA	X	144742_at	5	-0.0627722	4	2	18	17	434	4.37097	0.66812
CG12125-PA	X	153237_at	4	0.0360944	8	8	8	13	558	4.05197	0.519477
CG12132-PA	X	154452_at	4	-0.0539891	0	14	10	50	416	4.42308	0.192132
CG12142-PA	2R	153224_at	3	0.0598911	7	2	10	4	283	4.4629	1
CG12209-PA	2R	146929_at	2	-0.0666667	11	8	5	6	190	4.78421	0.70652
CG1221-PA	3L	144176_at	5	0.0583152	4	6	5	5	1087	4.48758	1
CG12212-PA	X	152338_at	3	0.124132	7	7	23	30	205	2.93659	0.765748
CG12235-PA	X	154658_at	2	0.227321	4	6	9	13	115	4.93043	1
CG12237-PA	X	145384_at	4	-0.0356355	11	1	3	7	312	3.07372	.
CG12239-PA	X	152575_at	2	-0.010577	1	4	17	7	256	5.11328	0.0539093
CG12241-PA	3R	154604_at	3	0.0643814	11	3	30	13	393	4.8117	0.734828
CG12253-PA	2L	154625_at	2	-0.0454546	3	3	5	9	37	4.24324	0.642415
CG12292-PA	2L	153299_at	3	0.0451146	3	2	5	5	211	3.69668	1
CG12295-PB	2R	141545_at	5	0.0233052	15	8	34	5	1401	4.69379	0.0552579
CG12374-PA	2R	147118_at	4	0.0489426	8	3	10	5	125	3.904	1
CG12391-PA	2R	154931_at	2	-0.0158997	7	4	10	8	285	5.2807	0.716689
CG12399-PA	2L	143670_at	4	0.0238195	4	4	11	8	861	3.15796	1
CG12404-PA	2L	142381_at	5	0.0619335	5	1	10	7	304	4.39803	0.368976
CG12489-PA	2R	147683_at	10	0.0240283	6	7	19	3	545	3.76881	0.0196242
CG12532-PA	X	141580_at	3	0.0663807	0	7	23	14	319	2.72727	0.0030344
CG1263-PA	3L	144032_at	5	-0.0140589	12	2	9	3	231	3.89177	0.634783
CG12749-PA	3R	152021_at	2	-0.0841318	13	7	10	6	875	3.86743	1
CG12817-PA	3R	149621_at	3	0.147489	10	5	3	2	428	2.61682	1
CG12843-PA	2R	146712_at	4	-0.0361613	14	14	4	3	269	3.78067	1
CG12869-PA	2R	147208_at	2	-0.0519126	3	3	27	4	520	2.48462	0.067947
CG12876-PA	3R	154332_at	3	0.0418481	2	3	27	17	235	4.81702	0.386811
CG12990-PA	X	145253_at	2	-0.0787814	10	4	9	12	269	5.89591	0.166194
CG12991-PA	X	145249_at	4	0.0163529	3	8	10	6	549	3.17851	0.120112
CG13025-PA	3L	148914_at	2	0.029757	10	6	31	9	959	3.32013	0.320831
CG13057-PA	3L	152610_at	2	0.0283064	6	1	16	5	151	4.19205	1
CG13189-PA	2R	154474_at	4	-0.0137558	4	4	19	7	383	5.71802	0.388409
CG13221-PA	2R	147004_at	4	-0.04	6	2	7	5	542	4.52952	0.642415
CG13344-PA	2R	151573_at	6	0.0348007	8	4	12	3	726	3.01791	0.661836
CG13349-PA	2R	147178_at	2	-0.180816	5	2	14	5	96	3.88542	1
CG13387-PA	2L	142123_at	7	0.0187197	8	10	21	14	848	5.14151	0.384062
CG1345-PA	3R	152464_at	5	-0.0433768	5	2	20	9	239	5.01255	1
CG13604-PA	3R	152223_at	6	0.108652	6	4	44	14	638	4.09404	0.437156
CG13626-PA	3R	154785_at	6	-0.0241709	5	3	16	6	154	6	0.666235
CG13651-PA	3R	150554_at	2	-0.0476743	5	0	10	5	394	5.85533	0.266318
CG13695-PB	3L	148988_at	2	0.130682	2	5	7	1	273	2.59341	0.0405594
CG13743-PA	2R	146859_at	10	0.0197368	15	5	14	2	1487	5.15131	0.426427
CG1389-PA	2R	143381_at	3	-0.0677635	0	7	39	18	106	2	0.000773805
CG13907-PA	3L	147949_at	4	0.000229796	6	5	31	26	1099	3.93813	1
CG13927-PA	3L	142275_at	2	-0.0866846	5	7	23	15	209	5.44498	0.324331
CG13928-PA	3L	147991_at	6	0.0400569	10	8	9	4	1304	4.29218	0.484035
CG13933-PA	3L	148001_at	2	0.0251651	7	6	12	18	732	4.2541	0.509456
CG1395-PA	3R	141264_at	4	-0.100223	6	5	14	4	700	4.56714	0.237063
CG14186-PA	3L	149089_at	4	0.187001	20	5	11	10	772	3.85751	0.0626238
CG14194-PA	X	145354_at	2	0.0481283	4	10	5	6	447	4.33557	0.434083
CG14222-PA	X	142788_at	3	0.0214007	13	16	2	3	500	3.966	1
CG14224-PA	X	142855_at	2	-0.0253772	14	27	4	8	877	3.64082	1
CG14232-PA	X	154705_at	2	0.0758725	4	2	8	7	249	4.48996	0.659443
CG14271-PB	X	144445_at	4	-0.0556745	5	17	4	11	330	2.54242	1
CG14305-PA	3R	150150_at	3	0.0224959	0	7	10	8	170	3.87647	0.0201893
CG14408-PA	X	152777_at	2	0.0248695	4	8	8	8	544	4.11029	0.458944
CG1444-PA	X	144664_at	4	0.00465982	3	3	4	5	267	3.13858	1
CG14478-PA	2R	147364_at	2	0.0865244	11	11	9	4	1234	2.94489	0.312016
CG1448-PA	3R	154674_at	4	-0.00553814	4	4	9	3	327	4.33945	0.356347
CG1453-PA	X	144850_at	2	0.0757705	6	14	11	25	492	5.04065	1
CG14534-PA	2L	145989_at	6	-0.0260047	2	6	5	3	575	4.54435	0.314685
CG14536-PA	2L	141296_at	3	0.0627013	10	12	7	6	500	3.484	0.733222
CG14542-PA	3R	152659_at	6	-0.0144794	12	5	13	2	323	3.98762	0.4025
CG1455-PA	3R	143579_at	3	-0.089573	7	3	16	5	372	3.64516	1
CG14689-PA	3R	149638_at	3	-0.086871	4	1	3	7	78	4	0.118881
CG14712-PA	3R	155003_at	2	0.198444	9	13	13	26	662	3.93202	0.58845
CG14717-PA	3R	149702_at	2	0.0376506	5	1	6	8	72	5.18056	0.157121
CG14718-PA	3R	152516_at	2	0.0523035	8	5	7	5	499	5.04609	1
CG14749-PA	2R	154427_at	2	-0.107843	0	6	12	16	78	4.37179	0.0691209
CG14762-PA	2R	146784_at	7	0.0182877	7	8	17	2	1020	2.77157	0.00984427
CG14764-PA	2R	154856_at	3	-0.0430636	3	3	13	11	460	2.90217	1
CG14801-PB	X	144002_at	2	-0.0849275	1	8	4	14	389	3.33162	0.63612
CG14813-PA	X	142358_at	3	-0.0152418	3	9	3	10	339	3.9941	1
CG14895-PA	3R	150016_at	5	0.0294117	3	2	13	12	605	4.19504	1
CG14919-PA	2L	146225_at	2	0.0123491	5	1	3	4	516	4.65116	0.265734
CG14939-PA	2L	146253_at	6	-0.0699121	3	6	11	0	895	3.61341	0.00216718
CG14991-PA	3L	154757_at	5	0.0159839	9	5	26	12	659	4.96206	1
CG14994-PA	3L	143478_at	7	0.0952811	28	11	17	5	1140	5.12456	0.766103
CG15002-PB	3L	141377_at	5	-0.0539722	6	1	57	11	325	5.38462	1
CG15005-PA	3L	148152_at	2	-0.0146627	5	1	36	10	157	5	1
CG1515-PA	X	154675_at	2	0.0677206	6	3	4	5	552	5.28442	0.637186
CG15151-PA	2L	152111_at	6	0.0886327	7	7	20	9	822	3.3163	0.316086
CG15162-PA	2L	153624_at	5	0.0777606	6	4	11	1	693	4.16739	0.135338
CG15177-PA	3R	149415_at	6	0.0615859	5	5	5	4	140	3.47857	1
CG15211-PA	X	144827_at	5	-0.00590612	10	8	2	5	427	3.43326	0.378261
CG1528-PB	3R	144336_at	3	-0.0223395	3	3	22	15	283	4.0636	0.682529
CG1542-PA	3R	154456_at	3	-0.078481	2	3	16	12	182	3.95604	0.638993
CG15514-PA	3R	154243_at	2	-0.0548435	6	5	8	12	245	5.57143	0.477466
CG1558-PA	X	144884_at	4	0.0136107	2	9	3	4	189	2.65079	0.32598
CG15628-PA	2L	145780_at	2	-0.00178538	12	5	3	2	862	5.03828	1
CG15658-PA	2R	152886_at	3	0.0149444	9	0	14	6	269	3.73978	0.137476
CG15884-PA	3R	150707_at	4	0.021865	3	4	12	3	201	4.91045	0.144661
CG1600-PC	2R	152715_at	3	0.00965018	4	3	7	3	384	4.48698	0.643665
CG1671-PA	2R	141261_at	2	0.0137048	8	4	26	18	234	3.57692	0.746291
CG1673-PA	X	145006_at	3	0.147678	14	3	2	4	693	4.31457	.
CG16752-PA	X	144522_at	2	-0.056822	12	19	6	4	1068	3.89326	0.288867
CG1681-PA	X	152675_at	2	-0.0102192	3	5	4	3	142	4.9507	0.61927
CG16854-PA	2L	146227_at	3	0.0326854	14	4	59	12	331	4.25076	0.731375
CG16904-PA	3R	151776_at	2	-0.00237739	4	6	7	2	112	4.39286	0.169802
CG16975-PB	2L	153821_at	3	0.00857928	10	8	48	16	738	4.42276	0.14388
CG16984-PA	3L	148053_at	3	-0.00576951	3	4	16	4	128	5.77344	0.144515
CG16987-PA	2L	152579_at	4	-0.0319356	7	1	30	7	338	4.69822	1
CG16993-PA	3L	143202_at	2	-0.0915254	14	3	41	8	181	5.71271	1
CG17032-PA	3L	148834_at	2	-0.102514	5	1	19	4	91	4.9011	1
CG17033-PA	3L	154942_at	5	-0.0622276	10	2	8	8	425	5.76941	0.114395
CG17124-PA	2L	146190_at	6	-0.0123864	6	4	5	1	342	5.18713	0.587912
CG17158-PA	2L	141707_at	6	-0.0109204	5	7	14	1	675	2.78074	0.00847269
CG17184-PA	3R	142901_at	3	0.033893	3	14	5	7	545	5.24587	0.218042
CG1721-PA	3R	152504_at	3	-0.00404202	7	8	8	4	496	5.01008	0.440795
CG17246-PA	2R	152538_at	4	0.000265098	7	5	25	7	504	3.38492	0.258673
CG17272-PA	3R	150278_at	3	-0.0474271	5	1	3	4	70	3.21429	0.265734
CG17273-PA	3R	154621_at	4	0.029184	3	2	11	5	448	3.35491	1
CG17302-PA	2L	145656_at	4	-0.0328103	15	3	10	3	529	5.66919	0.67583
CG17323-PA	2L	153063_at	3	0.0585633	12	13	19	10	267	3.91386	0.271114
CG17348-PA	2L	154716_at	4	-0.0658041	10	6	22	8	771	4.20623	0.511519
CG17369-PA	3R	153041_at	9	0.0253987	15	2	5	4	970	5.6866	0.137853
CG17492-PA	2L	153089_at	3	0.0577454	5	1	27	20	342	4.90643	0.383713
CG1764-PA	X	153257_at	5	0.0222486	4	8	15	2	370	3.07297	0.00452191
CG17646-PA	2L	141573_at	2	-0.0211797	11	7	20	4	462	3.31385	0.158642
CG17723-PA	3L	154124_at	5	0.0052187	4	3	12	11	452	3.0885	1
CG17724-PA	2R	141244_at	3	-0.0231526	8	5	7	5	1210	3.56529	1
CG1774-PA	3R	152159_at	2	0.0648827	2	3	18	6	112	4	0.28723
CG1775-PA	3R	154087_at	5	0.0337154	12	3	24	11	775	4.89032	0.50672
CG17769-PA	3R	143071_at	2	0.0618839	5	4	6	1	88	4.875	0.307692
CG1780-PA	X	144143_at	2	-0.0726847	2	4	7	10	124	5.82258	1
CG1782-PA	2R	152946_at	3	0.0594708	1	6	23	22	456	4.80482	0.107192
CG17834-PB	2L	151732_at	3	0.0111982	4	4	3	3	317	5.15142	1
CG17840-PA	2L	141201_at	2	-0.098909	8	1	30	11	76	5.76316	0.425135
CG17904-PA	2L	154859_at	3	-0.00510633	7	4	7	13	354	3.31921	0.153494
CG17905-PA	2L	146373_at	2	-0.0819209	13	4	36	7	323	5.82353	0.488476
CG17957-PA	3R	143367_at	2	-0.0459148	4	13	9	14	201	4.90547	0.332569
CG18013-PA	2L	145755_at	2	0.123711	12	2	13	6	126	5.52381	0.415703
CG18024-PA	2L	151713_at	7	0.0132047	10	3	26	2	1260	4.09127	0.303837
CG18124-PA	2L	144229_at	3	0.0228471	3	2	13	7	74	4.74324	1
CG1825-PA	2R	153480_at	2	0.0893128	1	4	16	7	293	5.30034	0.0617827
CG18265-PA	3L	148954_at	3	-0.0209636	30	7	65	11	1657	3.99155	0.588894
CG18315-PA	3L	143076_at	4	-0.0922832	5	1	6	6	125	3.776	0.315611
CG1837-PA	X	154294_at	2	0.0219969	3	8	5	5	334	4.3982	0.386997
CG18396-PA	3R	143432_at	3	-0.201608	1	4	8	4	140	3.97143	0.131222
CG18408-PC	2R	146933_at	3	-0.110255	4	1	20	8	659	4.69499	1
CG18417-PA	3L	148333_at	2	-0.115222	8	5	10	11	126	3.88889	0.496523
CG18426-PA	2R	142235_at	7	-0.00149477	11	6	4	1	1069	4.12629	1
CG18445-PA	2R	146917_at	2	0.285202	7	17	2	12	1014	4.33531	0.438448
CG18469-PA	2R	142322_at	5	-0.0354578	1	5	4	3	54	4.46296	0.265734
CG18506-PA	2R	147898_at	5	-0.0530869	9	11	1	5	1981	4.2741	0.352387
CG18549-PA	3R	149779_at	5	0.0440945	2	4	15	5	332	4.66867	0.137853
CG1856-PC	3R	154445_at	3	-0.0352408	14	16	10	12	1540	4.90779	1
CG18596-PA	3R	151728_at	4	-0.013925	4	1	31	18	66	3.31818	0.646105
CG18608-PA	2R	141500_at	5	-0.0313212	5	7	17	2	363	4.55372	0.0117775
CG18627-PA	2L	152961_at	5	-0.0356137	3	3	23	3	184	4.31522	0.0629359
CG1866-PA	3R	152921_at	4	0.0481728	0	5	16	6	119	3.78992	0.00572278
CG18675-PA	3L	151173_at	3	0.0497592	4	3	14	4	586	2.90785	0.355365
CG1873-PA	3R	143142_at	8	0.104567	9	6	8	1	978	5.26176	0.190711
CG18766-PA	3R	154798_at	6	-0.00930821	5	2	1	7	349	4.65903	.
CG18783-PB	2L	154607_at	3	0.0316133	10	6	22	12	842	5.40499	1
CG18802-PA	3R	142162_at	4	0.12358	4	5	60	16	485	4.52577	0.0374949
CG1893-PA	3L	148076_at	3	-0.0957221	6	3	10	6	653	4.74579	1
CG1897-PA	3R	153515_at	6	0.0171329	5	1	14	6	675	2.86667	1
CG1902-PA	2R	141577_at	2	0.010592	5	3	14	2	640	4.92656	0.288538
CG1906-PE	3R	154169_at	3	-0.0265548	3	2	2	8	118	4.68644	0.250749
CG1907-PA	3R	141757_at	3	0.0443653	3	4	25	5	190	3.99474	0.044951
CG1910-PA	3R	155107_at	2	-0.0635859	1	8	5	9	289	2.21453	0.340129
CG1944-PA	2R	152833_at	2	0.178468	0	5	25	7	140	3.88571	0.00181694
CG1951-PA	3R	154864_at	2	-0.115281	10	6	14	13	507	5.22091	0.541934
CG1969-PA	3R	154922_at	7	0.0389294	4	3	11	2	479	4.70772	0.289796
CG2010-PA	3R	153001_at	3	-0.028777	9	7	18	5	187	4.86631	0.174279
CG2045-PA	X	152556_at	2	-0.0756715	2	3	8	15	83	2.57831	1
CG2061-PA	X	142755_s_at	2	0.152396	2	4	3	2	280	2	0.5671
CG2076-PA	X	142756_at	2	0.0638571	1	4	13	10	67	4	0.325926
CG2087-PA	3R	149333_at	4	0.0452974	10	16	48	27	641	4.27457	0.0372225
CG2121-PA	2R	152256_at	3	0.137726	1	4	4	8	148	2.77027	1
CG2137-PA	2R	146747_at	2	0.0745837	5	4	20	26	94	4.37234	0.716485
CG2157-PA	X	144832_at	2	0.0822281	3	3	4	3	120	4.63333	1
CG2162-PA	3L	154920_at	2	0.0300079	4	3	15	8	354	3.55367	1
CG2200-PA	X	144984_at	3	0.0510914	3	4	3	7	198	3.34343	0.643665
CG2221-PA	X	154919_at	3	0.166667	5	15	5	9	405	3.47901	0.704116
CG2259-PA	X	144677_at	2	0.143103	3	12	20	9	850	4.48353	0.00362168
CG2262-PA	X	144094_at	5	-0.064947	20	9	4	5	716	3.90363	0.245238
CG2286-PA	X	143896_at	4	-0.0266974	3	2	26	10	224	4.17411	0.619679
CG2368-PB	2R	154654_at	3	-0.0136719	9	15	7	6	1299	5.50269	0.489114
CG2457-PA	X	143971_at	6	0.00947261	23	11	3	5	1540	4.68701	0.223305
CG2507-PB	3R	155083_at	3	-0.00644282	6	4	65	23	546	2.99817	0.455628
CG2512-PA	3R	141710_r_at	2	0.0382219	8	9	3	14	244	3.68852	0.14107
CG2560-PA	X	144941_at	4	-0.0300612	1	4	5	2	365	2.27671	0.242424
CG2608-PA	2L	153949_at	3	-0.0203293	11	8	5	4	435	4.90575	1
CG2614-PA	2L	153768_at	2	-0.0434083	5	2	16	16	130	5.66923	0.417879
CG2637-PA	2L	143030_at	5	0.00507968	3	11	12	15	440	2.80682	0.185995
CG2698-PA	3R	154824_at	2	0.0211268	4	5	41	10	363	5.68044	0.0355214
CG2699-PA	2L	154995_at	4	-0.0568075	7	7	1	17	1139	5.01405	.
CG2702-PA	3R	153919_at	2	-0.0546952	1	7	14	31	315	4.7746	0.415275
CG2762-PA	2L	153762_at	3	-0.00728155	7	2	12	19	545	3.46789	0.0600548
CG2765-PA	2R	152478_at	3	0.0317438	4	14	1	5	900	4.28111	1
CG2789-PA	2L	151838_at	2	0.0266348	5	3	6	3	158	3.17722	1
CG2813-PA	2L	153868_at	2	0.00401512	20	7	2	3	360	5.26667	0.292617
CG2818-PA	2L	154114_at	2	-0.0127765	6	4	20	10	250	4.96	0.717529
CG2830-PA	2L	152031_at	3	0.00606537	2	4	23	10	90	4.36667	0.162585
CG2867-PA	3R	154976_at	3	-0.0293737	9	5	13	15	352	4.21875	0.337614
CG2950-PA	2L	152068_at	2	-0.116587	3	4	9	6	123	4.39024	0.651703
CG2979-PA	X	153440_at	6	0.0302198	7	4	3	6	220	3.11364	0.36985
CG2991-PA	2L	153630_at	3	0.111614	13	5	27	6	815	5.03067	0.487634
CG30023-PA	2R	152832_at	4	-0.0961653	9	5	26	10	297	4.84175	0.732807
CG30080-PA	2R	147260_at	4	-0.00671826	50	22	4	1	1063	2.80997	1
CG30101-PA	2R	142015_at	9	0.00224876	4	3	6	4	303	5.34653	1
CG30118-PA	2R	147439_at	2	0.0805953	2	3	7	5	338	2.57101	0.61991
CG30159-PA	2R	152700_at	2	-0.0607097	10	6	3	5	353	3.22946	0.390452
CG3025-PA	X	143755_at	4	-0.0563562	8	9	26	17	278	3.38849	0.39552
CG30350-PA	2R	152710_at	2	0.0288145	5	3	12	7	113	5	1
CG3036-PA	2L	151989_at	2	0.0299061	14	3	26	4	682	4.19501	0.691837
CG3039-PA	X	153374_at	5	0.0233574	8	2	6	9	379	4.78364	0.099152
CG30420-PA	2R	154687_at	2	0.0140747	7	10	10	22	511	5.03914	0.539331
CG30499-PA	2R	153656_at	3	0.0192344	3	3	10	3	86	5	0.320102
CG3073-PA	X	142079_at	2	-0.0479211	7	7	4	9	382	4.45288	0.440071
CG31036-PA	3R	150857_at	2	-0.0426117	4	4	57	22	97	5.65979	0.232349
CG3106-PA	X	152289_at	2	-0.0584537	8	1	9	17	92	3.80435	.
CG31108-PA	3R	142057_at	3	-0.0407928	4	1	30	5	316	2.89873	1
CG31132-PA	3R	150501_at	4	-0.0266895	5	4	76	27	415	4.34458	0.258757
CG31137-PC	3R	150492_at	6	-0.0739197	3	2	9	8	706	3.67139	1
CG31150-PA	3R	152020_at	3	-0.117104	3	5	18	37	49	3.42857	1
CG31163-PB	3R	150347_at	7	-0.0347978	18	7	16	9	1607	5.03423	0.762413
CG31256-PA	3R	154601_at	3	-0.104803	10	9	47	7	660	2.99848	0.00360443
CG31284-PA	3R	153412_at	2	-0.0199014	5	2	48	18	361	5.86704	1
CG31358-PA	3R	151966_at	4	-0.0539696	46	32	15	9	1613	4.77247	0.815556
CG31453-PA	3R	154278_at	3	0.0347613	3	2	15	11	127	3.2126	1
CG31475-PA	3R	150183_at	6	-0.0717284	6	4	11	3	219	4.20091	0.392639
CG31543-PC	3R	152918_at	2	0.0497598	2	3	10	3	538	3.9461	0.268207
CG31546-PA	3R	152131_at	3	0.00309119	6	5	3	6	120	2.69167	0.405859
CG31547-PB	3R	152262_at	4	-0.0685579	3	2	32	13	228	3.99123	0.629311
CG31634-PA	2L	151417_at	2	-0.0228165	8	3	49	11	222	3.01802	0.444166
CG31637-PA	2L	154703_at	6	-0.0209437	7	4	7	7	937	3.63607	0.688745
CG31672-PA	2L	154126_at	2	0.0882429	2	3	10	2	342	5.95029	0.116516
CG31694-PA	2L	145680_at	4	0.0474291	16	10	9	7	490	4.86531	0.757046
CG31729-PB	2L	154077_at	3	0.018641	5	6	42	7	526	2.6749	0.0086372
CG31811-PA	2L	151438_at	3	-0.0343008	3	2	50	11	767	4.12777	0.252941
CG31839-PA	2L	142395_at	3	-0.00688883	0	5	18	7	64	5.92188	0.00555766
CG32066-PB	3L	148530_at	4	-0.0917225	6	1	4	5	753	3.49801	0.145105
CG32130-PA	3L	148716_at	6	-0.0456167	12	2	20	8	692	3.95954	0.450806
CG32137-PB	3L	148731_at	7	-0.00989302	8	5	17	4	725	5.23586	0.253805
CG32139-PA	3L	152109_at	4	0.00243763	20	4	23	7	577	5.16984	0.736345
CG32149-PA	3L	151612_at	2	-0.0248317	5	3	14	5	530	3.6434	0.657806
CG32171-PB	3L	148922_at	8	0.0327161	13	1	18	4	826	4.42615	0.628268
CG32211-PA	3L	154267_at	5	-0.0499124	5	4	15	15	138	3.7029	1
CG32236-PA	3L	151535_at	2	0.0203288	5	1	19	9	135	4.98519	0.644458
CG32300-PB	3L	142072_at	2	-0.0587571	5	4	39	20	419	4.46539	0.710075
CG32344-PA	3L	154422_at	2	-0.0441665	4	4	19	14	129	5.31783	0.712631
CG32392-PA	3L	151312_at	7	0.0291777	8	4	19	3	239	4.51464	0.211338
CG32406-PA	3L	148250_at	2	0.0070922	5	3	15	5	490	4.48367	0.650823
CG3242-PA	2L	143529_at	4	-0.0637712	6	2	23	5	274	4.84307	0.638951
CG32423-PA	3L	153372_at	7	-0.0341	13	4	11	3	870	4.54483	1
CG32432-PA	3L	149153_at	5	0.0208333	5	0	38	12	180	4.65556	0.574297
CG32479-PA	3L	142762_at	3	-0.0496119	22	16	38	24	1254	5.58134	0.834096
CG3248-PA	2L	152978_at	2	0.0456611	4	2	33	10	213	4.92958	0.625942
CG32528-PA	X	145393_at	3	-0.0117977	2	3	6	9	533	4.54034	1
CG32541-PA	X	153840_at	8	-0.0609202	4	6	25	14	1206	3.68159	0.279379
CG32600-PA	X	145067_at	4	-0.0316206	20	19	3	5	2524	3.23177	0.700776
CG3263-PA	3L	155037_at	3	0.0228921	17	12	5	6	1736	4.20968	0.49773
CG32635-PA	X	142267_at	4	-0.03425	12	7	11	7	624	3.94231	1
CG32676-PA	X	144823_at	3	0.0453841	5	11	17	30	1183	4.48521	0.771698
CG3268-PA	2R	152190_at	2	0.00199735	1	5	12	20	354	4.0678	0.642588
CG32697-PA	X	154417_at	4	0.0917937	0	6	7	7	343	2.87172	0.0514964
CG32721-PA	X	152295_at	2	-0.081423	2	7	8	17	317	2.27129	0.692066
CG32758-PA	X	144544_at	5	0.013497	11	24	8	5	1510	4.4543	0.0959401
CG32791-PA	X	144448_at	5	-0.0570652	7	19	6	9	732	4.33333	0.491687
CG32982-PA	2L	152498_at	3	-0.00318579	5	1	38	6	247	3.97976	1
CG3299-PA	X	143459_at	4	0.115908	0	6	8	10	444	2.00225	0.0663616
CG3307-PA	3R	151632_i_at	6	-0.0371637	17	9	22	7	989	4.99798	0.553152
CG33094-PB	3R	155159_at	4	-0.0153919	2	4	5	3	672	3.50298	0.592075
CG3313-PA	3R	154063_at	3	-0.229467	2	3	15	12	295	3.38305	0.645439
CG33143-PC	2R	147688_at	10	-0.0595995	24	9	11	5	1412	5.26133	1
CG33146-PA	2R	147465_at	2	0.0546559	12	5	33	10	865	4.92023	0.742645
CG33147-PA	2R	147461_at	6	-0.0318358	26	14	16	1	2169	4.45689	0.0245737
CG33214-PA	3L	149184_at	3	0.02751	14	32	8	22	526	5.46008	0.799638
CG3345-PA	2L	153062_at	2	-0.0286698	2	10	8	17	229	3.84716	0.444726
CG3353-PA	3R	150304_at	2	0.0384231	1	4	12	10	62	2.96774	0.325926
CG3402-PA	3L	153575_at	4	0.0341391	5	2	1	4	514	3.94942	0.242424
CG3408-PA	3L	142799_at	3	-0.0265814	4	2	8	3	356	2.57022	1
CG3409-PA	2R	154552_at	6	0.0139353	3	4	26	17	528	3.9697	0.434072
CG3412-PA	3R	153633_at	7	0.0585059	6	15	1	4	1270	4.7315	1
CG3488-PA	2L	153610_at	2	0.0721421	3	9	11	11	739	4.24899	0.274762
CG3505-PA	3R	141436_at	2	-0.0893805	3	2	21	7	39	3	0.597052
CG3511-PA	2R	154878_at	3	-0.0304768	4	2	23	18	58	5	0.689455
CG3530-PA	2R	142171_at	4	0.0157097	4	6	9	13	456	5.05702	1
CG3541-PB	2R	152422_at	3	-0.00937968	3	6	14	4	669	3.54111	0.0393027
CG3565-PA	2R	152585_at	3	-0.0371578	8	2	2	3	86	4	0.250749
CG3573-PA	X	141448_at	5	-0.00722334	0	6	9	24	316	2.85127	0.304506
CG3581-PA	3R	150188_at	3	0.084206	4	6	9	4	99	3.92929	0.221545
CG3584-PA	2R	141202_at	3	0.0546006	13	4	12	9	333	5.5045	0.306807
CG3630-PA	X	153371_at	3	-0.00549186	9	4	4	5	324	4.48765	0.384211
CG3633-PA	2R	154935_at	5	-0.0334787	8	1	11	5	163	4.72393	0.364427
CG3662-PA	2L	153725_at	4	0.0299625	3	6	3	3	512	2.06641	0.622378
CG3671-PA	3R	143674_at	4	0.013919	2	6	16	3	581	3.80379	0.00608493
CG3687-PA	2R	147290_at	2	0.124294	4	3	2	5	106	4	0.592075
CG3705-PA	3L	154184_at	4	0.0986598	7	4	4	3	339	5.46018	1
CG3714-PB	2L	151963_at	2	0.0539772	6	3	14	8	394	4.55584	1
CG3766-PA	2L	154102_at	2	-0.0278944	7	15	29	8	360	4.975	0.000735283
CG3772-PA	3R	152673_at	3	-0.0989141	4	1	42	7	56	4.16071	0.566561
CG3809-PA	3R	149736_at	2	0.02408	3	2	12	8	78	3.79487	1
CG3819-PA	3L	149024_at	4	0.0746479	1	4	19	2	29	4.2069	0.00465187
CG3821-PA	2R	153336_at	4	0.0405257	5	2	22	7	248	4	1
CG3823-PA	X	144592_at	2	0.0771798	13	3	8	2	181	2.8011	1
CG3861-PB	X	144596_at	6	0.0161444	9	3	1	5	707	2.74399	.
CG3874-PA	3L	148950_at	3	-0.0156834	3	3	8	6	251	5.10757	1
CG3925-PA	3R	149608_at	3	-0.066286	0	5	17	9	244	4.83197	0.0117826
CG3955-PA	2R	151827_at	4	-0.104833	1	5	11	3	211	3.76303	0.0180599
CG3971-PA	3L	153694_at	6	0.0284476	21	19	3	3	1062	3.69303	1
CG3981-PA	X	142554_at	8	0.0305628	9	8	7	8	853	3.22274	1
CG3992-PA	3R	141687_at	5	-0.00380952	5	4	17	13	548	2.7938	1
CG3994-PA	2L	144224_at	3	0.101613	8	3	12	2	170	3.82941	0.623188
CG3999-PA	3R	149624_at	5	-0.0316892	8	4	63	16	153	3.88235	0.452839
CG4003-PA	3R	153627_at	5	0.0431783	3	2	26	7	66	5.33333	0.574136
CG4008-PA	2L	151903_at	5	0.0330341	3	2	18	9	150	5	1
CG4029-PA	3R	154293_at	4	-0.0597701	11	8	26	9	1281	4.01093	0.236626
CG4030-PA	2R	154147_at	2	-0.0564916	3	2	29	10	257	4.7821	0.602655
CG4057-PA	2R	154372_at	7	0.108293	15	16	9	16	944	2.91525	0.42135
CG4083-PA	3L	153674_at	4	0.00732519	5	4	1	6	521	3.44914	0.145105
CG4114-PA	2L	142230_at	6	0.0216306	8	11	25	35	1341	4.5399	1
CG4119-PA	X	154180_at	3	-0.0045045	1	5	11	16	339	3.33333	0.379171
CG4162-PA	2L	154751_at	3	0.117073	41	27	36	8	915	4.74098	0.0214384
CG4180-PA	2L	143218_at	2	-0.00636179	45	11	15	4	1356	4.40634	1
CG4184-PA	2L	151943_at	2	0.0717007	11	4	9	14	197	4.98985	0.05212
CG4244-PA	2L	151689_s_at	7	-0.0227983	18	7	12	28	1075	5.23814	.
CG4272-PA	2L	144217_at	3	0.38303	28	16	29	13	949	4.8746	0.652482
CG4281-PA	X	152343_at	2	0.0704647	0	7	8	17	377	2.23077	0.149715
CG4282-PA	2R	154012_at	3	-0.00803336	8	0	17	6	264	5.04924	0.297643
CG4287-PA	3R	152212_at	3	-0.0206612	6	4	6	9	362	4.4779	0.428308
CG4303-PA	X	153648_at	5	0.021322	4	3	13	9	216	5.76852	1
CG4311-PA	2R	142736_s_at	6	-0.029778	8	6	22	7	360	4	0.291661
CG4326-PA	2R	147843_at	5	-0.0368852	10	3	7	4	132	4.7803	0.659134
CG4341-PA	2L	152419_at	2	-0.0615943	13	1	18	9	595	4.68908	0.123006
CG4353-PA	X	143594_at	4	-0.0246357	1	6	16	18	518	3.79344	0.207215
CG4380-PA	X	153675_at	7	0.0468549	2	9	3	9	552	4.1087	1
CG4385-PA	2L	143330_at	7	0.091565	13	11	8	8	1076	4.21933	1
CG4389-PA	2L	152449_at	3	-0.00649351	8	1	33	9	188	3.92553	0.667461
CG4443-PA	X	145193_at	2	0.0936195	10	16	3	4	508	3.71063	1
CG4445-PA	2R	152222_at	3	-0.0407921	4	3	29	14	436	3.91972	0.676849
CG4468-PA	3R	141833_at	2	-0.120638	5	8	10	2	410	3.72439	0.0414053
CG4482-PA	2L	151442_at	5	-0.0072959	8	2	7	8	505	3.38614	0.210708
CG4502-PA	2L	142056_at	4	-0.0235011	3	8	3	6	576	4.26389	1
CG4511-PA	3R	153166_at	4	0.0610983	15	11	8	4	766	3.73499	0.728084
CG4521-PA	X	145198_at	2	-0.0516128	20	20	13	12	1653	4.38415	1
CG4532-PA	X	142730_at	5	0.0652688	14	18	25	23	1689	4.01303	0.50094
CG4551-PA	2L	152899_at	3	0.0270127	24	7	26	4	1578	4.2275	0.507734
CG4558-PA	X	154961_at	7	-0.00220983	10	15	9	8	607	3.10544	0.531096
CG4577-PA	2L	145559_at	2	-0.0307996	14	20	13	3	983	4.23499	0.0138893
CG4590-PA	X	144174_at	6	-0.00161456	1	8	4	10	637	3.1303	0.610568
CG4602-PA	2L	154506_at	3	-0.0329252	7	11	15	7	325	5.61231	0.109836
CG4609-PA	3L	154421_at	6	0.0508956	5	7	6	3	1643	4.94948	0.386997
CG4612-PA	2R	147866_at	7	-0.0241457	6	1	5	4	560	3.66786	0.307692
CG4615-PA	X	142921_at	2	-0.0111234	2	15	13	5	687	2.58079	0.000490957
CG4636-PA	2L	141537_at	5	-0.0443006	4	4	5	6	628	3.49841	1
CG4641-PA	3L	142418_at	3	0.0383334	13	14	2	4	1181	3.64437	0.664779
CG4644-PA	2L	141919_at	3	-0.217228	7	6	80	16	186	4.91935	0.0228858
CG4649-PA	3R	141276_at	2	0.00570121	7	8	10	5	151	4.91391	0.462137
CG4654-PA	2R	154238_at	2	0.017839	3	3	5	2	537	4.63687	0.592075
CG4662-PA	3R	154216_at	3	-0.00368739	5	3	16	5	159	3.81761	0.646006
CG4663-PA	2R	152884_at	2	0.056266	5	6	14	13	155	5.9871	1
CG4666-PA	X	144572_at	4	-0.0431125	9	3	9	4	230	3.71739	1
CG4670-PA	2R	147135_at	2	0.00414233	2	4	20	13	268	5.28358	0.374111
CG4672-PA	3L	151794_at	2	0.00778208	3	3	9	6	208	4.04327	1
CG4750-PA	2R	152447_at	2	0.0318792	9	2	14	7	223	4.64126	0.441376
CG4751-PA	2L	155080_at	4	-0.00764305	9	1	63	22	489	5.47648	0.44215
CG4756-PA	X	145211_at	3	0.0696096	3	25	3	3	770	4.11039	0.0530588
CG4761-PA	3L	154146_at	4	0.0093594	5	7	18	6	880	3.54659	0.0714302
CG4764-PA	2L	152985_at	4	-0.00251108	6	4	10	2	316	4.65506	0.347634
CG4766-PA	X	144187_at	2	-0.0356222	14	17	13	6	773	4.2238	0.14779
CG4767-PA	2L	152662_at	2	0.169145	10	3	40	8	126	4.30952	0.687118
CG4779-PA	2L	146233_at	2	-0.00728825	6	0	34	7	71	4.47887	0.571034
CG4781-PA	2R	147879_at	4	0.0147059	4	1	15	4	78	4	1
CG4830-PA	3R	149737_at	3	-0.0457317	11	2	48	7	162	4.88272	0.678808
CG4911-PA	3L	148444_at	3	0.0872969	4	17	6	4	822	4.18613	0.0401069
CG4928-PA	X	152286_at	3	0.0984232	17	10	5	2	650	5.52462	1
CG4930-PA	2L	144223_at	2	-0.141783	5	11	5	3	98	2.65306	0.203796
CG4963-PA	3R	150759_at	4	0.0410337	18	5	3	4	928	3.60991	0.153316
CG5027-PA	3L	154227_at	2	-0.203718	8	7	18	10	282	5.53901	0.527901
CG5053-PA	3R	151472_at	3	-0.0534116	14	5	22	7	911	3.80132	1
CG5059-PA	3L	142737_at	7	0.0228156	4	5	4	3	650	2.73538	1
CG5087-PA	3L	148439_at	3	0.0684702	5	2	32	38	416	4.08413	0.251143
CG5098-PA	2R	151652_at	7	-0.028792	9	6	36	21	867	4.62745	1
CG5104-PB	3L	149136_at	2	-0.0565666	4	3	4	3	421	2.73159	1
CG5106-PA	3R	149677_s_at	4	0.0364925	7	9	7	1	177	4.9774	0.0790759
CG5109-PA	2R	141767_at	4	0.0279889	2	4	24	21	211	4.54502	0.418917
CG5123-PA	3L	143411_at	5	0.0261083	14	8	5	0	2082	4.24544	0.279822
CG5140-PA	2R	151922_at	2	-0.0559919	8	8	10	7	559	3.98569	0.731857
CG5161-PA	3L	148849_at	3	-0.029338	6	8	7	1	88	3.96591	0.0743034
CG5166-PB	3R	152532_at	6	-0.0327064	6	20	12	13	1278	4.14085	0.0827703
CG5180-PA	3R	150264_at	2	-0.182009	2	4	6	5	154	2.03896	0.61991
CG5212-PA	3R	154889_at	5	0.174474	20	4	8	2	1165	3.73734	1
CG5220-PA	3R	154071_at	2	0.00841899	2	4	19	4	81	4.91358	0.0334807
CG5241-PA	3L	153532_at	6	0.061438	3	3	15	2	291	5.28522	0.088591
CG5262-PA	3L	155014_at	2	0.0545969	20	5	29	16	308	4.5974	0.276128
CG5268-PA	3R	149990_at	5	0.0165975	23	8	6	3	247	4.81377	0.686062
CG5292-PA	3R	150059_at	5	0.01875	5	9	3	2	418	2.50239	0.602683
CG5295-PA	3L	154058_at	3	0.0479867	7	6	33	5	536	3.95336	0.0209837
CG5300-PA	2L	142536_at	2	-0.0344051	15	14	56	16	453	3.20088	0.0153021
CG5304-PA	2L	151733_at	5	-0.0364772	10	3	13	10	533	3.24765	0.292011
CG5315-PA	3R	154206_at	4	0.0278192	11	5	19	7	629	4.72973	1
CG5323-PA	2R	147448_at	3	-0.0079037	9	5	6	3	222	5.4009	1
CG5326-PA	3R	150375_at	2	0.0825183	5	1	15	5	486	4.64198	1
CG5339-PA	2R	152689_at	4	-0.0132057	4	1	9	6	184	4.78261	0.612616
CG5344-PA	3R	149694_at	2	-0.0120482	9	3	19	7	772	4.01813	1
CG5404-PA	3R	152956_at	5	-0.0860324	14	3	48	8	570	5.03509	0.710459
CG5408-PA	3L	149123_at	3	0.16845	8	3	20	3	537	5.06145	0.362658
CG5411-PA	2R	142383_at	7	-0.0265624	14	4	8	8	1218	4.44992	0.151415
CG5428-PA	2R	152394_at	6	0.106173	2	3	4	4	86	4	1
CG5441-PA	3R	152889_at	4	-0.0269757	4	3	13	7	274	4.37226	1
CG5442-PB	2L	142804_at	2	0.0864524	4	7	4	8	346	3.37572	1
CG5445-PA	X	153484_at	2	-0.0337423	7	23	1	4	555	3.06847	1
CG5447-PA	3R	141446_at	5	-0.0229626	10	5	4	4	729	5.09739	0.65702
CG5454-PA	3R	150171_at	4	-0.0903357	1	4	8	2	113	4.97345	0.0889111
CG5455-PA	3R	152629_at	2	0.0662734	7	8	37	9	560	5.07679	0.0192228
CG5475-PA	3R	143839_at	4	-0.131046	8	4	12	5	132	5.57576	1
CG5492-PA	3L	148983_at	3	0.0918966	1	7	5	3	346	3.4422	0.118881
CG5498-PB	3L	152177_at	3	-0.0107853	4	3	20	3	77	4.7013	0.12013
CG5518-PA	3R	152119_at	3	0.055832	10	6	66	12	726	5.23967	0.0741407
CG5519-PA	2R	143730_at	5	-0.0735906	2	5	20	7	105	4.9619	0.0696362
CG5529-PA	X	152098_at	4	-0.0158594	9	9	18	12	729	3.48285	0.557754
CG5545-PA	2L	152704_at	3	-0.05782	8	1	12	5	253	5.03162	0.379751
CG5590-PA	3R	151807_at	2	0.024786	4	1	13	4	79	5.98734	1
CG5595-PA	3R	154217_at	3	-0.0541168	5	1	9	5	133	4.34586	0.612616
CG5599-PA	X	155026_at	2	-0.0497824	4	4	28	3	358	3.21788	0.0222071
CG5623-PA	3R	149971_at	2	0.108469	3	3	8	5	213	4.57277	1
CG5651-PA	3L	148436_at	4	0.031746	2	3	18	9	259	2.92664	0.337657
CG5674-PA	2L	146417_at	2	0.0412031	13	15	5	11	815	4.11779	0.360702
CG5675-PA	X	145250_at	6	-0.00332226	4	6	21	12	727	3.67675	0.275351
CG5684-PA	3L	142198_at	3	-0.0647702	5	9	8	4	408	4.27941	0.237744
CG5687-PA	3L	152299_at	2	0.0251046	5	2	42	10	259	3.19305	0.622304
CG5692-PA	3R	151697_at	2	-0.0771948	5	6	39	11	915	4.08634	0.0576322
CG5701-PA	3L	154298_at	5	0.00488599	4	3	21	6	589	5.691	0.348173
CG5711-PA	2L	152756_at	2	-0.0277507	3	2	10	3	201	5.94527	0.58275
CG5726-PA	2R	147419_at	4	-0.147689	7	4	14	12	734	5.52725	0.722775
CG5734-PA	2L	141960_at	3	0.112319	9	4	19	5	500	5.258	0.690568
CG5742-PA	2R	147415_at	2	0.0102656	34	20	20	8	1024	5.50977	0.473949
CG5778-PA	3R	150343_at	2	0.0595755	3	8	6	3	184	2.48913	0.174804
CG5805-PA	3R	152862_at	7	-0.020335	9	3	6	2	633	3.99052	1
CG5812-PA	3R	142959_at	5	-0.0278552	15	5	4	2	525	4.93524	0.646458
CG5814-PA	3R	143834_at	2	-0.223167	5	10	9	14	396	3.35101	0.746212
CG5823-PA	3R	153417_at	2	-0.015736	1	5	8	2	351	5.60399	0.034965
CG5828-PA	2L	145810_at	2	0.0757122	1	5	11	6	224	4.79911	0.0686499
CG5840-PA	3R	150080_at	2	-0.0982937	26	5	18	4	223	4.26457	1
CG5848-PA	2L	153684_at	5	0.0302855	3	2	14	7	299	4.17057	1
CG5850-PA	2L	142714_at	2	0.0512195	13	3	14	8	842	3.91568	0.295964
CG5854-PA	3R	154170_at	4	-0.00487403	3	4	6	7	307	4.9772	1
CG5864-PA	3R	153802_at	2	0.0828729	10	4	10	3	423	5.19385	1
CG5886-PA	3R	151777_at	2	-0.00632614	1	5	11	9	249	2.63052	0.169565
CG5888-PA	2L	152162_at	2	0.0710182	13	8	17	4	274	3.41971	0.305764
CG5889-PA	3R	151522_at	9	-0.012847	7	7	33	6	1127	3.93789	0.0252235
CG5902-PA	3R	141778_at	3	-0.0192719	7	6	7	3	503	5.22863	0.669269
CG5916-PA	3R	155106_at	3	-0.0798669	4	3	6	4	567	3.41446	1
CG5935-PB	2R	153681_at	2	-0.00531386	2	5	27	15	459	5.03922	0.105435
CG5941-PA	X	154802_at	2	-0.0197797	11	17	5	7	531	4.47081	1
CG5992-PA	3L	148973_at	2	0.0208333	10	13	10	10	509	3.04715	0.763582
CG6014-PA	3L	152405_at	4	0.0419562	6	5	7	5	761	4.47306	1
CG6017-PA	3L	153710_at	6	-0.00197628	9	2	31	6	723	4.18257	1
CG6022-PA	3R	153443_at	2	0.0546494	7	3	9	4	151	4.45033	1
CG6027-PA	3R	142490_at	3	0.0125285	27	10	63	10	1530	5.18693	0.116436
CG6070-PA	3R	152204_at	3	0.0792728	11	5	27	9	495	4.10909	0.73848
CG6092-PA	3R	141217_at	2	-0.0403226	4	6	9	1	283	3.5477	0.0572755
CG6105-PA	2L	146216_at	2	0.0218918	18	9	3	2	291	2.90034	1
CG6116-PA	2L	153563_at	2	0.25664	2	4	21	9	229	5.91266	0.160776
CG6120-PA	3R	153954_at	5	0.0407444	25	10	4	5	1325	3.65962	0.235304
CG6126-PA	3R	152227_at	2	-0.0130738	6	1	36	4	178	5.79775	0.571034
CG6144-PA	2L	154794_at	3	0.0628776	14	5	17	4	687	5.72198	0.711553
CG6174-PA	3R	143687_at	5	-0.00404999	2	3	12	4	235	4.93191	0.280014
CG6181-PA	2L	154620_at	3	0.013773	3	12	59	20	315	3.27619	9.92619e-05
CG6190-PA	3L	154065_at	3	0.0598105	4	6	30	13	313	4.38019	0.140167
CG6192-PA	2L	146228_at	3	0.00757585	20	7	24	17	1491	4.75788	0.208291
CG6205-PA	X	143540_at	2	-0.0440098	9	8	8	7	522	3.7931	1
CG6218-PA	3R	152123_at	2	-0.0039416	6	4	21	2	591	4.73435	0.0533927
CG6224-PA	3L	148826_at	3	-0.0397614	17	7	6	13	1352	4.18861	.
CG6225-PA	3R	149792_at	2	0.0523617	5	3	34	17	356	5.3118	1
CG6235-PA	3R	151635_s_at	7	-0.0271334	8	6	3	2	1192	3.32131	1
CG6264-PA	3R	141376_at	2	0.113125	8	3	36	11	437	3.27002	0.716667
CG6276-PA	3R	154138_at	4	-0.0480826	5	1	26	5	214	5.2243	1
CG6282-PA	3L	151513_at	2	0.0595083	22	6	15	3	1322	4.22995	1
CG6287-PA	2L	151909_at	6	-0.0370029	4	4	11	1	112	4.78571	0.108875
CG6315-PA	2R	154030_at	3	-0.0365236	2	4	20	5	487	3.90144	0.0434101
CG6327-PA	3L	148544_at	4	0.0103242	6	6	8	8	569	5.42355	1
CG6330-PA	3R	152255_at	4	0.0193528	2	3	19	2	280	3.97143	0.033536
CG6359-PA	3R	142180_at	5	-0.00208371	7	4	5	2	581	4.9346	1
CG6367-PA	X	145304_at	2	0.0460076	8	3	3	15	122	5.80328	.
CG6371-PA	3R	151913_at	5	-0.0181882	5	4	4	3	264	4.9697	1
CG6382-PA	2L	143928_at	4	-0.00671581	9	9	17	5	913	5.61227	0.100736
CG6384-PA	3R	153467_at	2	-0.0750633	2	3	36	16	568	3.75704	0.320523
CG6391-PA	3L	148540_at	5	0.0330341	4	7	5	2	629	4.02703	0.334842
CG6394-PA	X	154775_at	3	0.0304722	6	0	19	9	269	4.37546	0.162193
CG6406-PA	2R	152834_at	3	0.0314531	10	5	24	3	812	4.27709	0.10964
CG6410-PA	2R	147393_at	2	0.0160058	4	2	24	5	334	3.16766	0.57616
CG6425-PA	3R	150679_at	4	-0.0737804	19	9	13	17	754	4.81698	0.0710445
CG6432-PA	3R	152651_at	4	-0.0526168	6	1	39	12	116	5.75	1
CG6438-PA	3R	143978_at	4	-0.0228238	14	6	21	7	1521	4.3432	0.750228
CG6439-PA	3R	153008_at	6	0.0703289	2	3	12	3	403	3.26551	0.131321
CG6446-PA	2R	143867_at	6	0.023687	21	9	29	10	1302	5.0169	0.787908
CG6476-PB	3R	153645_at	3	0.0450916	4	3	29	10	406	3.97783	0.385132
CG6494-PA	3L	143186_at	7	0.039604	10	4	7	9	765	4.03268	0.158978
CG6495-PA	2L	152320_at	2	0.238884	3	5	30	11	145	4.48966	0.0938728
CG6500-PB	X	153199_at	3	-0.00238178	13	4	11	4	714	5.66947	1
CG6512-PA	3L	141468_at	3	0.0144759	12	7	24	9	423	5.96454	0.540507
CG6521-PA	2L	153478_at	4	-0.00140541	10	7	28	11	431	4.89791	0.366251
CG6531-PA	X	145316_at	2	-0.0114593	10	7	4	3	722	4.53878	1
CG6542-PA	2R	144183_at	3	-0.004331	5	7	14	11	425	4.53176	0.495055
CG6565-PA	2L	153542_at	3	0.0409836	4	5	14	12	275	5.99636	0.711194
CG6593-PA	3R	143310_at	5	0.021502	11	6	10	1	767	4.67666	0.191379
CG6603-PA	3L	154626_at	4	0.0792587	8	3	21	9	448	4.57812	1
CG6618-PA	2L	152643_at	5	-0.0322581	4	4	11	10	430	4.24884	1
CG6650-PA	3L	154248_at	4	0.10408	10	10	28	9	573	4.95812	0.0769808
CG6659-PA	X	154635_at	2	0.0326427	6	12	13	21	501	5.99202	0.771468
CG6668-PA	3R	152242_at	4	0.0241758	7	6	13	7	940	4.29043	0.717144
CG6669-PA	3R	142572_at	6	-0.0266075	14	17	7	0	1445	5.51073	0.0107548
CG6672-PA	3R	149675_at	2	-0.029861	6	8	4	11	579	4.35579	0.449725
CG6673-PB	3L	151667_s_at	5	0.0238228	6	3	8	9	70	2.97143	0.429108
CG6697-PA	3R	154017_at	2	-0.0076973	4	1	10	7	59	3.72881	0.612972
CG6702-PA	2R	152384_at	6	-0.0306342	20	3	5	4	1373	4.25929	0.0763526
CG6708-PA	3R	154587_at	5	-0.0224359	5	4	17	14	492	4.9126	1
CG6721-PB	3L	151669_at	10	0.126222	11	4	40	14	1266	3.63586	1
CG6741-PA	2R	152831_at	4	0.0148453	9	3	43	12	292	5.61301	1
CG6757-PA	3L	141265_at	4	0.0618963	4	3	18	4	267	4.86891	0.311046
CG6776-PA	3L	148410_at	3	0.0282101	4	3	5	5	74	5.91892	1
CG6811-PA	3L	153474_at	4	0.00189581	6	5	12	5	507	4	0.444263
CG6822-PA	3L	155025_at	4	-0.0225899	5	4	17	2	461	3.89154	0.0637681
CG6824-PB	X	141239_at	3	0.0292146	3	8	11	13	376	2.19415	0.460645
CG6842-PA	X	151868_at	3	0.0809896	6	3	7	10	464	4.85991	0.410984
CG6844-PA	3R	152882_at	4	-0.0416146	4	1	4	4	133	3	0.56488
CG6863-PA	3R	141301_at	5	-0.00950781	3	2	46	32	610	5.68525	1
CG6866-PB	2L	146335_at	3	0.00403142	4	9	1	15	358	4.43855	0.143952
CG6890-PA	3L	151463_at	3	-0.0790181	62	14	70	7	2422	4.4294	0.105422
CG6896-PA	3L	151721_at	2	0.0249164	13	4	26	9	842	5.07363	1
CG6906-PA	3L	148638_at	4	-0.170085	17	6	15	4	540	3.47778	1
CG6923-PA	3R	154123_at	2	0.0469716	1	4	20	26	431	3.34339	0.390756
CG6927-PA	X	153595_at	2	-0.113757	4	3	20	9	179	2.99441	0.663947
CG6930-PA	3R	149706_at	6	-0.0263402	3	3	3	4	219	4.53425	1
CG6931-PA	3L	141912_at	2	-0.0748633	4	4	10	3	124	4.42742	0.345752
CG6949-PA	3R	150385_at	3	-0.0630684	23	12	14	9	436	4.78211	0.783444
CG6957-PA	2L	141443_at	5	-0.0255048	6	5	8	4	149	4.85235	0.680172
CG6975-PA	3L	154762_at	3	0.0240481	8	3	71	31	398	5.33417	1
CG6988-PA	3L	143739_at	6	0.0202848	23	25	14	3	687	4.90247	0.0214114
CG7007-PA	3R	142158_at	3	-0.00363926	6	2	5	5	555	4.96216	0.366516
CG7012-PA	3R	154779_at	5	0.00421245	5	2	31	11	580	5.17759	1
CG7021-PA	3R	152511_at	2	0.0295544	5	1	7	5	163	2.99387	0.600032
CG7037-PA	3L	143910_at	6	-0.0109825	6	2	16	4	894	3.17338	1
CG7053-PA	X	142521_at	2	0.111058	6	18	3	4	806	5.5794	0.384105
CG7077-PA	3R	152005_at	6	0.0848707	3	2	8	5	80	2	1
CG7085-PA	2L	142571_at	6	0.0209962	9	6	9	5	892	3.7074	1
CG7088-PA	X	152418_at	5	0.00468014	7	0	4	6	385	4.48312	.
CG7109-PA	2L	154353_at	8	0.0107078	9	4	5	2	872	5.06766	1
CG7115-PA	2L	154059_at	3	-0.00267635	4	6	15	5	456	5.23904	0.108114
CG7144-PA	2L	141497_at	5	0.0784374	2	6	45	12	311	5.97428	0.00428087
CG7149-PA	2L	152382_at	3	0.00961547	5	2	10	5	692	5.06503	1
CG7180-PA	2L	152867_at	4	-0.0737683	8	4	37	6	901	3.88901	0.199042
CG7184-PA	3L	149186_at	2	0.0415458	5	9	3	12	811	5.2947	0.426987
CG7185-PA	3L	154322_at	5	-0.00603672	1	6	12	14	505	4.38416	0.201769
CG7192-PA	X	145276_at	2	0.0255428	2	4	12	4	487	3.58316	0.136504
CG7196-PA	2L	145981_at	3	-0.0211618	7	5	24	5	257	3.67704	0.124103
CG7207-PA	3L	152129_at	3	-0.0508475	3	4	4	12	530	4.40566	0.62584
CG7220-PA	2R	153071_at	3	-0.00152396	7	13	4	4	889	4.83015	0.671498
CG7230-PA	2R	151643_at	7	-0.0352941	8	5	15	9	1009	5.40436	1
CG7239-PA	2L	153206_at	2	-0.0270557	5	1	27	7	164	3.82317	1
CG7264-PA	3L	148609_at	2	0.132921	5	4	4	14	145	4.77241	0.108473
CG7269-PA	2L	142692_at	3	-0.0162934	4	11	5	6	259	4.60618	0.418535
CG7289-PA	2L	153750_at	4	0.00075916	5	0	19	10	102	4.2549	0.290797
CG7293-PA	3L	152894_at	2	-0.0219966	5	5	37	12	393	3.79898	0.133154
CG7322-PA	X	145332_at	4	-0.197973	1	4	10	5	82	3.2439	0.127322
CG7331-PA	3R	151622_at	3	-0.0142679	15	8	12	6	938	5.07889	1
CG7337-PA	2L	141267_at	6	0.0635322	8	5	30	27	808	4.21782	0.759061
CG7341-PA	3L	153818_at	2	-0.0147108	2	5	9	10	96	5.03125	0.657609
CG7356-PA	2L	146002_at	2	-0.0384472	6	6	18	18	102	3.59804	1
CG7379-PA	3R	151788_at	4	-0.136824	3	6	28	3	275	3.74182	0.0014431
CG7393-PA	2L	154281_at	3	0.0846172	6	2	12	5	494	4.8664	1
CG7400-PA	2L	141619_at	4	0.0574564	2	3	42	4	380	3.59737	0.0147595
CG7414-PA	3L	154306_at	2	0.00590548	1	4	7	25	304	3.82237	1
CG7447-PA	3L	153881_at	2	0.0706267	5	2	28	9	309	4.69579	1
CG7459-PA	3R	149489_at	2	-0.0536779	8	7	6	1	514	3.83658	0.193217
CG7471-PA	3L	153325_at	2	-0.0611172	8	6	16	4	302	4.09934	0.25222
CG7479-PA	3L	155064_at	2	0.0181819	24	6	41	11	278	4.34892	1
CG7533-PC	3L	154097_at	6	-0.020518	6	5	12	6	1962	3.52803	0.696453
CG7544-PA	2R	154865_at	3	-0.0348837	28	7	14	4	442	4.1629	1
CG7554-PA	3L	148822_at	5	-0.00943404	6	3	9	2	278	3.82734	0.616873
CG7556-PA	X	152106_at	3	-0.0119257	6	1	7	8	264	3.7803	0.164861
CG7571-PA	3L	151806_at	7	-0.0946181	3	3	46	5	570	4.99825	0.0307768
CG7578-PA	2L	144234_at	3	0.0165517	4	1	54	33	454	4.81938	0.648003
CG7598-PA	3R	153209_at	2	0.0477706	4	1	12	5	64	2.78125	1
CG7628-PA	3L	152917_at	2	-0.0719188	17	4	23	4	603	4.07794	0.71546
CG7638-PA	3L	148556_at	5	0.0536049	3	2	25	7	221	4	0.577251
CG7708-PA	3R	151892_at	3	-0.0750803	5	4	34	6	473	3.61099	0.0699193
CG7719-PA	3R	154706_at	3	-0.0240384	3	3	22	10	321	2.35514	0.3924
CG7745-PA	2R	154622_at	2	-0.0216741	8	2	26	9	271	5.46125	1
CG7769-PA	3R	153636_at	3	0.0392587	2	5	44	15	257	5.33074	0.0229935
CG7771-PA	3R	143508_at	2	0.0753623	10	3	11	5	674	4.85757	0.696818
CG7777-PB	2R	154391_at	4	0.00981643	5	1	17	4	335	4.47164	1
CG7794-PA	3R	150113_at	3	-0.1201	4	1	24	6	60	3.85	1
CG7829-PA	3R	150848_at	2	-0.318934	5	1	16	4	150	5.62	1
CG7833-PA	2L	143787_at	2	0.0737112	5	0	37	12	100	5	0.575287
CG7850-PA	3R	141732_at	5	0.072523	14	7	8	3	898	4.89644	1
CG7866-PA	3R	153906_at	5	0.00916307	10	4	5	5	484	4.36983	0.402847
CG7867-PA	3L	142556_at	5	0.0164483	18	11	19	13	1123	3.93321	1
CG7884-PA	X	145358_at	3	-0.0185399	10	6	27	10	585	4.78291	0.521298
CG7928-PA	3R	153841_at	2	-0.119376	2	5	11	11	338	4.19527	0.409962
CG7953-PA	2L	142950_at	5	-0.0640364	14	3	19	2	134	3.99254	0.63964
CG7961-PA	3L	141206_at	2	-0.0388331	3	3	44	19	131	3.01527	0.374787
CG7985-PA	3R	151957_at	4	-0.0471206	6	1	18	12	321	5.71651	0.382802
CG8029-PA	2R	153649_at	2	0.0497021	6	3	3	6	504	5.13294	0.346935
CG8031-PA	3R	141355_at	2	0.0770548	8	8	3	6	239	5.80335	0.676619
CG8051-PA	X	141799_at	4	-0.00353121	5	2	24	10	247	4.27126	1
CG8053-PA	3R	150126_at	2	-0.0246369	8	8	2	5	463	4.15335	0.405034
CG8055-PA	2R	152547_at	2	0.0080204	12	6	3	5	420	4.78571	0.218307
CG8073-PA	2R	153823_at	2	0.0107317	2	3	17	10	199	4.27638	0.374454
CG8092-PA	2R	154937_at	2	-0.0234742	9	5	57	28	350	5.47429	1
CG8095-PA	2R	143334_at	3	0.109405	13	14	40	22	660	4.14394	0.165633
CG8104-PA	3L	148502_at	7	0.0276243	4	8	6	6	574	4.44425	0.680172
CG8166-PA	2R	142635_at	3	-0.0126316	7	4	25	20	1063	4.08749	0.741328
CG8187-PA	2R	147255_at	2	-0.0597854	4	2	10	10	442	4.74887	0.652174
CG8193-PA	2R	141850_at	3	-0.0056669	7	0	28	10	126	4.64286	0.320399
CG8194-PA	3L	152173_at	2	-0.0877659	22	4	14	5	526	4.59125	0.460533
CG8195-PA	2R	153053_at	5	-0.0418535	5	2	11	13	438	4.1347	0.394389
CG8231-PA	X	152518_at	3	0.0147928	3	4	4	14	159	2.99371	0.355365
CG8238-PA	2R	151003_at	2	0.117156	5	4	12	5	123	2.08943	0.667285
CG8251-PA	2R	152515_at	6	0.0307254	4	3	10	8	264	5.37879	1
CG8280-PA	2R	153350_at	3	0.00089299	1	4	6	1	592	4.72128	0.0719697
CG8282-PA	2L	141984_at	5	-0.0236708	4	3	11	3	333	5.04204	0.35436
CG8284-PA	3L	154399_at	3	0.0576291	5	7	4	4	587	3.32368	1
CG8301-PA	3R	154329_at	2	0.0269852	6	4	10	6	445	4.34382	1
CG8303-PA	2R	147320_at	2	0.0374946	3	4	16	9	361	5.16066	0.401187
CG8314-PA	2R	152517_at	4	0.000541391	5	2	9	6	238	4.7437	1
CG8357-PA	2R	144023_at	5	-0.0682527	7	5	8	3	802	3.69576	0.666846
CG8360-PA	2L	146013_at	4	0.0250175	2	4	4	3	117	3.96581	0.592075
CG8378-PA	2R	154511_at	4	-0.061421	4	8	11	14	386	5.93782	0.723537
CG8380-PA	2R	147316_at	2	-0.0110447	15	5	24	8	740	5.14865	1
CG8409-PA	2L	153692_at	2	0.167641	2	8	5	5	165	4.95758	0.349845
CG8411-PA	2R	154187_at	3	0.195487	3	6	20	9	476	4.57353	0.115432
CG8432-PA	2R	153458_at	4	-0.0403807	5	3	15	9	214	4.89252	1
CG8451-PA	2L	146011_at	4	0.0275569	5	0	27	11	397	5.56171	0.305671
CG8483-PA	3R	154850_at	3	-0.083165	5	3	11	2	388	2.46392	0.325372
CG8494-PA	2R	153397_at	3	0.0308049	4	3	18	18	342	3.75731	1
CG8507-PA	3R	154479_at	2	-0.000973143	3	2	4	11	155	5.08387	0.289796
CG8525-PA	2R	154350_at	5	0.00338151	3	2	17	7	98	4.33673	0.632815
CG8526-PA	3R	149591_at	6	-0.0402787	1	5	35	6	653	4.32772	0.00159198
CG8532-PA	3L	153065_at	6	0.0443412	14	12	17	14	1166	4.10463	1
CG8593-PA	3L	143901_at	4	0.0244226	5	8	10	1	574	4.2892	0.0130569
CG8600-PA	3L	142574_at	4	-0.0034306	5	5	7	0	632	5.12025	0.0441176
CG8602-PA	3L	154884_at	4	0.0302979	10	3	8	2	567	4.89771	1
CG8604-PA	2R	151658_at	6	0.0775358	4	4	10	1	888	2.62725	0.110767
CG8612-PA	3L	153216_at	3	0.0365217	5	3	7	6	93	4.84946	1
CG8637-PA	3L	143771_at	5	-0.0257632	5	2	16	6	644	3.19565	1
CG8654-PA	2R	153087_at	3	0.0469209	11	2	14	8	607	3.39703	0.25909
CG8714-PA	2R	155073_at	2	-0.132649	13	7	19	9	473	3.76956	1
CG8717-PA	2R	144065_at	5	-0.0913161	3	4	4	3	239	4.93724	1
CG8725-PA	2R	152247_at	2	0.0299981	5	7	24	3	172	5.83721	0.00392665
CG8743-PA	3L	149072_at	3	-0.0124907	23	7	20	4	755	2.42649	0.736345
CG8749-PA	2L	155143_at	4	-0.0360744	3	3	3	6	272	3.71691	0.622378
CG8766-PA	2R	144150_at	3	-0.0562249	5	7	12	5	249	4.24498	0.147912
CG8770-PA	3L	153427_at	6	0.0398551	8	4	9	3	260	3.20769	1
CG8776-PA	2R	152519_at	4	-0.0214456	7	4	9	3	618	3.21359	0.666846
CG8801-PA	2R	142696_at	6	-0.0127822	4	4	24	2	167	5.99401	0.0180191
CG8808-PA	2R	153665_at	3	0.0166575	2	3	12	7	88	3.72727	0.614625
CG8858-PA	2R	153039_at	2	-0.0885261	7	5	54	28	179	3.90503	0.747662
CG8866-PB	3R	141910_at	2	-0.0856153	15	7	16	7	542	4.20111	1
CG8867-PA	2L	143944_at	3	0.0550889	11	4	9	2	167	5.91018	1
CG8878-PA	2R	154159_at	2	-0.0333863	5	4	15	23	613	5.34421	0.465315
CG8882-PA	2L	154223_at	2	0.0132349	1	6	6	4	194	3.24227	0.133998
CG8885-PA	2L	145798_at	2	0.0880462	4	6	5	4	166	5.35542	0.656282
CG8929-PA	2R	141614_at	3	-0.0217437	5	5	10	6	326	4.97853	0.689056
CG8933-PA	X	153499_at	9	0.0105871	4	14	5	3	890	3.86517	0.0781136
CG8944-PB	X	145147_at	2	-0.0777338	8	29	5	14	1593	4.59071	0.744862
CG8946-PA	2R	141536_at	5	0.0219726	9	0	33	7	269	4.42751	0.32208
CG8963-PA	2R	141470_at	8	0.0210019	5	1	5	7	598	5.61204	0.151584
CG8964-PA	2R	142663_at	2	-0.131477	5	2	43	3	257	5.80156	0.124277
CG8965-PA	2L	151809_at	3	-0.0111183	5	5	21	6	366	4	0.124945
CG8967-PA	2R	143516_at	2	-0.0724078	9	4	72	15	563	3.85968	0.263466
CG8977-PA	3R	153982_at	5	-0.0572896	4	2	15	9	222	4.4955	1
CG9005-PA	2R	147023_at	4	-0.054486	12	4	45	18	525	4.48952	1
CG9008-PA	2L	152616_at	2	0.0560928	7	4	7	4	560	4.975	1
CG9009-PA	X	151885_at	3	-0.0457357	5	4	16	8	359	2.63788	0.690459
CG9015-PA	2R	153867_at	3	-0.0711798	4	7	29	6	527	4.08159	0.00581882
CG9045-PA	X	154135_at	2	0.0722308	1	9	7	6	188	4.75	0.0743034
CG9057-PA	X	145098_at	7	0.0490654	4	5	3	6	487	2.2731	1
CG9075-PA	2L	152699_at	2	0.000987082	1	4	4	8	381	5.70604	1
CG9078-PA	2L	153842_at	6	0.100737	9	1	13	5	626	4.95527	0.374582
CG9089-PA	X	154066_at	2	-0.0416037	3	7	10	3	207	4.33816	0.0396804
CG9128-PA	3L	152174_at	4	0.0576087	9	2	12	13	350	4.86	0.0768637
CG9164-PA	X	145115_at	4	-0.0362551	3	6	5	2	642	4.73988	0.314685
CG9171-PA	2L	153991_at	2	-0.0100176	16	4	39	11	763	4.61206	1
CG9195-PA	X	145118_at	4	0.0380952	9	9	4	4	1105	3.97828	1
CG9239-PA	2L	154707_at	7	0.103614	24	10	23	12	1659	4.56058	0.797226
CG9281-PB	X	153481_at	2	-0.00522193	2	10	3	18	957	4.24347	1
CG9285-PA	3R	154936_at	4	-0.0653731	12	7	22	1	185	3.60541	0.0146134
CG9297-PB	3R	142523_at	7	0.0172745	12	5	39	10	888	4.51351	0.507828
CG9318-PA	2L	155059_at	2	0.19073	2	4	23	13	337	4.10979	0.201719
CG9379-PA	3R	149561_at	2	0.135644	5	6	23	3	744	4.15323	0.0105527
CG9394-PA	2R	147601_at	2	0.0831227	4	3	53	8	51	3.31373	0.0779792
CG9416-PA	2R	147493_at	2	0.0765572	4	2	36	13	229	2	0.65953
CG9426-PA	2L	146316_at	3	-0.178498	17	6	6	11	731	3.40082	.
CG9436-PA	2R	142004_at	2	-0.0401247	2	3	12	5	203	5.58621	0.308878
CG9438-PA	2R	143127_at	3	0.18024	3	2	21	12	93	4	1
CG9446-PA	2R	146698_at	5	0.0917431	9	12	15	6	915	5.11585	0.117972
CG9448-PA	3R	152844_at	6	-0.0654312	4	5	17	12	876	4.39041	0.702901
CG9467-PA	3R	152624_at	8	0.0179372	14	2	15	9	619	4.32472	0.147825
CG9480-PB	2R	147607_at	3	0.151502	22	12	4	4	1029	4.24198	0.453831
CG9526-PA	2L	153900_at	2	0.0206587	9	6	19	12	359	4.23955	1
CG9539-PA	2L	154508_at	9	0.00560927	5	7	7	4	437	4.97025	0.413649
CG9631-PA	3R	152181_at	2	0.0963429	4	1	11	4	71	3.91549	1
CG9633-PA	3R	142545_at	2	0.157323	2	9	9	8	189	3.63492	0.114958
CG9656-PA	3R	143180_at	2	0.0185313	11	9	3	5	1468	5.00681	0.677617
CG9663-PA	2L	152940_at	2	-0.0349828	2	4	43	14	387	3.31783	0.0505335
CG9674-PA	3L	153030_at	3	0.10556	9	6	69	25	547	4.75868	0.356154
CG9709-PA	2R	154075_at	2	-0.0177676	5	0	22	9	100	4.23	0.301709
CG9717-PA	3R	150903_at	5	-0.0766872	12	11	24	8	572	4.31643	0.093454
CG9738-PA	3R	142758_at	3	-0.00594354	17	10	11	4	1035	5.37778	0.733741
CG9743-PA	3R	150880_at	2	0.0911087	3	3	15	4	256	4.6875	0.298498
CG9749-PA	3R	154787_at	6	-0.0460954	18	9	35	9	708	4.99435	0.26777
CG9761-PA	3R	152128_at	4	-0.0531402	2	5	8	14	137	3.26277	1
CG9764-PA	3R	153735_at	3	0.0665304	5	4	30	14	694	3.29827	0.468963
CG9797-PA	3R	142784_at	6	-0.0491253	4	1	4	4	132	3.81818	0.56488
CG9836-PA	3R	151804_at	4	0.0145587	7	3	7	2	364	4.22527	1
CG9842-PA	X	145191_s_at	10	0.166118	1	8	4	1	816	3.66667	0.022977
CG9847-PB	2R	152208_at	3	-0.0192258	1	7	6	4	421	3.34679	0.0656109
CG9852-PA	3R	154388_at	2	-0.005861	5	3	15	5	263	3	0.650823
CG9866-PA	2L	154891_at	2	-0.0787583	3	3	18	9	182	2.55495	0.643354
CG9889-PA	2R	147771_at	2	-0.0359784	5	3	11	13	141	4.58865	0.685082
CG9901-PA	X	143685_at	4	0.0742041	3	8	5	12	391	4.03581	1
CG9916-PA	X	141478_at	4	0.00132722	4	3	2	9	416	4.0649	0.141403
CG9945-PA	2R	147558_at	2	0.0848962	1	4	7	9	226	3.03982	0.606467
CG9984-PA	X	154991_at	2	-0.0927798	9	11	17	17	322	3.86335	0.783108
CG9994-PA	2L	146494_at	3	0.059962	14	9	6	2	426	4.33333	0.675719

## Sheet: 5'FLANK_MK
CG	ARM	probeset	numprobes	sim%chg	Npoly	Nfix	Spoly	Sfix	nt	AvgL	FETpval
CG10001-PA	3R	150781_at	4	-0.095256	4	4	9	2	743	3.29341	0.318885
CG10002-PA	3R	143160_at	7	0.0267424	10	6	6	4	936	4.14957	1
CG10009-PA	3R	154790_at	3	0.119307	8	31	6	10	253	2.49012	0.306016
CG10011-PA	3R	141572_at	6	0.117021	9	11	90	39	291	2	0.0408456
CG10021-PA	2L	153835_at	5	0.0498979	37	10	39	13	876	4.38927	0.812259
CG10023-PA	2R	143927_at	3	0.0723311	39	19	40	17	585	3.97094	0.841132
CG10033-PA	2L	142251_at	7	0.021242	10	22	26	8	396	2.05303	0.000440544
CG10035-PA	3R	149763_at	5	-0.0471341	20	2	15	3	877	4.47434	0.641919
CG10036-PB	2R	143814_at	6	-0.0321542	17	4	6	2	886	4.1693	1
CG1004-PA	3L	143500_at	4	-0.0382317	29	9	6	2	607	3.07414	1
CG10047-PA	3R	144204_at	4	-0.0778328	17	10	15	2	864	5.44676	0.0896736
CG10060-PA	3L	142678_at	6	0.0814155	49	19	13	4	636	4.20126	1
CG10064-PA	3L	148293_at	3	-0.00229029	22	12	38	7	156	5.80769	0.0622247
CG10067-PA	2R	153531_at	7	0.0133454	18	10	3	5	859	4.83935	0.235764
CG10076-PA	2L	151520_i_at	7	0.0597098	7	2	19	13	125	2.744	0.444704
CG10080-PA	2R	141651_at	2	-0.0719424	22	22	54	36	560	5.29107	0.353425
CG10082-PA	2R	151811_at	3	-0.0644784	25	20	27	11	852	5.46127	0.175707
CG10083-PA	3L	148717_at	12	0.0769232	33	21	29	6	709	4.20028	0.0351079
CG10084-PA	2L	155118_at	5	0.0174332	8	12	2	17	238	4.47899	0.0648332
CG1009-PC	3L	141811_at	4	0.0319218	12	9	50	8	455	4.43736	0.0110446
CG10091-PA	3R	149755_at	3	0.0844444	10	5	6	3	309	3.7055	1
CG10108-PA	2R	143714_at	4	-0.00928793	18	23	5	11	702	2.23219	0.549313
CG10117-PA	2R	153718_at	5	0.128672	16	22	17	7	815	4.86503	0.0374672
CG10118-PB	3L	143559_at	6	0.0332904	27	15	11	4	902	3.57317	0.750796
CG10119-PA	2R	154588_at	5	0.0408119	18	10	31	9	785	5.29299	0.278311
CG10121-PA	3L	152553_at	3	-0.0332056	22	3	13	12	808	3.32797	.
CG10124-PA	3L	148287_at	3	0.0589849	9	23	4	2	870	4.33333	0.154125
CG10144-PA	3L	148283_at	2	-0.0627318	24	22	76	19	814	5.32555	0.00132635
CG10145-PA	2R	143915_at	6	-0.0390849	31	15	9	3	713	4.93548	0.736118
CG10152-PA	3R	152429_at	4	-0.0662144	17	21	15	3	840	3.11905	0.00897207
CG10155-PA	2R	141804_at	4	0.0126748	15	5	7	3	169	2.97041	1
CG10158-PA	2L	153669_at	4	0.0833172	10	6	12	5	423	4.41371	0.720682
CG10160-PA	3L	143201_at	5	0.00109374	68	43	24	2	822	4.49757	0.00210665
CG10161-PB	3R	153314_at	4	0	4	7	8	10	138	4.3913	0.716689
CG10165-PA	2L	142886_at	3	0.108388	14	6	7	4	317	4.53943	1
CG10175-PC	3R	150450_at	2	-0.0191282	13	9	11	21	862	4.84223	0.0974301
CG1019-PA	3R	143769_at	2	-0.0132622	45	11	10	2	840	4.72738	1
CG10203-PA	2L	142083_at	3	0.00486622	8	30	3	2	835	4.93533	0.0964702
CG10205-PA	2R	147224_at	7	-0.032967	34	10	6	2	847	5.36246	1
CG10208-PA	3R	143026_at	6	0.164486	11	10	6	1	810	4.38395	0.191379
CG10209-PA	2R	142372_at	2	-0.127	25	11	18	5	228	5.17982	0.555756
CG10211-PA	2L	154981_at	3	-0.0519134	5	9	80	35	914	4.2954	0.0168729
CG10212-PA	2R	153548_at	3	-0.0505319	12	11	31	34	200	3.905	0.809835
CG10217-PA	3R	150468_at	4	-0.0493827	26	9	30	5	837	4.66667	0.370651
CG10219-PA	3R	150467_at	2	0.0643605	9	4	4	1	329	5.15805	1
CG10228-PA	2R	154232_at	2	0.0124465	15	21	41	25	452	3.6969	0.0614885
CG10231-PA	2L	146438_at	2	0.0274194	15	9	29	11	836	3.73445	0.419091
CG10234-PA	2L	152791_at	4	-0.0418995	9	9	4	7	282	4.24823	0.702107
CG10236-PA	3L	154252_at	5	0.00617945	12	5	119	68	415	2	0.792282
CG10238-PA	3R	151881_at	2	-0.0732909	4	10	13	4	375	3.95733	0.0122166
CG10247-PA	2R	142190_at	5	0.358752	2	12	21	12	263	2	0.00335136
CG10249-PC	2R	151915_at	3	0.00561798	23	13	65	19	869	4.03567	0.175727
CG10255-PA	2R	151628_at	8	-0.0379581	23	17	44	7	868	4.43088	0.00351598
CG10261-PA	2R	147229_at	8	0.037808	28	11	9	8	661	3.66263	0.223469
CG10267-PA	3R	154319_at	3	-0.0206058	26	29	11	6	690	4.94783	0.270897
CG10268-PA	2L	142848_at	2	-0.0778443	10	13	6	7	269	4.79554	1
CG10270-PA	3L	143959_at	3	-0.0550301	26	33	22	10	721	4.59223	0.0292705
CG10277-PA	3R	154034_at	3	0.0189795	10	15	6	14	254	5.6378	0.544378
CG10279-PA	3R	152058_at	4	-0.000568112	1	15	4	6	180	2.76667	0.0549103
CG1028-PL	3R	142814_at	2	-0.0871322	29	28	3	5	691	4.9754	0.708466
CG10281-PA	3R	154355_at	2	-0.00431028	11	13	11	21	527	5.35863	0.419506
CG10283-PA	2L	141280_at	7	-0.0317585	39	13	23	2	751	4.5233	0.123394
CG10287-PA	3R	153539_at	2	0.000458223	3	17	3	3	688	4.83576	0.111936
CG10289-PA	3L	141524_at	5	0.0668645	33	21	13	7	322	4.92857	0.794668
CG10293-PA	3R	143885_at	6	0.0118899	33	19	4	2	846	3.89598	1
CG10295-PA	3R	153976_at	5	-0.0265738	15	12	18	5	234	4.96581	0.135551
CG1030-PA	3R	143336_at	3	-0.0818633	19	34	4	10	772	4.78368	0.756242
CG10306-PA	2R	153503_at	4	0.0494448	27	5	12	2	514	4.97082	1
CG10307-PA	2R	152707_at	2	0.0623737	12	7	11	6	336	5.68452	1
CG10318-PA	2R	154254_at	2	-0.059052	26	23	5	8	894	3.90492	0.533933
CG10321-PA	2R	155120_at	4	0.0170091	5	6	16	20	384	3.36198	1
CG10325-PB	3R	143052_at	4	-0.0542849	13	6	14	14	957	5.48067	0.24384
CG10327-PB	2R	142245_at	3	0.00315757	13	13	10	11	402	4.10199	1
CG10333-PA	2L	153103_at	3	-0.0682927	33	16	44	17	312	4.21154	0.676711
CG10334-PA	2L	143573_at	3	-0.0042349	29	21	5	6	330	4.39091	0.514496
CG10336-PB	2L	141730_at	2	-0.0514139	6	15	13	7	378	3.46825	0.0293663
CG10338-PA	2L	146445_at	2	-0.0686803	25	8	19	8	506	4.69565	0.771077
CG10340-PA	3R	141926_at	3	-0.0661025	32	17	7	4	690	3.67101	1
CG10345-PA	3R	152196_at	3	0.0395491	10	3	26	4	919	4.36453	0.655057
CG10359-PA	3L	153266_at	3	-0.115181	26	11	20	6	774	4.10465	0.773803
CG10362-PA	X	144908_at	3	0.072312	4	19	5	29	773	3.82147	1
CG10363-PA	2L	146503_at	2	-0.0313046	22	14	41	16	560	3.95357	0.362868
CG10367-PA	3R	143190_at	3	0.000798682	27	5	33	14	323	5.15789	0.185707
CG10370-PA	3R	152417_at	5	-0.0479828	3	2	21	6	148	5.81081	0.577864
CG10372-PA	2L	152677_at	5	-0.000494902	2	13	14	12	178	5.10674	0.0186609
CG10373-PA	2L	152035_at	2	0.0430026	18	17	6	5	676	4.39793	1
CG10377-PA	2L	141218_at	7	0.0337553	5	31	9	10	599	3.10684	0.0102528
CG10379-PA	3R	143808_at	3	0.0396412	21	20	101	21	510	5.39216	0.000131597
CG10385-PA	2L	143556_at	5	-0.00669732	7	12	21	24	272	3.73162	0.584511
CG10393-PA	2L	144171_at	2	-0.00501146	27	7	10	2	818	3.59169	1
CG10407-PA	3R	142655_at	4	-0.0102406	22	13	12	4	485	3.61443	0.527046
CG10413-PA	2L	146441_at	2	-0.032228	47	12	44	13	618	4.87864	0.823073
CG10415-PA	3L	152355_at	4	-0.00437112	24	18	12	8	694	4.17291	1
CG10418-PA	3L	148653_at	3	0.144335	36	39	2	4	607	4.62932	0.679212
CG10420-PA	3R	153052_at	2	-0.0318287	33	23	24	7	746	3.97855	0.101995
CG10426-PA	3L	148649_at	2	0.0473283	43	23	39	16	332	4.27108	0.560658
CG10428-PA	2L	154501_at	3	-0.0433333	20	23	15	16	737	3.64043	1
CG1044-PA	3L	141511_at	6	0.0690377	37	9	19	6	406	4.18473	0.763236
CG10443-PA	2L	155117_at	3	-0.0300707	5	7	35	32	637	2.87284	0.545841
CG10446-PA	2L	152989_at	2	-0.20107	11	9	13	12	882	4.54989	1
CG10447-PA	2L	146509_at	2	0.0070449	4	5	4	5	191	3.72775	1
CG10460-PA	2R	147497_at	2	-0.00678426	13	12	8	0	847	3.0307	0.0298655
CG10467-PA	3L	148265_at	3	-0.0911412	37	10	21	9	365	5.4411	0.425219
CG10472-PA	3L	152006_at	4	0.0313753	19	15	2	5	836	4.80383	0.237919
CG10475-PA	3L	148255_at	4	0.128953	31	24	7	2	672	4.77232	0.290598
CG10479-PA	3L	141394_at	2	0.165593	7	15	10	3	872	3.06537	0.0152601
CG1048-PA	3R	143421_at	2	-0.00812717	23	22	6	6	624	5.0609	1
CG10480-PA	3L	142683_s_at	2	0.090894	18	8	5	8	824	4.09709	0.0904558
CG10483-PA	3L	153022_at	3	-0.047836	52	20	26	6	763	4.34862	0.462344
CG10484-PA	2L	143129_at	4	0.00446744	4	5	10	13	177	3.68362	1
CG10488-PA	3L	143154_at	3	-0.00576634	31	23	13	11	763	4.47051	0.809349
CG1049-PA	3L	155144_at	4	0.0423358	21	9	7	13	280	4.80714	.
CG10497-PA	2R	153619_at	4	-0.079602	53	27	9	3	758	4.07256	0.74462
CG10501-PA	2L	143066_at	3	-0.0389791	46	8	32	9	687	4.66812	0.424264
CG10504-PA	3L	154284_at	2	0.035564	6	7	16	13	141	5.29787	0.740963
CG10505-PA	2R	147616_at	3	0.0577124	39	11	103	22	860	5.52209	0.524837
CG10510-PA	3L	152690_at	3	0.0503543	5	1	8	4	581	3.55938	0.614846
CG10521-PA	X	151503_at	6	-0.014428	17	14	11	4	700	2.61429	0.336437
CG10523-PB	3L	141474_at	5	0.13142	9	7	14	2	526	4.76426	0.113385
CG10527-PA	2R	155148_at	2	-0.0747848	62	26	18	4	747	3.74833	0.422701
CG10528-PA	2L	146514_at	5	0.0911458	22	19	16	3	702	4.75214	0.0251271
CG10539-PA	3L	143848_at	4	0.00893635	1	4	11	5	101	2.42574	0.119416
CG10540-PA	2R	152284_at	7	0.0637145	36	26	10	2	768	4.07552	0.11757
CG10541-PA	3L	148236_at	2	-0.0185368	29	14	8	3	787	3.99111	1
CG10542-PA	3L	154721_at	6	-0.0406091	6	3	31	16	320	3.02813	1
CG10543-PA	2R	147592_at	3	0.0127436	3	4	28	33	594	4.93771	1
CG10560-PA	3R	142253_at	3	0.0131763	12	21	26	7	398	2.21357	0.00102752
CG10564-PA	3L	151124_s_at	2	-0.109528	22	26	67	15	788	3.9302	3.3569e-05
CG10566-PA	3L	152895_at	2	-0.0386473	10	4	10	4	619	2.79483	1
CG10571-PA	3L	143855_at	4	-0.0998674	25	9	24	6	868	5.04608	0.570904
CG10576-PA	3L	154529_at	2	0.0432587	8	5	10	6	182	3.62088	1
CG10579-PD	3L	143565_at	3	0.125551	50	24	12	1	646	4.9195	0.0978568
CG10580-PA	3L	143664_at	3	-0.0106061	23	17	9	0	777	2.66152	0.0187384
CG10582-PA	3L	144205_at	6	-0.047619	15	9	9	9	327	4.19266	0.53277
CG10590-PA	3L	148229_at	3	-0.0527013	3	26	14	16	289	3.07958	0.00342116
CG10593-PA	2L	154431_at	3	0.0327869	7	10	34	8	119	4.44538	0.00466023
CG10596-PC	3L	155091_at	5	0.000610364	22	13	13	6	852	4.82042	0.771052
CG10600-PA	2L	146456_at	2	0.202064	13	5	14	24	208	4.99519	.
CG10601-PA	3L	143756_at	5	0.0380982	5	10	10	3	882	3.16667	0.0296421
CG10603-PA	2L	142285_at	3	-0.021545	27	11	5	3	811	5.02959	0.683967
CG10605-PA	3L	143856_at	6	-0.0436541	28	8	12	9	871	4.78301	0.136272
CG10617-PA	X	145002_at	3	0.00333327	25	28	17	8	660	4.18788	0.0956099
CG10619-PA	2L	142284_at	3	-0.0432751	4	8	5	2	836	3.561	0.169802
CG10622-PA	3L	142078_at	2	0.0149596	10	3	27	7	143	5.96503	1
CG10625-PB	3L	154869_at	3	-0.0750298	10	6	3	5	925	3.23027	0.390452
CG10626-PA	3L	148225_at	2	-0.0922765	7	18	6	7	809	3.98517	0.300533
CG10637-PA	2L	142040_at	2	-0.118441	14	9	31	23	289	2.82353	0.806403
CG10641-PA	2L	141598_at	5	0.125861	10	16	7	6	346	3.82948	0.496531
CG10645-PA	3L	153774_at	4	-0.0515391	19	12	40	10	865	3.25087	0.0772521
CG10646-PA	3L	148663_at	2	-0.0433796	14	27	13	3	509	3.29077	0.00252276
CG1065-PA	3L	154303_at	2	0.096169	24	6	9	2	387	4.99225	1
CG10653-PA	2L	153540_at	4	-0.0648781	2	8	16	30	171	4.54971	0.473537
CG10657-PA	3L	154890_at	4	0.00112971	28	10	13	3	812	5.30542	0.73228
CG1066-PB	3L	142312_at	4	-0.0288639	18	12	6	6	812	4.73522	0.731833
CG10660-PA	3L	148661_at	2	-0.0920502	19	22	20	9	854	4.37588	0.0874515
CG10664-PA	2L	153344_at	6	-0.000715528	14	6	5	1	770	5.38182	1
CG10672-PA	3L	141484_at	2	-0.00368622	16	10	10	2	551	3.33212	0.268062
CG10682-PA	3L	148664_at	3	0.0198675	15	26	0	5	363	3.16253	0.157015
CG10686-PA	3L	152168_at	4	-0.0314944	7	7	12	16	280	4.04643	0.748333
CG10687-PA	2L	152066_at	2	-0.000363817	28	11	26	7	312	4.21154	0.589696
CG10689-PA	2L	154338_at	2	0.0968869	14	12	35	12	195	3.13846	0.117418
CG10691-PA	2L	152440_at	3	0.0808277	16	8	7	4	323	4.25077	1
CG10698-PA	3L	148654_at	3	0.00970874	18	7	31	2	852	3.75352	0.0309997
CG10699-PB	2L	143224_at	11	-0.0125945	12	3	10	3	898	4.95991	1
CG1070-PA	3R	154867_at	2	0.0588715	28	10	38	18	360	4.78333	0.647904
CG10703-PA	3R	149678_at	2	-0.0309182	20	12	13	12	166	3.57831	0.589304
CG10704-PA	3L	148659_at	3	-0.0170349	55	13	32	7	659	5.50076	1
CG10711-PA	3L	148720_at	2	-0.0130617	8	7	9	2	353	2.88102	0.216705
CG10719-PA	2L	153872_at	8	-0.000564306	6	17	44	14	250	4.476	7.90825e-05
CG10722-PA	2L	153787_at	2	0.0236558	3	4	7	10	166	2.80723	1
CG10724-PA	3L	154381_at	4	0.066898	29	27	32	3	213	4.59155	7.27273e-05
CG10732-PA	3L	151470_s_at	3	0.0249796	8	5	76	25	187	5.53476	0.322061
CG10733-PA	3L	154544_at	2	0.0699588	40	11	10	6	563	5.17229	0.208989
CG10737-PC	2R	153286_at	8	0.0300096	7	14	19	3	755	2.55497	0.000544831
CG10754-PA	3L	141246_at	3	0.0603267	30	3	18	2	388	4.89175	1
CG10756-PA	2L	146535_at	2	-0.110398	9	11	5	3	269	2.99628	0.677617
CG10763-PA	X	144682_at	2	0.0861331	12	13	15	3	344	3.52616	0.0261428
CG10772-PB	3R	154664_at	5	0.0165017	41	11	47	11	354	4.65254	0.814807
CG10776-PA	3L	142339_at	2	0.0570634	10	11	35	8	283	4.74558	0.00866456
CG10777-PB	X	142443_at	2	0.293355	8	18	9	30	473	4.50951	0.569531
CG10778-PA	X	142444_at	2	-0.011221	6	23	2	8	564	2.69681	1
CG10806-PA	2L	152462_at	5	-0.10653	19	11	30	9	843	4.73428	0.286479
CG10808-PA	2R	147172_at	2	0.147614	34	8	9	2	497	4.39839	1
CG10809-PA	3L	142905_at	4	-0.123856	23	14	5	4	671	4.20417	0.720963
CG1081-PA	3R	152298_at	3	0.0452996	5	13	2	3	214	4.21495	0.621385
CG1082-PA	3R	142957_at	3	0.196338	19	7	23	5	309	4.77023	0.520059
CG10827-PA	3R	141419_at	3	-0.0113676	13	6	21	3	856	4.71495	0.152521
CG10840-PB	3L	148110_i_at	9	0.000643883	52	31	38	14	619	4.68659	0.261423
CG10844-PA	2R	143650_at	6	0.0370891	36	21	60	86	643	3.32815	.
CG10847-PA	3L	148126_at	5	-0.0554636	16	13	44	26	562	4.10498	0.504668
CG10851-PA	3R	153409_at	4	0.0149158	18	37	4	8	359	3.70752	1
CG1086-PA	3L	152210_at	4	-0.0024018	19	10	10	0	763	2.68807	0.0400707
CG10868-PA	3R	142731_at	2	-0.0715452	15	15	30	13	348	4.43678	0.141515
CG10869-PA	2L	145587_at	3	-0.00768302	20	14	25	5	904	5.0177	0.0537763
CG10874-PA	2L	145623_at	3	0.0609244	59	26	8	4	800	4.915	1
CG10877-PA	3R	150265_at	3	-0.171661	28	10	20	8	812	5.12562	1
CG10882-PA	2L	141363_at	2	-0.00903047	5	14	50	12	260	3.54615	2.40211e-05
CG10888-PA	3R	151860_at	6	-0.0262668	15	9	14	4	783	3.12516	0.333432
CG10897-PA	2R	152868_at	7	0.0170714	59	18	124	21	828	3.8744	0.137292
CG10904-PA	2R	147824_at	4	-0.0796722	14	11	4	5	526	4.72814	0.7027
CG10907-PA	3L	148604_at	2	-0.0954634	41	10	41	8	297	4.6229	0.796172
CG10909-PA	3R	149805_at	2	-0.0440925	20	22	5	8	797	3.96989	0.751554
CG10915-PA	2R	147417_at	3	0.0395349	44	10	12	7	389	5.82776	0.122784
CG10923-PA	3L	143452_at	2	0.26818	18	23	38	13	419	3.49642	0.00487976
CG10932-PA	X	154229_at	5	-0.0287872	4	13	4	13	428	4.35981	1
CG10933-PA	2R	147392_at	4	0.00807994	12	7	22	5	254	3.99213	0.190352
CG10939-PA	2R	151959_at	2	0.0179684	32	12	13	3	719	4.92907	0.737599
CG10947-PA	2L	152852_at	2	0.0810155	38	22	20	3	538	3.18959	0.0593501
CG10955-PA	2R	152474_at	2	-0.00176335	20	21	23	15	759	4.48221	0.367658
CG10960-PB	3L	153366_at	2	-0.00951781	12	8	25	4	732	2.99317	0.048009
CG10966-PA	X	152920_at	8	0.0569456	20	13	36	17	854	3.72834	0.496387
CG10967-PA	3L	153938_at	4	-0.0318753	47	32	20	4	609	4.44663	0.0489702
CG10975-PA	3L	143741_at	4	0.00541997	11	12	24	29	331	4.32628	1
CG1098-PA	3R	144182_at	2	-0.0745399	7	8	7	12	254	4.75984	0.728237
CG10986-PB	X	142504_s_at	3	0.0183409	11	26	10	14	646	3.92105	0.412309
CG10988-PA	X	142503_at	3	0.172986	32	13	7	17	382	4.62827	.
CG1099-PA	2L	154192_at	3	0.0420521	1	29	5	33	386	4.69689	0.2177
CG10990-PA	X	145031_at	2	0.0437828	30	27	6	10	469	2.97015	0.39754
CG1100-PA	3R	152365_at	2	-0.0195368	5	11	5	20	412	3.6335	0.47238
CG11006-PC	3L	144186_at	4	-0.0367734	39	30	32	23	631	4.15531	0.857505
CG11010-PA	3L	152639_at	2	-0.0767946	62	20	21	7	659	4.57663	1
CG11015-PA	2L	145908_at	7	0.00848896	9	14	2	3	294	4.79932	1
CG11020-PB	2L	145822_at	7	-0.0179971	52	18	42	14	744	4.29167	1
CG11025-PA	2R	151625_at	3	0.554702	17	27	28	5	731	4.48153	5.51297e-05
CG11033-PA	3R	151745_at	4	0.0250089	27	16	24	9	612	4.54902	0.46185
CG11044-PA	2R	147529_at	2	0.0255701	38	17	15	10	875	5.83543	0.453284
CG11050-PA	2L	154091_at	3	-0.00924679	41	18	8	5	735	3.82313	0.743437
CG11070-PA	2L	154686_at	3	0.0125601	25	8	36	14	643	4.04977	0.802102
CG11073-PA	2R	151893_at	2	0.0265152	22	13	10	15	795	5.28679	0.115923
CG11079-PA	2R	147768_at	2	-0.0149464	7	6	3	2	318	5.75786	1
CG11084-PB	2R	151255_at	2	0.111247	38	9	39	13	765	5.33725	0.629183
CG11089-PA	3R	153761_at	3	0.00154267	22	24	24	19	820	3.9439	0.526452
CG11094-PA	3R	152170_at	2	-0.22955	15	15	10	10	731	4.62654	1
CG11098-PA	2L	154358_at	2	-0.0385638	17	20	34	20	829	4.076	0.134266
CG11099-PA	2R	147530_at	4	0.171147	40	23	17	1	821	4.16443	0.0167986
CG11111-PA	X	152278_at	4	0.0622567	8	8	39	19	624	3.34936	0.246818
CG11121-PA	2R	152642_at	2	0.0315789	19	17	14	5	624	3.83494	0.158354
CG11123-PA	2R	146739_at	2	0.019055	43	31	26	9	799	2.6821	0.136586
CG11124-PA	2R	146740_at	4	-0.0320285	6	8	10	4	135	3.62963	0.25186
CG11130-PA	X	141535_at	2	0.000667969	3	6	9	10	97	2.90722	0.686957
CG11134-PA	X	145029_at	3	-0.00740741	2	3	5	4	101	3.15842	1
CG11140-PF	2R	152970_at	3	-0.00253555	8	15	10	4	746	3.37936	0.0448116
CG11147-PA	2L	145844_at	2	0.00585847	38	13	43	8	781	5.19334	0.327493
CG11160-PA	X	144841_at	4	0.000928459	8	15	17	6	762	3.58399	0.0169081
CG11166-PA	2R	146736_at	2	0.0873786	15	12	19	3	301	2.74419	0.0293977
CG11172-PA	X	153719_at	2	0.0190058	14	14	30	21	327	4.87768	0.485372
CG11176-PA	X	153477_at	3	-0.145038	20	28	2	4	655	2.60153	1
CG11178-PA	X	153940_at	2	-0.0463214	4	19	6	10	876	3.62785	0.263872
CG11198-PA	2R	152407_at	4	0.0292445	24	9	148	29	785	3.93121	0.144069
CG11199-PA	2L	154634_at	4	-0.042001	23	19	47	11	505	4.09109	0.00750267
CG11209-PA	2R	147532_at	2	-0.0387175	32	12	47	12	568	4.65317	0.482535
CG11249-PA	3L	149199_at	3	0.155628	20	23	6	21	404	4.9703	.
CG11255-PA	3L	152613_at	3	-0.0211941	14	15	6	4	390	2.36667	0.716427
CG11259-PA	3L	155134_at	3	-0.0169279	1	25	11	22	517	4.0735	0.00755345
CG11266-PA	2L	154743_at	2	-0.0351317	12	4	13	10	544	4.66176	0.317146
CG11274-PA	3L	148693_at	3	-0.0924435	16	6	18	9	569	3.63093	0.759695
CG11276-PA	3L	143649_at	4	-0.00463682	39	16	6	5	633	4.09795	0.306965
CG11280-PA	3L	152335_at	4	-0.0605964	13	3	38	7	879	3.98862	0.71316
CG11282-PA	3L	143972_at	3	0.106904	36	15	27	14	778	4.01671	0.657412
CG1129-PA	3R	153400_at	3	0.0178412	10	24	4	10	231	3.9697	1
CG11295-PA	2R	154043_at	3	-0.0535301	11	9	20	21	867	4.72434	0.786334
CG11299-PA	2R	154871_at	3	0.150411	57	23	12	3	714	5.19328	0.752971
CG1130-PA	3L	152002_at	7	-0.155231	25	4	12	6	875	3.86629	0.150002
CG11303-PA	2R	152146_at	9	0.0187056	18	10	4	1	379	4.88654	0.643122
CG11305-PA	3R	154649_at	3	0.00382417	5	5	14	13	141	3.78014	1
CG11312-PA	2R	143675_at	6	0.0307494	30	16	27	8	834	4.17146	0.327268
CG11317-PA	3R	151843_at	2	-0.0384731	10	9	3	2	790	3.63797	1
CG11324-PB	2L	153512_at	7	-0.0824524	5	2	9	5	301	3.70432	1
CG11325-PC	2L	152836_at	2	0.0759169	40	16	18	2	838	5.77685	0.128896
CG11331-PA	2L	154259_at	3	0.0434693	37	20	8	6	709	4.60508	0.757844
CG1134-PA	3L	148138_at	2	0.0288014	13	8	29	2	167	5.20958	0.00938302
CG1135-PA	3L	151816_at	3	-0.0200803	15	11	23	11	284	4.72887	0.589365
CG11353-PA	3L	152765_at	3	-0.174691	34	12	41	8	835	4.42635	0.315895
CG11357-PA	3L	151577_at	2	0.15971	30	42	8	5	561	4.7344	0.231784
CG1136-PA	3L	153059_at	2	0.0206422	41	10	18	3	903	4.0897	0.743211
CG11376-PA	2L	153716_at	2	-0.0207366	38	38	11	44	707	3.46252	.
CG11378-PA	X	144369_at	2	0.0894391	5	19	2	8	773	4.10867	1
CG1139-PA	3L	148019_at	2	-0.00520322	34	14	14	8	454	4.42731	0.586839
CG11399-PB	3L	154518_at	3	-0.0430076	5	4	33	16	170	3.95882	0.704459
CG11412-PC	X	155115_at	2	-0.0833997	17	38	0	6	711	4.27004	0.172807
CG11426-PA	3L	149233_at	3	0.299761	13	19	4	7	393	4.01781	1
CG11430-PA	2R	141803_at	2	-0.0164091	24	17	9	3	773	4.56921	0.499584
CG11456-PA	3L	149151_at	3	-0.0500847	4	8	14	5	303	3.52805	0.0596103
CG1147-PA	3R	149374_at	3	-0.0514428	7	16	7	6	400	5.5275	0.285854
CG11474-PA	2R	153489_at	3	0.0187993	7	3	13	7	107	4.94393	1
CG1148-PA	3R	149376_at	3	-0.119823	15	12	0	7	788	3.59264	.
CG11486-PG	3L	153822_at	5	0.0747076	7	22	19	6	424	2.98113	0.000294089
CG11490-PA	2L	154389_at	2	-0.0823857	13	35	6	17	717	4.29289	1
CG11491-PA	X	141430_at	3	-0.0457601	3	3	2	7	874	2.97483	0.328671
CG11494-PA	3L	154831_at	3	0.0192486	21	15	8	23	531	5.01883	.
CG1150-PA	3R	149377_at	2	0.0590614	16	17	5	4	687	5.38282	1
CG11502-PB	3R	149748_at	4	-0.0121513	46	18	12	1	870	4.64713	0.166999
CG11504-PA	3R	154365_at	5	-0.00781426	12	4	5	4	173	4.64162	0.394217
CG11505-PB	3L	148096_at	4	-0.0375577	3	21	8	28	827	2.98186	0.499588
CG1151-PA	3R	144185_at	6	-0.0714286	7	14	5	4	878	4.63098	0.418106
CG1152-PA	3R	143178_at	2	0.223395	31	15	30	9	839	4.99881	0.468725
CG11522-PB	3R	150949_at	6	-0.0253906	17	11	3	2	835	3.51257	1
CG11525-PA	3R	155157_at	9	-0.0183012	15	4	8	3	623	5.18138	1
CG11527-PA	2L	143682_at	2	-0.136986	24	25	81	45	799	4.14393	0.0852721
CG11534-PA	3L	152443_at	2	-0.103392	20	16	19	5	377	2.20159	0.0967156
CG11537-PA	3L	154898_at	3	0.00455583	65	14	13	6	770	4.69351	0.208546
CG1154-PA	3R	149385_at	2	-0.0476604	12	14	3	3	667	3.72114	1
CG11546-PA	2R	152855_at	3	0.0682436	23	16	10	5	286	4.08392	0.758178
CG11556-PA	X	144825_at	5	-0.0228834	49	23	11	14	704	3.21023	0.0544977
CG11567-PA	2L	141208_at	9	0.0341106	29	15	40	12	509	4.69155	0.261036
CG11576-PA	3R	142134_at	3	-0.0114603	6	4	6	10	351	5.51852	0.421645
CG11607-PA	2L	143187_at	2	-0.0624462	26	8	30	3	781	4.86684	0.186316
CG11614-PA	3L	149028_at	6	-0.0427754	22	31	21	5	562	3.59609	0.00152902
CG11621-PA	3L	151675_s_at	6	-0.0100058	5	10	88	25	195	3.43077	0.000822736
CG11622-PA	3R	144109_at	2	-0.018018	18	31	13	9	521	4.63532	0.120042
CG1163-PA	3R	143745_at	2	-0.0592731	7	16	2	4	601	3.93844	1
CG11648-PB	3R	143053_at	10	0.0235681	29	3	17	2	907	5.39581	1
CG11648-PC	3R	150037_at	4	-0.0218213	28	29	13	0	794	3.82242	0.000417472
CG11654-PA	X	153144_at	5	-0.0114351	7	15	19	6	359	3.70474	0.00344271
CG11655-PA	X	145119_at	2	0.134711	15	21	17	9	714	4.63025	0.077217
CG11658-PA	3L	148597_at	6	0.0184244	29	9	8	7	315	4.39683	0.182252
CG11661-PF	3L	141810_at	3	0.0137182	19	18	41	5	376	3.88564	0.000176041
CG11674-PA	X	154245_at	3	0.0337268	16	13	6	9	254	4.59449	0.525602
CG11676-PA	3R	149601_at	3	-0.0165168	37	20	6	3	749	4.83845	1
CG11699-PA	X	144883_at	3	-0.13336	3	24	11	4	449	4.92205	7.86069e-05
CG11709-PA	X	144882_at	2	0.0461819	11	11	4	1	487	5.34086	0.34188
CG11711-PA	3L	148582_r_at	11	0.0648729	32	16	5	2	781	4.27145	1
CG1172-PA	3R	149327_at	3	0.0785353	21	14	2	8	609	4.39573	.
CG11722-PA	3R	149606_at	3	-0.00298563	3	2	2	4	123	5.92683	0.5671
CG11727-PA	X	144875_at	7	0.0135035	12	28	20	8	541	5.72274	0.00120369
CG11759-PA	X	144863_at	3	-0.0207726	15	25	44	13	811	4.4143	0.000121377
CG11765-PA	2R	146946_s_at	4	0.0432972	87	27	4	1	708	4.50847	1
CG11770-PA	2R	155031_at	5	-0.0825551	28	19	15	11	737	4.83853	1
CG11779-PA	3R	142456_at	3	0.0673267	7	6	11	14	262	5.28626	0.734239
CG11780-PA	3R	150544_at	2	-0.0411622	21	6	10	2	863	3.26999	1
CG11783-PA	3R	152580_at	9	-0.0350989	11	9	16	16	245	3.17551	0.781132
CG11784-PA	2R	154088_at	3	0.0251945	9	28	4	3	836	3.1866	0.16954
CG11786-PA	3R	142236_at	3	-0.0950206	19	13	14	2	810	4.41728	0.0566557
CG11790-PA	3R	142237_at	3	0.0298273	7	4	5	3	112	3.57143	1
CG11793-PA	3L	143358_at	2	0.0412607	46	27	4	2	824	5.00607	1
CG11798-PA	2R	154213_at	6	-0.0158236	28	15	19	8	570	3.19123	0.794962
CG11802-PA	X	154533_at	6	0.0400978	15	18	8	6	546	4.40659	0.53433
CG11814-PA	3L	148016_at	3	0.0937501	14	10	121	43	532	4.3703	0.144736
CG11836-PA	3R	154345_at	3	-0.222518	13	4	4	4	196	4.52041	0.359216
CG11840-PA	2L	141698_at	2	-0.0272347	5	7	5	9	323	3.89474	1
CG11844-PB	3R	141666_at	4	0.0280216	13	26	9	7	785	4.72611	0.138954
CG11848-PA	3R	151569_at	3	0.0722324	5	2	29	4	257	4.55642	0.278623
CG11849-PA	3R	154929_at	2	-0.0389089	41	9	25	9	826	3.04843	0.420883
CG11853-PA	3R	152019_at	2	0.00350721	15	17	7	4	711	4.49086	0.487607
CG11856-PA	3R	155002_at	2	0.0490904	3	9	33	68	312	3.88462	0.749178
CG11857-PA	3R	150569_at	5	0.0262186	13	8	3	5	274	4.43796	0.405764
CG11861-PA	2L	153701_at	8	0.0305696	27	31	8	12	499	4.93387	0.794905
CG11866-PA	2R	153179_at	3	-0.0667976	12	8	11	7	738	4.91192	1
CG11870-PA	3R	142491_at	2	0.0281851	28	8	44	12	817	5.03182	1
CG11874-PA	3R	150805_at	2	-0.0866349	7	6	21	16	293	4.59727	1
CG11875-PA	3R	150568_at	2	0.0180898	2	10	6	10	268	3.94776	0.400966
CG11876-PA	3R	152185_at	3	-0.00469804	8	11	9	10	398	3.77889	1
CG11877-PA	3R	154809_at	3	-0.00928604	15	5	6	10	354	4.68362	.
CG11888-PA	3R	154111_at	3	-0.0329941	9	9	24	22	255	4.21176	1
CG11896-PA	3R	150056_at	2	-0.0126135	7	19	15	8	270	4.0037	0.0101878
CG11897-PA	3R	153894_at	6	0.0702677	13	23	28	30	722	3.03878	0.288886
CG11901-PA	3R	150815_at	5	-0.0274203	30	22	5	2	730	5.25479	0.689354
CG11910-PA	3R	152561_at	3	-0.0316742	32	6	22	4	808	5.20792	1
CG11915-PA	3L	152688_at	4	-0.0759298	27	5	30	6	759	4.61924	1
CG11920-PA	3R	153152_at	5	-0.0609529	42	8	11	2	601	4.25125	1
CG11924-PD	2L	143101_at	3	-0.0632999	18	6	5	3	442	4.22172	0.654498
CG1193-PB	3R	152906_at	2	0.00968646	15	15	17	20	734	5.35422	0.808403
CG11949-PA	2R	143627_at	5	0.00458207	15	13	49	25	441	3.1746	0.258787
CG11956-PA	3R	154723_at	4	-0.0548399	19	11	41	7	770	3.98442	0.0302742
CG11967-PA	3R	152329_at	2	-0.0123196	40	21	12	2	804	3.46144	0.203036
CG11968-PA	3R	151988_at	4	-0.0438765	16	11	7	6	537	4.54004	0.747859
CG11975-PA	3R	154608_at	5	0.0123382	15	14	13	3	318	5.86792	0.0622637
CG11981-PA	3R	153880_at	2	-0.0116212	9	15	5	4	371	4.28032	0.442124
CG11987-PA	3R	154596_at	6	0.0284541	33	11	14	8	885	4.11977	0.393288
CG11988-PA	3R	142913_at	5	0.00342664	16	9	21	12	524	3.75573	1
CG11989-PA	3L	153956_at	7	0.0327869	6	5	7	3	142	4.01408	0.659443
CG12002-PA	3L	152747_at	5	0.0710145	16	15	58	26	857	3.77013	0.12365
CG12004-PA	3L	151742_at	4	0.00172412	27	21	12	1	797	4.38018	0.0215545
CG12008-PC	3L	141351_at	2	0.0285648	23	10	147	73	780	4.74872	0.843712
CG12017-PA	3L	148100_at	5	-0.0498544	31	8	18	6	774	3.29587	0.759083
CG12022-PA	3L	152733_at	3	-0.020061	11	17	6	5	353	4.82153	0.482356
CG12023-PA	3L	148005_at	5	-0.130679	36	19	3	4	787	4.63532	0.407614
CG12024-PA	3L	152206_at	4	0.0341997	21	18	4	6	783	3.77267	0.496204
CG12026-PA	3L	141428_at	2	-0.0303963	14	4	11	4	913	4.20811	1
CG12030-PA	3L	154410_at	4	0.0866815	38	29	8	3	768	5.1263	0.510071
CG12034-PA	3L	154300_at	2	-0.0605779	2	6	3	8	251	4.31076	1
CG12045-PA	3R	150913_at	7	0.028636	12	3	7	2	829	4.27503	1
CG12052-PB	2R	142615_at	2	-0.114421	5	2	22	4	927	3.66882	0.58426
CG12052-PG	2R	143561_at	2	0.0833333	42	10	10	6	813	4.0984	0.178441
CG12052-PP	2R	142485_at	2	0.00252618	42	10	6	6	813	4.0984	0.0579252
CG12052-PW	2R	151501_at	3	0.023969	42	10	8	6	813	4.0984	0.0853923
CG12054-PA	3R	141220_at	5	-0.0706782	29	36	12	8	586	4.22867	0.307401
CG12063-PA	3R	151691_at	5	-0.0266177	5	10	5	0	894	3.87808	0.0325077
CG12065-PA	X	152627_at	3	0.0910125	3	7	10	8	307	3.13681	0.25431
CG12066-PA	3R	143095_at	3	0.0553102	17	10	5	2	853	4.53224	1
CG12070-PA	3R	141852_at	2	-0.0246446	21	9	11	13	675	2.84444	0.0974301
CG12071-PB	3R	150916_at	7	0.0444049	29	15	12	7	783	3.3742	1
CG12073-PA	3R	153520_at	5	-0.0606536	35	16	15	7	650	3.70154	1
CG12076-PA	3L	151824_at	5	-0.0982193	1	5	14	6	139	3.70504	0.0538462
CG12079-PA	3L	154334_at	3	-0.00131828	3	10	5	6	252	3.93254	0.390452
CG12084-PA	3L	153456_at	3	0.116894	30	7	16	6	442	5.46833	0.523959
CG12085-PA	3L	153390_at	3	-0.0351352	15	35	13	5	760	4.13289	0.00432262
CG12086-PA	3L	147982_at	6	-0.00254796	13	8	16	13	341	4.9824	0.773439
CG12091-PA	3L	147984_at	4	-0.0665813	30	13	6	0	700	3.37429	0.174937
CG12094-PA	X	144783_at	3	-0.0586207	12	20	4	7	346	3.5	1
CG12101-PA	X	141664_at	2	0.0075279	32	15	22	2	392	3.97194	0.0387178
CG12107-PA	2R	153246_at	2	0.00410959	2	3	4	2	122	4.17213	0.5671
CG12111-PA	X	142155_at	4	-0.00771583	4	11	4	4	271	2.90037	0.371203
CG12121-PA	X	144742_at	5	-0.0627722	7	10	18	17	250	4.316	0.56234
CG12125-PA	X	153237_at	4	0.0360944	6	13	8	13	394	3.30711	0.747527
CG12132-PA	X	154452_at	4	-0.0539891	13	20	10	50	665	3.6797	.
CG12140-PA	2R	146911_at	4	-0.0392157	25	15	21	9	549	5.6867	0.613918
CG12142-PA	2R	153224_at	3	0.0598911	29	14	10	4	736	3.98505	1
CG12156-PA	X	144653_at	4	0.0887909	14	16	9	5	613	4.75041	0.341878
CG12157-PA	X	144654_at	2	0.165975	23	20	6	4	776	3.51804	1
CG1216-PA	3L	152339_at	3	-0.0755091	6	23	1	14	856	5.71963	0.392598
CG12164-PA	2R	141384_at	2	0.0761871	22	11	8	2	799	3.98373	0.696329
CG12172-PA	2R	141404_at	4	0.0291808	36	10	27	4	624	4.625	0.380868
CG12191-PA	3L	152668_at	3	0.0402349	36	19	16	3	494	3.86032	0.153706
CG12209-PA	2R	146929_at	2	-0.0666667	17	6	5	6	480	3.51667	0.137736
CG1221-PA	3L	144176_at	5	0.0583152	10	16	5	5	838	5.11933	0.708599
CG12212-PA	X	152338_at	3	0.124132	2	8	23	30	354	2.25706	0.290974
CG12214-PA	2R	142298_at	2	0.0206142	21	24	7	7	782	4.23402	1
CG12225-PA	X	141281_at	3	-0.0339134	32	33	20	17	747	4.27711	0.684036
CG12233-PB	X	145370_at	2	0.0304466	6	16	8	1	876	5.26712	0.00383744
CG12235-PA	X	154658_at	2	0.227321	8	24	9	13	639	3.75587	0.246199
CG12237-PA	X	145384_at	4	-0.0356355	13	33	3	7	596	2.23154	1
CG12238-PA	X	153702_at	3	0.124706	0	19	28	32	223	2.13004	6.61642e-05
CG12239-PA	X	152575_at	2	-0.010577	12	5	17	7	891	4.21773	1
CG12241-PA	3R	154604_at	3	0.0643814	36	12	30	13	384	4.73698	0.64193
CG12244-PA	X	141616_at	3	-0.026282	16	16	2	7	666	3.45045	0.254422
CG12245-PA	2L	143754_at	2	-0.0514018	7	14	11	2	755	2.51523	0.00520063
CG12249-PA	3R	142533_at	3	-0.00861742	22	19	41	13	776	4.73454	0.0292046
CG1225-PA	3L	142517_at	3	-0.107563	16	21	20	21	733	4.23192	0.655544
CG12253-PA	2L	154625_at	2	-0.0454546	0	15	5	9	280	2.83929	0.0168582
CG12262-PA	3L	154110_at	4	-0.00774016	61	18	6	6	809	4.05315	0.0741753
CG12263-PA	2R	141723_at	3	0.00469618	18	9	33	19	334	4.97605	0.809699
CG12267-PA	3R	154308_at	3	-0.0217734	12	20	42	9	489	4.20654	4.64246e-05
CG12268-PA	3R	150474_at	4	0.0658915	12	15	27	3	835	4.59281	0.000421722
CG12276-PA	3R	154656_at	2	0.0167985	14	10	8	11	208	5.42308	0.364044
CG1228-PA	3L	153778_at	6	-0.007927	1	16	19	9	278	3.94604	4.23496e-05
CG12286-PA	3R	142293_at	3	0.0494646	12	8	26	11	598	5.21572	0.557782
CG12287-PB	2L	146294_at	7	-0.0453211	35	10	36	5	791	3.03287	0.264595
CG12292-PA	2L	153299_at	3	0.0451146	13	10	5	5	246	4.82114	1
CG12296-PA	3L	143712_at	6	-0.0441121	21	4	33	3	882	5.02948	0.430218
CG12304-PA	3L	154342_at	7	0.00274255	11	8	9	2	113	5.38053	0.246473
CG12316-PA	3L	152876_at	2	-0.131471	28	34	29	24	732	4.48634	0.352082
CG12333-PA	3R	152706_at	2	0.0330788	36	12	22	6	572	4.74825	0.786465
CG12345-PA	3R	151604_s_at	3	0.214854	13	6	29	6	818	3.21638	0.306614
CG12348-PB	X	145271_at	7	-0.0478076	6	6	5	3	931	4.30075	0.669921
CG12348-PE	X	142150_at	8	0.00966546	6	6	5	3	931	4.30075	0.669921
CG12352-PA	2R	147018_at	2	0.0252863	15	32	9	1	449	3.55457	0.0010446
CG12369-PA	2R	154653_at	7	0.0712251	18	14	20	0	870	4.98851	0.000303248
CG12374-PA	2R	147118_at	4	0.0489426	28	27	10	5	749	5.17356	0.383122
CG12390-PA	2R	142618_at	2	0.184704	21	27	25	5	364	4.35714	0.000785964
CG12391-PA	2R	154931_at	2	-0.0158997	30	29	10	8	766	3.50261	0.791962
CG12399-PA	2L	143670_at	4	0.0238195	21	2	11	8	333	5.64565	.
CG12403-PA	2L	141906_at	8	-0.00769231	22	20	27	19	520	5.36923	0.668104
CG12404-PA	2L	142381_at	5	0.0619335	7	5	10	7	723	5.08299	1
CG12413-PA	3R	150777_at	2	-0.0954135	49	26	16	20	670	4.58358	.
CG1242-PA	3L	143198_at	4	0.00605404	5	26	1	7	334	4.53593	1
CG12424-PA	2R	151623_at	3	0.0928472	16	11	28	3	725	3.26483	0.0120969
CG1244-PA	3L	154100_at	4	0.0189874	21	22	20	36	801	4.89388	0.220201
CG1246-PB	3L	148058_at	4	0.0523981	41	9	15	4	811	4.05302	0.742467
CG12478-PA	3L	148723_at	12	-0.0351438	12	8	3	4	855	3.70994	0.661836
CG12489-PA	2R	147683_at	10	0.0240283	9	17	19	3	637	2.71115	0.000380848
CG12532-PA	X	141580_at	3	0.0663807	29	9	23	14	553	4.3906	0.2169
CG12537-PA	3R	149867_at	6	0.0323625	14	15	4	3	655	2.89466	1
CG1259-PB	3L	148157_at	4	0.0145223	32	6	2	5	806	4.07816	.
CG12598-PA	X	141675_at	2	0.0544303	11	30	3	15	632	3.27373	0.516314
CG12605-PA	3L	148136_at	4	-0.540072	13	8	14	7	781	3.42382	1
CG1263-PA	3L	144032_at	5	-0.0140589	25	19	9	3	527	4.41746	0.328729
CG1264-PA	3R	143230_at	3	-0.0620347	31	26	21	4	797	4.53325	0.0127196
CG1265-PB	3L	148160_at	3	-0.0540939	7	21	8	3	741	5.31849	0.0101282
CG12664-PB	X	144730_at	3	-0.0243492	16	21	5	3	767	4.22425	0.442704
CG12676-PA	2L	151631_at	9	0.140897	17	12	41	28	397	2.96474	1
CG12734-PA	3L	148086_at	5	0.0635274	10	23	14	41	824	4.4551	0.629894
CG12737-PA	X	141584_at	3	-0.0459168	3	15	34	27	275	2.76727	0.00613967
CG1274-PA	3L	152962_at	2	-0.0249456	1	13	6	7	175	3.58857	0.0328502
CG12749-PA	3R	152021_at	2	-0.0841318	18	37	10	6	473	4.7463	0.0434365
CG12753-PA	3R	150014_at	3	-0.0402584	11	11	37	28	292	3.78425	0.625378
CG12756-PA	3L	148231_at	4	-0.108198	27	21	4	4	762	4.13386	1
CG12770-PA	2R	151970_at	2	-0.244579	9	9	3	2	685	4.07299	1
CG12787-PC	2L	151864_at	5	0.0115316	28	12	29	10	830	4.04699	0.802707
CG1279-PA	3R	143852_at	2	0.377727	28	45	6	0	568	3.91549	0.00483843
CG12795-PA	2L	145713_at	2	0.0197268	57	23	8	5	783	4.41762	0.521898
CG12812-PA	3R	149609_at	2	-0.0301694	20	9	19	4	875	4.41371	0.341058
CG12814-PA	3R	149619_at	8	-0.0455309	24	8	4	2	840	4.0869	0.644001
CG12839-PA	2R	146715_at	2	-0.0927651	15	11	5	2	627	3.80702	0.675643
CG12843-PA	2R	146712_at	4	-0.0361613	3	3	4	3	360	3.15	1
CG12858-PA	2R	147219_at	3	0.0420168	21	16	29	13	517	4.54352	0.349961
CG12859-PA	2R	147221_at	2	0.0523425	19	26	5	1	726	5.60055	0.0876325
CG12861-PA	2R	147214_at	2	0.0684911	21	9	0	5	273	5.15018	.
CG12863-PA	2R	147211_at	2	-0.0615855	19	29	19	10	787	2.76239	0.0353833
CG12869-PA	2R	147208_at	2	-0.0519126	30	6	27	4	815	4.53497	0.741708
CG12870-PA	3R	150765_at	4	0.116075	11	6	7	2	927	3.96872	0.667285
CG12876-PA	3R	154332_at	3	0.0418481	4	13	27	17	265	2.84906	0.0106464
CG12880-PA	3R	154473_at	2	-0.108342	13	13	4	4	699	3.91845	1
CG12918-PA	2R	152301_at	2	-0.0198676	13	16	2	4	761	4.10381	0.680438
CG12919-PA	2R	146921_at	2	-0.0408653	28	15	8	7	702	4.17236	0.538929
CG12950-PA	3R	152620_at	3	-0.0235294	15	14	24	12	813	4.42804	0.308952
CG12954-PA	2R	147236_at	2	-0.0269829	7	6	5	3	204	2.89216	1
CG1299-PA	3L	148146_at	2	-0.0145846	27	31	10	14	758	4.30211	0.808498
CG12990-PA	X	145253_at	2	-0.0787814	29	19	9	12	864	4.5081	0.198969
CG12991-PA	X	145249_at	4	0.0163529	9	38	10	6	746	3.31769	0.00316082
CG13003-PA	X	145219_at	2	0.117783	15	12	38	14	791	4.77876	0.135595
CG13004-PA	X	145218_at	2	0.0519046	38	28	2	5	782	4.8491	0.232613
CG13025-PA	3L	148914_at	2	0.029757	39	18	31	9	658	4.64438	0.365335
CG13032-PA	3L	148908_at	2	0.081963	28	2	29	11	320	5.16875	.
CG13077-PA	2L	146507_at	2	-0.114999	27	20	11	8	521	3.88292	1
CG13095-PA	2L	152369_at	2	0.0162104	15	4	14	4	384	3.54167	1
CG13098-PA	2L	153501_at	2	0.0614251	12	7	1	6	187	2.9893	0.0730435
CG13102-PA	2L	146061_at	3	0.0303103	41	28	5	4	722	4.09972	1
CG13109-PA	2L	146074_at	6	-0.0451953	25	10	45	30	332	3.91265	0.291294
CG1311-PA	3L	148163_at	5	0.0172043	16	6	39	6	467	4.07923	0.187351
CG13123-PA	2L	146107_at	2	0.0452916	13	12	7	11	869	3.58458	0.537488
CG13124-PA	2L	152053_at	4	-0.00513703	10	10	16	5	534	3.22285	0.110898
CG13126-PA	2L	146113_at	3	0.142433	16	15	34	9	272	3.67647	0.0225045
CG1316-PA	3L	148165_at	2	0.0342857	10	23	11	10	295	4.71525	0.153094
CG13168-PC	2R	147072_at	2	0.147471	24	15	16	2	820	3.16098	0.0598364
CG1318-PA	3L	153410_at	2	0.0173055	9	1	33	11	324	5	0.42646
CG13188-PA	2R	147048_at	3	-0.0785124	22	8	20	4	880	4.4625	0.514735
CG1320-PA	3L	148041_at	3	0.153409	14	8	7	3	276	5.66667	1
CG13204-PA	2R	147019_at	3	-0.036049	32	7	31	6	882	4.322	1
CG1322-PB	3R	141676_at	2	-0.131302	20	10	18	11	767	5.0704	0.78917
CG13225-PA	2R	144128_at	3	0.0013935	37	11	17	3	532	4.7312	0.531854
CG13240-PA	2L	144219_at	4	0.0102556	22	41	4	1	392	3.52551	0.0665456
CG13252-PA	3L	151587_at	2	0.00505839	14	6	0	6	687	4.82387	.
CG13278-PA	2L	146375_at	2	-0.121626	15	5	30	8	847	4.1464	0.749716
CG13279-PA	2L	151932_at	3	0.00756144	17	11	17	8	770	3.95714	0.774766
CG13281-PA	2L	143953_at	3	0.049459	3	4	28	23	110	3	0.693904
CG13284-PB	2L	146386_at	2	-0.140372	47	18	20	3	810	3.33086	0.254262
CG13316-PA	X	144450_at	2	-0.0177972	5	16	6	6	875	3.49257	0.148984
CG13322-PA	2R	147123_at	6	0.0840926	26	8	6	2	805	4.35652	1
CG13323-PA	2R	147127_s_at	5	0.0494498	22	14	2	4	747	4.35743	0.375239
CG1333-PA	3L	141606_at	4	0.0345553	78	26	27	8	739	4.87821	1
CG13335-PA	2R	147160_at	2	0.308799	25	23	28	7	710	3.1831	0.0111984
CG13344-PA	2R	151573_at	6	0.0348007	5	2	12	3	132	5.51515	1
CG13345-PA	2R	147175_at	3	-0.0495936	16	3	40	10	125	4.864	1
CG13348-PA	2R	154396_at	6	0.0178635	11	14	9	4	446	4.10762	0.181837
CG13349-PA	2R	147178_at	2	-0.180816	33	5	14	5	676	4.55917	0.275365
CG13384-PC	2L	141633_at	3	0.0333141	11	10	24	10	346	4.51734	0.249328
CG13387-PA	2L	142123_at	7	0.0187197	3	13	21	14	202	4.50495	0.00760887
CG13388-PD	2L	141326_at	3	-0.0025171	23	19	15	7	526	5.41445	0.422419
CG13391-PA	2L	141462_at	2	0.0840336	9	7	43	14	178	4.98876	0.209493
CG13393-PA	2L	146029_at	3	-0.0298686	17	13	4	3	599	4.13856	1
CG13398-PA	2L	146033_at	3	0.0264961	10	14	17	6	735	4.08163	0.0392103
CG13410-PA	3R	150340_at	2	0.00280221	16	4	8	5	264	3.86364	0.425139
CG1342-PA	3R	141338_at	2	-0.156706	24	11	22	9	890	3.69663	1
CG13425-PC	2R	155123_at	3	0.058947	8	14	22	6	225	4.14222	0.00371542
CG13436-PA	2R	147559_at	2	0.0181479	11	7	21	19	242	4.83471	0.58125
CG13442-PA	2R	147572_at	2	0.0380141	13	5	13	3	822	4.38686	0.693262
CG1345-PA	3R	152464_at	5	-0.0433768	27	17	20	9	511	5.2544	0.619648
CG13466-PA	3L	148771_at	3	-0.0239881	9	2	30	11	951	3.75499	0.708697
CG13472-PA	3L	148768_at	3	0.128599	24	21	16	13	520	4.98077	1
CG13475-PA	3L	148755_at	7	-0.0779858	27	16	22	2	877	3.70924	0.0110043
CG13503-PE	2R	152980_at	4	0.041954	16	8	27	8	759	4.01054	0.390405
CG13521-PB	2R	143562_at	4	-0.001259	21	9	54	19	787	3.98729	0.807853
CG1354-PA	X	144766_at	3	0.00809268	11	17	7	8	843	4.83986	0.749719
CG13594-PA	2R	147877_at	7	-0.063846	26	12	4	2	818	4.08802	1
CG13598-PB	3R	143881_at	3	-0.043115	15	8	30	12	369	3.69106	0.779245
CG13601-PA	3R	154797_at	3	-0.0295139	8	6	6	3	282	4.61702	1
CG13604-PA	3R	152223_at	6	0.108652	23	8	44	14	887	5.23224	1
CG13605-PA	3R	142077_at	5	-0.0449776	45	23	11	4	762	4.75197	0.763722
CG13618-PA	3R	150514_at	5	0.129657	23	14	4	1	799	3.41427	0.63896
CG1362-PA	2R	143711_at	2	-0.0910548	7	4	16	6	444	4.99775	0.695987
CG13623-PA	3R	150516_at	3	-0.0142572	7	6	10	5	176	5.04545	0.700038
CG13624-PA	3R	141772_at	6	0.0383919	26	8	28	7	800	3.57125	0.776647
CG13626-PA	3R	154785_at	6	-0.0241709	18	12	16	6	805	5.39255	0.389751
CG13627-PA	3R	150519_at	2	-0.020758	20	11	24	4	843	3.56821	0.0780234
CG13630-PA	3R	152529_at	6	0.0855019	28	25	11	6	829	4.06152	0.418146
CG13643-PA	3R	151086_at	6	0.0545193	30	23	19	19	744	2.83065	0.670141
CG13645-PA	3R	150540_at	3	-0.0297742	15	14	23	4	605	3.7124	0.010167
CG13678-PA	3L	148383_r_at	3	-0.0249077	34	16	5	0	819	5.16239	0.30645
CG1368-PA	X	153732_at	3	-0.115904	9	19	19	2	666	2.50901	4.2097e-05
CG13693-PA	2L	145518_at	2	-0.0043941	2	6	4	10	89	2.68539	1
CG13695-PB	3L	148988_at	2	0.130682	58	24	7	1	728	4.64423	0.435243
CG13743-PA	2R	146859_at	10	0.0197368	21	5	14	2	570	4.92105	0.689677
CG13747-PA	2R	146857_at	2	0.0301356	23	8	4	2	894	5.50112	0.652742
CG13772-PA	2L	145930_at	2	-0.123088	42	14	63	12	817	4.44064	0.268429
CG13773-PA	2L	152912_at	2	0.0948873	16	8	6	5	256	3.83594	0.707739
CG13777-PB	2L	154643_at	5	0.0601491	16	4	26	13	927	3.68285	0.369822
CG13778-PA	2L	145939_at	3	0.00429067	38	24	17	11	824	4.03034	1
CG13779-PA	2L	151418_at	2	-0.023046	12	18	2	4	805	3.30435	1
CG13784-PA	2L	152508_at	2	-0.00164504	23	7	26	4	380	5.24737	0.506178
CG1381-PA	2R	141230_at	2	0.0305344	13	25	11	5	884	4.6595	0.0344751
CG13827-PA	3R	150437_at	3	-0.0490319	20	10	9	2	284	5.69718	0.456598
CG13848-PA	3R	152310_at	2	-0.0967148	11	5	20	3	638	4.45611	0.234878
CG13852-PA	3R	141262_at	7	-0.000694169	1	4	5	3	175	3.58286	0.265734
CG13855-PA	3R	150362_at	5	-0.0284697	14	17	52	9	756	3.47354	0.000143338
CG13868-PA	2R	141541_at	4	0.0136841	13	6	6	5	329	4.93313	0.695609
CG13870-PA	2R	147541_at	2	0.0321483	11	5	22	7	786	3.70102	0.728383
CG13887-PB	3L	141434_at	4	-0.0287325	24	14	4	2	316	3.96203	1
CG1389-PA	2R	143381_at	3	-0.0677635	25	16	39	18	844	3.39336	0.52064
CG13891-PA	3L	142831_at	2	-0.0229089	18	11	2	4	897	5.21405	0.367022
CG13893-PA	3L	147934_at	2	0.066423	42	29	7	12	745	4.75839	0.119403
CG13901-PA	3L	147942_at	2	-0.0184115	27	13	5	2	516	4.52519	1
CG13907-PA	3L	147949_at	4	0.000229796	6	12	31	26	835	4.00719	0.176448
CG13917-PA	3L	152640_at	4	-0.0391493	34	22	67	27	756	4.71958	0.209638
CG13920-PA	3L	152097_at	3	0.0867934	16	5	9	1	320	4.92812	0.634209
CG13927-PA	3L	142275_at	2	-0.0866846	32	14	23	15	817	4.10649	0.490083
CG13928-PA	3L	147991_at	6	0.0400569	38	13	9	4	838	3.95704	0.731969
CG13929-PB	3L	154782_at	3	0.0398427	7	5	13	2	303	4.93069	0.185024
CG13933-PA	3L	148001_at	2	0.0251651	17	23	12	18	309	4.94822	1
CG13937-PC	3L	148012_at	4	0.00484137	47	15	4	1	773	5.22251	1
CG1395-PA	3R	141264_at	4	-0.100223	2	11	14	4	693	2.7518	0.000965052
CG13956-PA	X	145175_at	3	0.0950983	5	14	16	13	299	2.91639	0.074778
CG13983-PA	2L	145882_at	4	-0.0491803	24	5	6	11	925	4.99676	.
CG14001-PA	2L	145853_at	2	0.0392275	37	18	201	70	838	4.8222	0.318708
CG1401-PA	3R	150803_at	4	-0.0289175	23	18	12	18	880	4.30227	0.231799
CG14040-PA	2L	145806_at	3	0.049526	7	0	4	12	96	4.61458	.
CG14041-PA	2L	153005_at	2	0.124905	36	17	8	5	811	3.9852	0.746401
CG14066-PC	3R	153228_at	4	-0.0571487	23	14	11	12	836	4.20335	0.298077
CG14122-PA	3L	148657_at	2	0.0352982	9	12	56	7	841	4.89774	5.36721e-05
CG14147-PA	3L	148541_at	2	-0.0643927	35	13	9	1	833	5.04202	0.423588
CG14151-PA	3L	148525_at	3	0.0452979	37	16	3	4	726	5.72452	0.207747
CG14180-PA	3L	148468_at	7	-0.00844708	9	8	3	3	838	4.41766	1
CG14186-PA	3L	149089_at	4	0.187001	23	17	11	10	773	4.8771	0.788931
CG14194-PA	X	145354_at	2	0.0481283	2	7	5	6	95	4.4	0.374226
CG14217-PD	X	153995_at	7	-0.0278764	24	23	11	5	492	4.3374	0.256647
CG14220-PA	X	145379_at	5	0.0136659	24	8	5	4	693	4.68831	0.407679
CG14224-PA	X	142855_at	2	-0.0253772	6	22	4	8	597	4.71189	0.450696
CG14226-PA	X	142932_at	4	0.0547084	8	13	18	26	353	4.14164	1
CG14232-PA	X	154705_at	2	0.0758725	4	8	8	7	208	2.47115	0.440795
CG14254-PA	3R	150698_at	3	0.0222772	51	7	13	3	875	5.10971	0.442659
CG14271-PB	X	144445_at	4	-0.0556745	14	21	4	11	720	2.34167	0.523092
CG14283-PA	3R	150179_at	4	-0.115403	24	9	11	1	410	3.41951	0.246298
CG1429-PD	2R	153628_at	7	0.0446701	1	8	8	6	708	3.43362	0.0396872
CG14290-PB	3R	152291_at	2	0.0193715	15	11	5	2	278	3.43165	0.675643
CG14299-PA	3R	142377_at	2	-0.0347701	23	4	7	10	465	4.00645	.
CG1430-PA	X	153812_at	3	0.00734743	30	12	10	12	487	3.96304	0.0580581
CG14307-PB	3R	150143_at	6	-0.0955327	15	5	16	6	786	4.27481	1
CG14307-PE	3R	143505_at	2	-0.180688	15	5	18	7	786	4.27481	1
CG14339-PA	2L	145556_at	2	0.045722	8	1	28	9	267	4.14607	0.659036
CG1435-PA	X	152433_at	2	-0.0663996	11	15	3	2	811	4.45746	0.635809
CG14351-PA	2L	145589_at	3	-0.0629739	18	14	20	19	848	4.20165	0.811615
CG14356-PA	3R	149879_at	2	-0.0769939	27	16	7	1	702	5.34615	0.242268
CG14408-PA	X	152777_at	2	0.0248695	15	15	8	8	598	3.46488	1
CG1441-PA	2R	152521_at	4	-0.036192	18	20	23	14	756	5.30291	0.248582
CG1443-PA	3R	150796_at	8	-0.0314719	19	13	10	7	742	4.21024	1
CG14437-PA	X	144615_at	3	-0.0859106	8	21	9	8	318	3.26415	0.117656
CG14439-PA	X	144614_at	3	0.0494638	13	6	2	5	634	3.11672	0.0945652
CG1444-PA	X	144664_at	4	0.00465982	2	18	4	5	420	2.62381	0.0558798
CG14445-PA	X	144583_at	4	-0.0238023	14	12	6	4	740	4.11081	1
CG14447-PA	X	151386_at	2	0.145771	32	13	24	25	732	4.63934	.
CG14478-PA	2R	147364_at	2	0.0865244	29	23	9	4	458	3.75109	0.532083
CG1448-PA	3R	154674_at	4	-0.00553814	12	18	9	3	788	3.19162	0.0854934
CG1451-PA	3R	143828_at	4	-0.0395778	32	27	90	36	826	4.04964	0.0300178
CG14513-PA	3R	151107_r_at	4	-0.145251	12	23	20	14	818	4.05623	0.0546631
CG14517-PA	3R	150800_at	4	-0.0376344	15	27	10	6	466	4.0279	0.0814522
CG14521-PA	3R	152164_at	5	-0.0136927	29	12	10	2	853	4.41266	0.480018
CG1453-PA	X	144850_at	2	0.0757705	6	45	11	25	733	4.41746	0.0524277
CG14534-PA	2L	145989_at	6	-0.0260047	35	12	5	3	812	4.83251	0.668987
CG14536-PA	2L	141296_at	3	0.0627013	7	28	7	6	483	5.64389	0.033579
CG1454-PA	3R	154928_at	5	-0.0449438	30	27	15	17	574	4.91638	0.662107
CG14542-PA	3R	152659_at	6	-0.0144794	22	11	13	2	341	3.19062	0.181897
CG1455-PA	3R	143579_at	3	-0.089573	19	5	16	5	752	3.66356	1
CG1458-PA	3R	150816_at	2	-0.176084	1	5	5	2	119	4.9916	0.102564
CG14609-PA	3R	149429_at	3	-0.0124363	13	7	39	9	921	5.41368	0.209757
CG14689-PA	3R	149638_at	3	-0.086871	37	31	3	7	686	3.23032	0.18686
CG1471-PA	3R	141712_at	3	-0.0785157	34	17	39	8	763	4.12058	0.103427
CG14712-PA	3R	155003_at	2	0.198444	1	18	13	26	258	3.73643	0.0227671
CG14715-PA	3R	141931_at	3	0.0396678	29	13	4	3	629	4.55008	0.66845
CG1472-PA	2R	141587_at	3	0.0139082	0	14	14	34	850	2.97882	0.0266686
CG14724-PA	3R	143899_at	5	-0.000494046	4	10	2	4	334	4.76347	1
CG14739-PA	3R	149730_at	2	0.00538213	27	10	5	2	881	4.14756	1
CG1474-PA	X	141558_at	2	-0.00900688	9	23	16	8	244	2.47131	0.00643472
CG14748-PA	2R	146817_at	2	0.0587796	28	20	51	16	857	3.29288	0.0656866
CG14762-PA	2R	146784_at	7	0.0182877	55	31	17	2	682	3.43842	0.0315744
CG14763-PA	2R	143023_at	4	0.0112518	13	2	6	3	904	4.48894	0.325593
CG14764-PA	2R	154856_at	3	-0.0430636	15	11	13	11	332	4.66566	1
CG14767-PB	2R	151250_at	2	-0.0152189	26	17	8	8	741	5.16464	0.558519
CG14801-PB	X	144002_at	2	-0.0849275	9	19	4	14	812	3.69581	0.522329
CG14802-PA	X	144164_at	3	-0.0746004	3	4	3	4	144	3.70139	1
CG14813-PA	X	142358_at	3	-0.0152418	3	12	3	10	389	4.73522	1
CG14853-PA	3R	149909_at	5	-0.0636401	30	8	20	4	823	3.95018	0.751679
CG14866-PA	3R	149948_at	2	0.000946922	51	9	12	4	777	5.09138	0.45428
CG14879-PA	3R	150007_at	2	0.173094	8	4	3	2	254	3.33071	1
CG14884-PA	3R	153810_at	4	-0.00845289	7	26	6	5	507	4.27811	0.0568967
CG14895-PA	3R	150016_at	5	0.0294117	17	23	13	12	546	3.91941	0.609589
CG14898-PA	3R	150020_at	3	0.0116998	9	6	4	4	425	3.89647	0.685018
CG14899-PA	3R	150021_at	3	-0.0485714	7	10	5	6	196	3.9949	1
CG14904-PA	3R	143945_at	10	0.0240051	45	13	4	1	751	4.55393	1
CG14919-PA	2L	146225_at	2	0.0123491	51	16	3	4	762	4.92782	0.0803144
CG14938-PA	2L	143920_at	2	0.167022	14	23	9	5	520	2.93077	0.120167
CG14939-PA	2L	146253_at	6	-0.0699121	31	6	11	0	852	2.91197	0.31326
CG14948-PA	X	145171_at	4	-0.021647	4	35	5	6	692	2.40751	0.0169524
CG14968-PA	3L	148101_at	2	0.039485	16	12	6	2	807	4.18835	0.441252
CG14992-PA	3L	152327_at	2	0.0100377	44	28	64	8	736	4.86141	0.00019572
CG14993-PA	3L	142340_at	2	-0.0638842	26	12	11	13	886	4.64334	0.111359
CG14994-PA	3L	143478_at	7	0.0952811	10	8	17	5	892	5.00448	0.185392
CG14995-PA	3L	148145_at	2	0.133309	42	18	14	10	697	5.4132	0.318121
CG14998-PD	3L	153658_at	7	0.0173776	11	12	34	10	252	4.15079	0.0269875
CG1500-PA	X	143171_at	2	-0.0245263	10	32	27	24	581	3.17384	0.00563242
CG15002-PB	3L	141377_at	5	-0.0539722	37	8	57	11	793	3.86129	1
CG15010-PA	3L	148159_at	4	0.183423	15	13	34	24	738	3.92683	0.81653
CG15011-PA	3L	153537_at	2	-0.0344022	5	3	35	16	317	2.58675	0.704004
CG15013-PA	3L	148167_at	4	0.00764741	32	17	29	5	817	4.06732	0.0476788
CG15015-PA	3L	153165_at	9	0.0960141	69	17	14	7	400	3.81	0.241813
CG15016-PA	3L	148170_at	5	0.0477707	51	15	8	2	386	3.7228	1
CG15072-PA	2R	147455_at	2	-0.0747494	37	34	29	18	830	4.03494	0.346782
CG15081-PA	2R	155162_at	3	-0.00290701	16	27	10	4	668	3.94311	0.0335529
CG15092-PA	2R	141242_at	5	0.0372331	57	17	12	4	818	4.57457	1
CG15093-PA	2R	152083_at	4	-0.0559078	33	17	16	3	784	3.76148	0.23392
CG15095-PA	2R	142212_at	6	0.0167482	10	13	27	6	826	3.19007	0.0042444
CG15096-PA	2R	153069_at	6	-0.0579162	6	12	16	8	859	3.75437	0.0599931
CG15098-PA	2R	147469_at	2	-0.0406233	6	16	5	3	333	3.14114	0.103999
CG15102-PA	2R	147472_at	2	0.0326468	2	5	17	9	212	3.17925	0.106089
CG15105-PA	2R	152079_at	8	0.0192196	25	5	49	12	912	4.44627	0.783958
CG15106-PA	2R	154747_at	3	0.122705	21	21	12	11	722	2.57479	1
CG15111-PB	2R	147479_at	4	0.0190491	20	12	14	5	246	3.78862	0.542935
CG15112-PB	2R	154185_at	2	-0.0608151	38	10	19	8	840	4.23333	0.41157
CG15118-PA	2R	154593_at	3	-0.057551	33	19	22	12	794	4.57809	1
CG15120-PA	2R	147502_at	3	-0.0130772	31	19	8	4	835	4.78802	1
CG15128-PA	2R	147513_at	2	-0.0638018	32	8	11	12	889	3.71654	.
CG15138-PA	2L	146398_at	4	-0.0584657	18	31	8	3	561	2.32977	0.0437271
CG1514-PA	X	144665_at	3	0.00952704	9	7	25	19	439	3.69021	1
CG1515-PA	X	154675_at	2	0.0677206	4	11	4	5	248	3.85081	0.412034
CG15151-PA	2L	152111_at	6	0.0886327	18	26	20	9	479	2.96033	0.0305472
CG15154-PB	2L	146427_at	3	0.0447762	81	33	12	6	652	3.71933	0.782368
CG15160-PA	2L	146440_at	2	0.00871964	36	23	32	11	724	4.95304	0.202895
CG15162-PA	2L	153624_at	5	0.0777606	81	14	11	1	696	3.69828	1
CG15173-PA	2L	146470_at	2	0.0521136	9	14	0	8	352	5.6875	0.0676934
CG15177-PA	3R	149415_at	6	0.0615859	4	6	5	4	825	4.54303	0.656282
CG15186-PB	3R	149402_at	2	0.0491329	22	13	24	14	666	4.19219	1
CG15211-PA	X	144827_at	5	-0.00590612	21	17	2	5	700	4.60714	0.242733
CG15236-PA	2R	146697_at	6	-0.0283628	16	15	8	0	706	4.38102	0.0145691
CG15251-PA	X	144775_at	2	-0.0724638	23	19	4	3	756	3.93915	1
CG15255-PA	2L	144332_at	3	-0.0131904	6	8	11	5	260	4.17308	0.268507
CG15261-PA	2L	144220_at	2	0.0037244	51	14	5	1	814	4.95086	1
CG15274-PA	2L	144312_at	4	-0.0344827	2	5	26	8	908	2.86454	0.0238525
CG1528-PB	3R	144336_at	3	-0.0223395	11	38	22	15	743	4.59623	0.000713748
CG15312-PA	X	154997_at	6	-0.00976936	10	18	3	4	615	4.46504	1
CG1539-PC	3R	150900_at	4	-0.0837043	6	2	12	5	919	4.04679	1
CG1539-PD	3R	152898_at	6	0.0730974	27	8	14	4	839	3.91061	1
CG1542-PA	3R	154456_at	3	-0.078481	9	2	16	12	96	4.71875	0.266475
CG15427-PD	2L	145753_at	4	-0.0213951	18	13	38	9	805	3.50186	0.0400174
CG15439-PA	2L	153939_at	2	-0.108415	5	7	23	22	200	2.63	0.746978
CG1548-PA	2R	141682_at	2	0.0357208	10	13	7	7	362	3.60773	0.744722
CG15514-PA	3R	154243_at	2	-0.0548435	10	10	8	12	317	4.08833	0.751186
CG15515-PA	3R	150856_at	6	-0.0257211	16	9	3	2	813	5.09471	1
CG1552-PA	X	144842_at	7	0.0449438	10	12	3	2	813	2.93235	0.648309
CG15520-PA	3R	153068_at	2	0.0814197	9	7	6	4	237	4.1097	1
CG15554-PA	3R	150926_at	2	-0.0237193	15	9	7	0	858	3.88928	0.0766413
CG1558-PA	X	144884_at	4	0.0136107	10	10	3	4	233	4.57082	1
CG15580-PA	3R	149364_at	2	-0.0416074	11	22	10	22	788	3.74619	1
CG15609-PA	2R	141621_at	6	-0.00412375	22	13	45	12	881	5.60159	0.146568
CG15628-PA	2L	145780_at	2	-0.00178538	32	20	3	2	776	5.0567	1
CG15649-PA	2R	147587_at	3	-0.0504286	27	15	7	0	853	4.65651	0.084294
CG15651-PA	2R	147590_at	2	0.0301508	26	4	33	4	255	4.07059	1
CG15658-PA	2R	152886_at	3	0.0149444	14	10	14	6	877	4.16192	0.534442
CG15678-PA	2R	147631_at	2	-0.0208057	31	17	4	2	769	4.36281	1
CG15693-PA	3R	143904_at	6	0.0158172	7	8	5	0	366	3.25137	0.0546956
CG1572-PA	X	153527_at	3	0.0545958	10	10	2	5	188	3.76064	0.408213
CG15735-PA	X	144912_at	7	0.0409326	10	17	2	4	310	3.24516	1
CG15747-PA	X	145001_at	3	-0.0598007	12	27	4	2	614	3.73616	0.165575
CG15771-PA	X	142223_at	3	0.0244812	2	21	9	5	515	3.78058	0.000619764
CG1578-PA	X	154432_at	5	-0.000552015	10	19	14	12	824	4.42233	0.180394
CG15793-PA	X	154939_at	5	0.0317165	4	19	2	11	509	3.07662	1
CG15811-PA	3L	141582_at	3	-0.026212	8	6	11	1	585	4.22393	0.0808696
CG15817-PB	3R	154133_at	5	-0.0496183	15	20	23	28	776	5.10696	1
CG1582-PA	X	152095_at	2	-0.0443173	7	22	20	32	218	2.36697	0.225686
CG15825-PB	2L	153365_at	4	0.10131	10	6	17	6	650	3.46923	0.498001
CG15845-PC	2R	153659_at	3	0.00325737	8	16	4	2	238	3.65126	0.184378
CG15860-PA	2R	147899_at	2	0.0385194	13	16	14	19	397	3.60705	1
CG15871-PA	X	145056_at	3	-0.170103	16	15	9	12	272	4.80147	0.582161
CG15884-PA	3R	150707_at	4	0.021865	19	8	12	3	751	4.06258	0.716822
CG1597-PA	X	144865_at	3	-0.0558139	3	5	13	24	132	5.89394	1
CG1599-PA	2R	146906_at	2	-0.0225173	16	17	3	3	371	3.14016	1
CG1600-PC	2R	152715_at	3	0.00965018	18	14	7	3	616	5.11039	0.490115
CG1605-PA	2R	141514_at	2	-0.103946	0	11	5	13	172	4.47093	0.126058
CG1607-PA	3R	151567_at	3	0.0205339	36	31	17	9	753	3.63081	0.356767
CG1615-PA	X	152963_at	2	-0.0391547	12	10	23	27	718	3.92758	0.610995
CG1620-PA	2R	146745_at	3	-0.0059361	18	13	13	12	241	5.36515	0.787956
CG1622-PA	X	153280_at	4	-0.0255906	6	12	9	6	296	2.38176	0.169733
CG1623-PA	2R	141867_at	4	-0.0909396	42	16	7	5	809	5.46601	0.489465
CG1624-PA	2R	153473_at	5	0.00702778	27	26	30	13	678	5.69174	0.0940432
CG1630-PA	X	145000_at	5	0.00492046	29	19	6	11	633	4.19589	0.0939476
CG1634-PB	X	151921_at	9	0.0435845	9	13	24	16	816	3.95343	0.18808
CG1636-PA	X	154975_at	3	0.12019	8	4	14	3	136	5.32353	0.402858
CG1640-PB	X	141639_at	2	-0.00558864	6	4	6	7	160	2.65	0.680172
CG1648-PB	2R	152817_at	4	-0.0497012	5	5	8	1	790	3.88101	0.140867
CG1669-PA	2R	146741_at	2	0.246334	30	10	7	1	334	4.55389	0.661154
CG1671-PA	2R	141261_at	2	0.0137048	1	12	26	18	235	2.3617	0.00122397
CG16728-PA	2R	154524_at	5	-0.0776333	19	13	52	5	304	5.46053	0.000649329
CG1673-PA	X	145006_at	3	0.147678	6	21	2	4	721	3.03329	0.61624
CG16733-PA	3R	149540_at	2	0.0650685	3	5	6	11	413	4.05327	1
CG16752-PA	X	144522_at	2	-0.056822	15	17	6	4	772	3.52591	0.718588
CG16757-PA	3L	155102_at	3	-0.0474988	28	18	54	27	792	4.67045	0.564886
CG1681-PA	X	152675_at	2	-0.0102192	21	12	4	3	785	4.67771	1
CG16817-PA	3R	154167_at	2	-0.00566961	5	6	0	5	136	5.21324	0.11859
CG16820-PA	2L	152650_at	5	0.0703564	38	4	9	1	785	3.86624	1
CG1683-PA	X	142495_at	2	0.0354745	5	19	5	4	760	4.36053	0.0895054
CG16833-PB	2L	152260_at	9	0.0247365	3	8	15	27	78	4.38462	0.730044
CG16840-PA	2L	146218_at	2	-0.029116	7	11	13	3	173	4.21387	0.017272
CG16857-PA	2L	152364_at	2	-0.0204082	12	11	27	18	869	3.87112	0.608753
CG16858-PA	2L	143868_at	2	-0.033016	10	4	29	24	686	4.7172	0.36424
CG16884-PA	2L	153391_at	5	-0.0497992	21	10	4	2	841	3.49227	1
CG16885-PA	2L	146350_s_at	3	-0.0353982	36	16	10	0	600	4.78667	0.0518109
CG16886-PA	2L	144321_at	8	-0.0731333	47	20	8	1	782	4.48977	0.430245
CG1689-PA	X	143244_at	2	0.0626441	7	8	7	9	619	3.83037	1
CG16896-PA	2R	141743_at	2	0.237223	3	5	7	32	234	5.42735	0.339911
CG16901-PB	3R	142452_at	9	0	10	37	4	5	619	5.26494	0.205789
CG16904-PA	3R	151776_at	2	-0.00237739	22	12	7	2	390	3.71282	0.693384
CG16916-PA	X	144245_at	2	0.0034039	2	5	8	9	705	2.88794	0.652937
CG16926-PA	2R	141315_at	4	-0.00312682	31	16	3	2	700	3.83857	1
CG16928-PA	2L	153629_at	2	0.0274982	20	6	21	17	321	4.79128	0.111818
CG16932-PA	2R	141766_at	2	0.0307834	7	10	14	24	227	4.61674	0.772525
CG16941-PA	3R	151919_at	5	-0.028035	19	6	38	11	608	5.04112	1
CG16952-PA	X	145159_at	2	0.0690249	8	15	4	19	700	3.88143	0.314098
CG16953-PA	3R	142639_at	2	0.0833946	28	8	12	11	420	4.0881	0.050171
CG16973-PA	3L	148051_at	4	0.0336289	26	19	23	14	525	4.24952	0.821465
CG16974-PA	2L	151597_s_at	3	-0.0289855	14	22	33	25	879	4.1843	0.13699
CG16975-PB	2L	153821_at	3	0.00857928	25	11	48	16	348	5.08908	0.640289
CG16979-PA	3L	152314_at	2	-0.132185	42	22	8	14	670	4.47612	.
CG16984-PA	3L	148053_at	3	-0.00576951	9	4	16	4	684	5.14327	0.680633
CG16987-PA	2L	152579_at	4	-0.0319356	13	9	30	7	857	4.91832	0.078463
CG17002-PB	2R	154950_at	3	-0.059658	4	6	10	5	255	4.52549	0.240631
CG17019-PA	2R	152218_at	3	0.0131579	16	5	21	5	635	4.7937	0.733892
CG1703-PA	X	154709_at	2	0.0962644	8	31	1	8	684	3.72807	1
CG17032-PA	3L	148834_at	2	-0.102514	23	9	19	4	763	5.41153	0.521974
CG17033-PA	3L	154942_at	5	-0.0622276	18	12	8	8	345	4.17971	0.548058
CG17034-PB	2R	153073_at	2	0.0385638	14	18	65	9	645	3.81085	4.90959e-06
CG17041-PA	2R	147140_at	4	0.0272023	25	13	7	0	824	4.40898	0.0894859
CG17046-PA	3L	142830_at	6	0.00212409	27	27	53	34	350	4.88571	0.224366
CG1707-PA	2R	146732_at	3	-0.00387597	9	20	2	3	299	2.9398	1
CG17077-PB	3R	142193_at	3	0.00481159	44	19	18	13	781	5.31242	0.354547
CG17086-PA	2L	146202_at	3	0.0120699	18	10	25	7	283	5.21908	0.264449
CG17090-PA	3L	151694_at	6	-0.146843	8	17	12	25	793	2.67718	1
CG17104-PA	2L	153885_at	3	0.00311901	36	11	17	12	789	3.93409	0.12541
CG17108-PA	2L	146184_at	4	0.000121219	3	11	2	8	369	2.73171	1
CG17121-PA	3R	150415_at	2	0.0802573	21	26	17	2	830	4.51084	0.000860611
CG17122-PA	3L	149110_at	3	-0.0157459	46	11	31	7	776	3.56057	1
CG17124-PA	2L	146190_at	6	-0.0123864	70	28	5	1	793	5.37705	1
CG17137-PA	2L	142270_at	3	-0.00580027	28	10	12	3	690	5.24783	0.735545
CG17158-PA	2L	141707_at	6	-0.0109204	22	10	14	1	894	4.62752	0.0782338
CG17166-PA	3L	148776_at	3	0.00466742	15	14	28	7	258	4.0969	0.0311535
CG17184-PA	3R	142901_at	3	0.033893	2	20	5	7	227	3.38767	0.0696362
CG1721-PA	3R	152504_at	3	-0.00404202	10	8	8	4	157	4.96815	0.708594
CG17224-PA	2L	145684_at	2	-0.0335745	28	15	11	3	466	4.56009	0.511209
CG17228-PA	3R	143496_at	9	-0.147708	4	1	28	16	421	4.30641	0.64625
CG17233-PC	3L	149106_at	9	-0.0651916	24	49	28	15	799	3.64706	0.00099078
CG17246-PA	2R	152538_at	4	0.000265098	23	4	25	7	368	4.74185	0.525618
CG1725-PB	X	144871_at	5	0.0414484	25	27	14	8	586	3.15529	0.308999
CG1725-PG	X	151772_at	7	0.0635488	26	11	13	8	856	4.30607	0.568546
CG17255-PA	X	144803_at	6	0.0655837	3	12	18	49	899	3.10011	0.74895
CG17259-PA	2L	142167_at	5	0.0959345	5	4	15	10	152	5.90132	1
CG17272-PA	3R	150278_at	3	-0.0474271	9	11	3	4	586	3.21843	1
CG17273-PA	3R	154621_at	4	0.029184	38	27	11	5	575	4.92174	0.572487
CG17280-PA	2R	147789_at	2	0.0197781	11	9	2	4	518	3.33784	0.64472
CG17282-PA	3R	142442_at	4	-0.00764222	24	23	6	11	733	4.87858	0.395588
CG17292-PA	2L	151779_at	5	-0.0203003	42	19	12	2	679	4.40206	0.324453
CG17299-PF	3R	154116_at	2	0.0306954	56	14	40	15	677	4.85377	0.395863
CG17320-PA	2L	141671_s_at	5	-0.0893939	19	12	15	8	422	5.95024	0.784704
CG17321-PA	2L	146457_at	3	0.0167599	14	20	10	0	561	2.77005	0.000864889
CG17323-PA	2L	153063_at	3	0.0585633	29	30	19	10	676	3.76923	0.175996
CG17328-PA	2L	144294_at	2	-0.0876405	31	31	40	3	755	4.29801	1.79558e-06
CG17332-PB	2L	148646_at	5	-0.00777973	5	12	15	6	174	4.78736	0.0209955
CG17342-PA	3R	151687_s_at	7	0.0125648	13	13	19	10	793	3.8802	0.283183
CG17348-PA	2L	154716_at	4	-0.0658041	21	14	22	8	545	4.87706	0.301278
CG17349-PA	2L	146487_at	5	-0.00848392	16	10	13	6	877	4.99316	0.756521
CG17360-PA	3R	149708_at	3	0.0475449	5	9	34	18	508	3.70276	0.0662969
CG17367-PA	3R	153697_at	6	0.119171	18	11	19	10	887	3.22548	1
CG17369-PA	3R	153041_at	9	0.0253987	15	12	5	4	562	5.62278	1
CG1737-PA	X	144869_at	2	0.228723	4	8	7	16	142	3.25352	1
CG17370-PA	3R	150622_s_at	5	-0.0160183	20	7	8	8	541	4.59335	0.184939
CG17383-PA	3R	154645_at	2	-0.0259767	39	33	1	6	697	4.78049	0.0567587
CG1743-PB	X	143181_at	5	0.0242783	15	16	10	6	836	2.94019	0.538147
CG17437-PA	X	144410_at	4	-0.00591711	13	23	8	3	434	3.31797	0.0432561
CG1744-PA	3R	142652_at	6	0.0185535	10	12	69	24	345	4.47536	0.019356
CG1749-PA	X	144879_at	2	-0.10039	6	7	3	8	568	4.00528	0.422533
CG17509-PA	2R	152467_at	9	-0.0218688	27	8	34	24	649	4.32049	0.0765421
CG17544-PA	2L	141646_at	3	-0.0365854	12	18	47	7	539	3.40074	1.20152e-05
CG17549-PA	2L	152759_at	4	-0.408257	33	10	11	1	736	5	0.422326
CG17572-PA	2L	146475_at	7	-0.0244821	8	11	7	4	747	3.98795	0.449725
CG17579-PA	2R	143333_at	3	0.75219	21	10	23	8	828	5.3744	0.7802
CG1759-PA	2L	142775_at	3	-0.199596	19	10	6	4	727	4.46355	1
CG17593-PA	2L	145716_at	5	0.0232718	11	4	17	5	170	4.33529	1
CG17610-PA	2L	154605_at	4	0.112583	13	4	11	3	458	4.99345	1
CG17612-PA	2L	153814_at	2	-0.0839719	10	16	4	11	302	5.5	0.511858
CG1764-PA	X	153257_at	5	0.0222486	8	13	15	2	319	2.51411	0.00248524
CG17646-PA	2L	141573_at	2	-0.0211797	36	23	20	4	797	4.93977	0.070068
CG17654-PB	2L	143150_at	4	0.00946047	8	11	10	6	278	2.66547	0.31453
CG17687-PA	3L	148701_at	3	-0.0292381	25	16	39	31	671	4.88823	0.691468
CG17717-PA	X	144600_at	2	0.113546	5	9	4	2	680	4.15588	0.335913
CG1772-PA	2R	141388_at	2	0.017583	11	27	3	7	764	4.32461	1
CG17723-PA	3L	154124_at	5	0.0052187	32	22	12	11	651	3.41475	0.620235
CG17726-PA	3R	142473_at	2	-0.173176	15	16	1	13	286	5.21678	.
CG17739-PA	2R	151836_at	2	0.0171711	6	7	27	17	357	3.29132	0.356717
CG1774-PA	3R	152159_at	2	0.0648827	11	12	18	6	470	5.80213	0.0753455
CG17746-PA	3L	154425_at	2	-0.137471	14	23	7	8	823	3.45079	0.755886
CG1775-PA	3R	154087_at	5	0.0337154	20	18	24	11	795	3.26918	0.231632
CG17762-PC	X	151530_i_at	14	0.0104052	8	5	4	6	895	4.37542	0.413649
CG17762-PD	X	144955_at	8	-0.0423259	8	5	4	3	895	4.37542	1
CG17780-PB	3R	150509_at	3	-0.0410147	13	2	8	4	832	3.10096	0.357488
CG1780-PA	X	144143_at	2	-0.0726847	27	25	7	10	742	3.87466	0.578112
CG17800-PE	2R	142519_at	4	0.0187951	24	8	83	22	777	4.27156	0.630956
CG17816-PA	3R	149463_at	2	-0.0176184	8	1	6	4	315	3.85079	0.303406
CG17818-PA	2R	144197_at	2	0.0340461	12	34	12	3	563	2.75133	0.000455228
CG1782-PA	2R	152946_at	3	0.0594708	55	32	23	22	422	4.18483	0.195709
CG17834-PB	2L	151732_at	3	0.0111982	28	18	3	3	739	3.63194	0.675436
CG17839-PB	3L	148769_at	6	0.00228077	28	28	54	9	677	3.69572	2.90259e-05
CG17840-PA	2L	141201_at	2	-0.098909	12	1	30	11	215	4.74884	0.253773
CG17841-PA	X	152431_at	3	0.0408517	7	12	1	8	406	4.82512	0.214351
CG17888-PD	3L	153055_at	10	-0.0362504	29	11	15	6	765	4.93072	1
CG17894-PC	3R	153758_at	6	-0.00600773	43	25	42	18	629	5.50556	0.457368
CG17905-PA	2L	146373_at	2	-0.0819209	12	14	36	7	397	4.28967	0.00240917
CG17907-PA	3R	152974_at	12	0.0883551	17	12	16	7	908	4.32709	0.563493
CG17916-PA	3R	142929_at	4	-0.0829069	78	27	29	6	741	4.57085	0.363416
CG17919-PA	3R	141883_at	5	-0.0581924	17	6	7	4	235	4.85957	0.691516
CG17921-PA	2R	143588_at	7	0.100986	22	15	5	2	898	4.58018	0.688575
CG17927-PA	2L	143263_at	5	0.0167734	10	11	7	6	895	4.13855	1
CG17941-PA	2L	143132_at	5	0.035576	15	16	124	71	899	3.64739	0.115636
CG1799-PA	X	154756_at	2	0.019084	2	3	4	16	343	4.53936	0.562281
CG17998-PA	3R	154978_at	7	0.0253727	39	23	13	5	504	5.37302	0.57977
CG18004-PA	2R	151991_at	3	-0.0429448	10	5	12	5	110	5.20909	1
CG18013-PA	2L	145755_at	2	0.123711	18	19	13	6	913	5.29573	0.256045
CG1803-PD	X	141568_at	2	-0.0267711	45	20	12	11	744	3.31855	0.203605
CG18042-PA	2L	146041_at	5	-0.00327335	33	11	20	8	767	4.27379	0.78793
CG18076-PH	2R	154862_at	4	0.0339734	32	11	347	104	712	3.46067	0.707244
CG1809-PA	2R	151956_at	3	0.0544592	10	10	23	6	449	3.41648	0.0611451
CG18124-PA	2L	144229_at	3	0.0228471	24	13	13	7	320	3.59063	1
CG1814-PA	2R	152615_at	3	-0.0269442	16	23	9	7	735	4.3619	0.377168
CG1817-PA	X	143449_at	4	-0.0941545	2	13	40	31	437	2.91991	0.0035036
CG18174-PA	2L	144247_at	5	0.014696	26	18	5	3	734	4.40327	1
CG1818-PA	2R	146891_at	3	0.0368	27	10	12	10	295	3.57288	0.16714
CG18214-PA	3L	147954_at	7	0.00994087	20	10	62	28	364	5.13187	0.823965
CG1822-PB	X	153647_at	4	0.0805962	19	12	5	14	383	4.5718	.
CG1825-PA	2R	153480_at	2	0.0893128	7	14	16	7	256	3.85156	0.0332754
CG18265-PA	3L	148954_at	3	-0.0209636	6	14	65	11	875	2.90514	3.15933e-06
CG1828-PA	3L	143225_at	5	-0.0140845	10	1	39	14	275	5.25091	0.433949
CG18285-PA	2R	153084_at	4	0.0147486	21	7	6	1	674	3.37389	1
CG1830-PA	X	153081_at	7	-0.023407	21	26	3	6	810	3.95309	0.717551
CG18315-PA	3L	143076_at	4	-0.0922832	33	12	6	6	833	4.52941	0.165488
CG18327-PA	2R	147188_at	4	-0.0954034	3	4	20	2	357	4.06723	0.0180077
CG18332-PA	3L	144170_at	3	-0.0096991	4	7	14	10	242	3.66942	0.288988
CG18345-PA	2R	143554_at	3	0.141637	17	12	25	4	816	4.83211	0.0378779
CG18347-PA	3R	149719_at	4	0.0707071	10	10	12	2	292	5.9589	0.0662338
CG1837-PA	X	154294_at	2	0.0219969	15	24	5	5	826	4.47942	0.719941
CG18377-PA	2R	146949_at	5	-0.022458	32	14	12	7	871	3.77038	0.771365
CG18402-PA	3R	143734_at	3	0.0613345	18	17	82	17	790	2.5443	0.000532034
CG18405-PA	2L	143641_at	4	-0.0728972	40	22	14	3	630	3.63016	0.240541
CG18408-PC	2R	146933_at	3	-0.110255	24	6	20	8	905	3.18122	0.544954
CG18417-PA	3L	148333_at	2	-0.115222	4	8	10	11	238	2.60504	0.486062
CG1842-PA	3R	143727_at	6	0.0309378	8	6	82	106	825	3.77091	0.406847
CG18426-PA	2R	142235_at	7	-0.00149477	22	20	4	1	449	2.99109	0.362263
CG18445-PA	2R	146917_at	2	0.285202	21	31	2	12	449	4.03786	0.112839
CG18469-PA	2R	142322_at	5	-0.0354578	19	18	4	3	388	4.36856	1
CG18473-PA	3R	149552_s_at	4	0.116111	20	6	16	3	895	4.7743	0.712284
CG18476-PA	3R	142379_s_at	2	-0.0917828	10	19	60	16	365	4.96712	4.41647e-05
CG18493-PA	3R	150192_at	2	0.0489796	8	12	14	4	381	3.8294	0.0249662
CG18497-PA	2L	153485_at	2	0.0964456	2	15	20	102	324	2.99691	1
CG18510-PA	2R	147886_at	8	-0.0739172	6	8	5	0	756	3.10714	0.0445476
CG18522-PA	3R	154786_at	3	0.00338832	31	13	72	12	440	3.71136	0.058858
CG18525-PA	3R	152581_at	2	-0.00275295	10	14	32	7	214	4.38785	0.00201396
CG1854-PA	2R	144131_at	4	-0.0530726	18	3	11	5	433	3.58891	0.254046
CG18549-PA	3R	149779_at	5	0.0440945	4	14	15	5	271	4.75277	0.00291828
CG1856-PC	3R	154445_at	3	-0.0352408	12	7	10	12	867	4.26413	0.350107
CG18596-PA	3R	151728_at	4	-0.013925	20	15	31	18	347	4.54179	0.652605
CG18608-PA	2R	141500_at	5	-0.0313212	16	7	17	2	344	3.59012	0.14944
CG18617-PA	3R	142661_at	5	0.0696348	6	7	29	3	275	5.54182	0.00287534
CG18627-PA	2L	152961_at	5	-0.0356137	10	6	23	3	138	2.63768	0.0628166
CG1864-PB	2L	143768_at	2	0.0124623	17	20	22	11	788	3.80838	0.0965052
CG18642-PA	2L	144049_at	2	0.0371991	7	23	9	2	475	4.08842	0.00115101
CG18657-PA	X	143841_at	7	0.00437637	18	15	24	11	792	3.99747	0.318869
CG18659-PA	2R	152198_at	2	-0.154102	36	26	12	11	692	4.74566	0.632639
CG1866-PA	3R	152921_at	4	0.0481728	27	17	16	6	617	5.54133	0.421078
CG18675-PA	3L	151173_at	3	0.0497592	3	5	14	4	435	5.67356	0.0781136
CG1869-PA	3L	148079_at	4	-0.0228499	41	21	33	26	776	4.73325	0.268582
CG1873-PA	3R	143142_at	8	0.104567	4	10	8	1	336	4.14286	0.00942253
CG18740-PA	3R	153570_at	3	0.0159113	21	12	42	20	862	4.87935	0.820032
CG18741-PB	3R	143783_at	3	-0.0102403	10	11	21	5	845	3.7574	0.0293984
CG18766-PA	3R	154798_at	6	-0.00930821	12	23	1	7	752	4.33378	0.399544
CG18768-PD	3L	152597_at	3	0.00700605	20	15	72	36	908	3.15088	0.317339
CG1877-PA	2R	153960_at	5	0.0221629	26	25	15	20	623	4.99037	0.514152
CG18783-PB	2L	154607_at	3	0.0316133	26	5	22	12	643	4.97356	0.0964506
CG18802-PA	3R	142162_at	4	0.12358	23	22	60	16	378	4.51852	0.00220657
CG18803-PA	3L	154163_at	3	-0.114179	10	6	20	9	153	4.98039	0.746305
CG18808-PA	3L	142334_at	4	0.0530113	3	7	5	3	200	2.96	0.34156
CG18811-PA	3L	142148_at	2	0.0839552	15	11	23	23	233	4.28755	0.625734
CG18812-PC	2R	146764_at	5	-0.0222028	55	24	10	6	747	3.89424	0.568862
CG18815-PA	3L	151973_at	4	0.000760418	12	8	2	3	240	5.46667	0.623188
CG1882-PA	2R	146771_at	2	-0.0306966	35	17	8	3	351	4.31054	1
CG1891-PA	2R	152507_at	5	0.0464612	19	31	24	9	804	3.8806	0.00325893
CG1893-PA	3L	148076_at	3	-0.0957221	5	18	10	6	288	4.60069	0.0183908
CG1897-PA	3R	153515_at	6	0.0171329	19	9	14	6	881	5.51646	1
CG1902-PA	2R	141577_at	2	0.010592	8	8	14	2	316	3.9462	0.0538021
CG1906-PE	3R	154169_at	3	-0.0265548	9	24	2	8	488	3.96926	1
CG1907-PA	3R	141757_at	3	0.0443653	27	12	25	5	816	3.68627	0.260652
CG1912-PA	3R	152171_at	4	-0.0479111	6	1	32	4	546	2.63919	1
CG1913-PA	3R	143388_at	2	0.0139535	9	17	6	6	291	4.60137	0.480887
CG1915-PC	3L	143611_at	10	0.167482	18	14	319	240	879	4.79636	1
CG1916-PA	2R	143445_at	5	-0.0730283	45	19	10	5	782	3.38235	0.764183
CG1935-PA	3L	144098_at	3	-0.0315091	7	11	3	2	308	4.76299	0.617522
CG1938-PA	X	152061_at	2	0.00443376	10	32	3	3	491	3.13442	0.323287
CG1944-PA	2R	152833_at	2	0.178468	19	15	25	7	241	3.71784	0.0704593
CG1945-PA	3R	154109_at	4	-0.00671303	16	12	29	66	283	5.5583	.
CG1951-PA	3R	154864_at	2	-0.115281	2	7	14	13	105	3.55238	0.244919
CG1954-PA	3R	151525_at	5	0.130106	4	2	10	6	163	5	1
CG1963-PA	3R	144026_at	4	-0.080307	34	14	4	2	743	4.93001	1
CG1966-PA	3R	153646_at	2	0.0487153	9	8	13	33	359	5.00836	0.0817868
CG1969-PA	3R	154922_at	7	0.0389294	10	7	11	2	353	5.98867	0.229265
CG1972-PA	3R	153639_at	3	-0.0846514	8	18	20	6	280	4.25714	0.00190706
CG1973-PA	3R	150841_at	2	-0.0578128	20	11	36	6	371	5.77628	0.0497586
CG2010-PA	3R	153001_at	3	-0.028777	45	8	18	5	463	5.7257	0.516941
CG2016-PB	3R	149304_at	3	0.0120481	15	14	3	5	722	4.60388	0.692795
CG2028-PA	X	143778_at	6	0.261763	1	8	4	3	896	3.67299	0.105769
CG2038-PA	2R	142213_at	2	-0.13646	29	19	6	4	740	4.0973	1
CG2040-PA	2R	152930_at	8	0.0489494	10	4	20	6	516	3.03488	0.717529
CG2045-PA	X	152556_at	2	-0.0756715	12	22	8	15	775	3.71613	1
CG2048-PA	3R	153528_at	3	-0.00415982	42	41	7	7	727	3.57772	1
CG2051-PA	3R	149351_at	3	-0.0761421	6	11	8	4	472	3.40042	0.13942
CG2061-PA	X	142755_s_at	2	0.152396	17	14	3	2	298	4.11745	1
CG2076-PA	X	142756_at	2	0.0638571	10	7	13	10	224	4.09375	1
CG2082-PA	3R	151855_at	2	0.00974026	15	19	7	2	634	3.17823	0.132391
CG2087-PA	3R	149333_at	4	0.0452974	31	28	48	27	587	5.29813	0.216773
CG2095-PA	3R	141611_at	3	-0.0642636	14	13	30	17	691	5.94067	0.335951
CG2098-PA	3R	142133_at	3	-0.0169492	9	16	4	7	856	5.18224	1
CG2101-PA	3L	148067_at	2	0.0835434	6	22	4	5	336	2.17857	0.214787
CG2107-PA	3L	141480_at	5	0.00436601	16	12	26	19	854	5.27166	1
CG2121-PA	2R	152256_at	3	0.137726	13	7	4	8	898	3.75056	0.143697
CG2128-PA	3R	154196_at	5	-0.0216685	16	17	24	5	427	4.92506	0.00744406
CG2139-PC	3R	154731_at	3	-0.0517607	21	22	19	9	849	5.30978	0.144959
CG2145-PA	X	152332_at	4	0.0492112	15	16	19	12	529	4.44991	0.444257
CG2151-PB	X	154053_at	2	-0.0292104	4	3	6	7	452	4.1792	1
CG2157-PA	X	144832_at	2	0.0822281	18	25	4	3	706	4.76487	0.68432
CG2161-PA	3R	153321_at	6	0.0268792	8	8	4	2	303	5.92739	0.646174
CG2162-PA	3L	154920_at	2	0.0300079	26	38	15	8	717	3.85635	0.0533439
CG2163-PA	2R	143566_i_at	12	-0.0338983	26	15	3	6	613	4.4894	0.140429
CG2171-PA	3R	152334_at	6	0.00660516	13	12	15	4	593	4.28331	0.113029
CG2174-PA	X	144839_at	7	0.0031718	36	13	50	34	807	3.99628	0.133038
CG2186-PA	X	153463_at	2	0.0373368	3	7	18	12	178	2.72472	0.148237
CG2189-PA	3R	143122_at	3	-0.0249844	26	22	9	10	797	4.33626	0.786797
CG2191-PA	3R	150955_at	2	-0.0352164	8	21	12	8	759	3.02635	0.0380865
CG2194-PB	X	151805_at	3	-0.134256	1	9	16	12	123	2	0.0124372
CG2200-PA	X	144984_at	3	0.0510914	16	15	3	7	792	4.16793	0.291872
CG2204-PA	2R	142441_at	6	0.0320223	47	12	4	1	843	3.86121	1
CG2212-PA	X	154758_at	3	-0.0192673	10	23	14	28	738	2.58672	0.808415
CG2221-PA	X	154919_at	3	0.166667	0	9	5	9	142	3.57042	0.115665
CG2224-PA	3R	150891_at	3	-0.0219634	37	18	7	6	745	4.06174	0.519707
CG2227-PA	X	143691_at	2	0.0270384	5	20	1	10	261	3.79693	0.642801
CG2244-PA	3R	154258_at	4	0.0546875	14	14	16	7	450	2.98	0.252729
CG2246-PA	3R	152008_at	5	-0.051439	30	28	8	2	574	3.45993	0.166803
CG2248-PA	3L	143597_at	9	0.0448516	19	6	3	2	273	3.57509	0.589351
CG2258-PA	X	154749_at	3	0.112895	7	11	17	3	902	4.29601	0.00627624
CG2259-PA	X	144677_at	2	0.143103	45	23	20	9	728	4.59203	1
CG2260-PA	X	154955_at	4	-0.051294	15	9	14	7	424	4.02123	1
CG2262-PA	X	144094_at	5	-0.064947	3	18	4	5	206	3.48544	0.153316
CG2269-PB	2R	151763_at	9	0.0785498	30	26	34	8	425	4.52941	0.00555997
CG2278-PA	X	142412_at	2	-0.0496146	8	14	8	17	644	3.36025	0.768221
CG2286-PA	X	143896_at	4	-0.0266974	48	27	26	10	669	5.46936	0.519251
CG2302-PA	X	143810_at	4	-0.217228	7	19	4	5	838	4.32578	0.415868
CG2331-PA	2R	153155_at	3	0.0219869	22	19	7	19	806	4.82754	.
CG2346-PA	2R	143163_at	3	-0.0415743	6	2	6	7	901	5.06659	0.366563
CG2368-PB	2R	154654_at	3	-0.0136719	40	21	7	6	778	4.48072	0.528928
CG2371-PB	X	142870_s_at	4	-0.0206151	19	14	5	0	529	3.87713	0.13653
CG2446-PA	X	151869_at	2	-0.0579893	6	6	3	9	929	4.36383	0.400323
CG2457-PA	X	143971_at	6	0.00947261	10	16	3	5	819	3.94383	1
CG2507-PB	3R	155083_at	3	-0.00644282	21	13	65	23	719	4.73296	0.193656
CG2525-PA	3R	144144_at	2	-0.00451476	12	29	2	5	354	4.09322	1
CG2530-PA	3R	152846_at	5	-0.112448	1	12	5	10	779	3.543	0.172705
CG2560-PA	X	144941_at	4	-0.0300612	8	10	5	2	749	2.56208	0.378261
CG2608-PA	2L	153949_at	3	-0.0203293	3	25	5	4	339	2.9705	0.0115402
CG2614-PA	2L	153768_at	2	-0.0434083	9	12	16	16	499	2.6513	0.779255
CG2621-PD	X	143344_r_at	3	-0.0430256	8	10	9	13	809	4.51051	1
CG2637-PA	2L	143030_at	5	0.00507968	21	26	12	15	654	4.88226	1
CG2677-PA	X	144047_at	2	-0.0178531	45	22	8	3	766	4.50522	1
CG2698-PA	3R	154824_at	2	0.0211268	56	13	41	10	573	4.84817	1
CG2699-PA	2L	154995_at	4	-0.0568075	6	7	1	17	622	5.39228	.
CG2702-PA	3R	153919_at	2	-0.0546952	24	20	14	31	416	5.50721	.
CG2715-PA	X	144040_at	6	-0.0422535	18	15	4	2	819	2.80586	0.679031
CG2720-PA	2L	144017_at	2	0.0352454	18	15	6	8	413	4.5109	0.53433
CG2727-PB	2R	152074_at	3	-0.0349398	13	20	8	11	827	4.5659	1
CG2736-PA	2R	152648_at	2	0.108071	20	64	4	10	737	4.79376	0.740706
CG2747-PA	3R	149470_at	2	-0.0678851	46	31	80	50	692	5.25	0.882995
CG2762-PA	2L	153762_at	3	-0.00728155	9	1	12	19	863	4.62457	.
CG2765-PA	2R	152478_at	3	0.0317438	7	6	1	5	273	4.19048	0.176987
CG2774-PA	2L	145712_at	4	0.033402	30	14	17	4	859	3.66473	0.379111
CG2781-PA	3R	149468_at	4	-0.0275176	15	5	6	5	492	3.56098	0.423216
CG2789-PA	2L	151838_at	2	0.0266348	15	15	6	3	565	4.12566	0.464184
CG2807-PA	2L	145538_at	2	0.002363	5	16	24	14	196	4.06633	0.00610722
CG2813-PA	2L	153868_at	2	0.00401512	5	11	2	3	298	3.90604	1
CG2818-PA	2L	154114_at	2	-0.0127765	16	24	20	10	379	4.64116	0.0324128
CG2827-PA	2R	154176_at	4	0.0632643	20	5	7	5	326	4.42638	0.239795
CG2852-PA	2R	147691_at	3	0.0174265	12	10	3	4	205	2.20488	0.681659
CG2854-PA	X	152773_at	2	-0.0550485	31	20	5	10	632	5.07437	0.0799256
CG2855-PA	2L	153748_at	2	0.19186	43	20	10	5	575	4.04	1
CG2867-PA	3R	154976_at	3	-0.0293737	6	17	13	15	462	3.67965	0.157737
CG2915-PA	2R	153131_at	2	0.00820013	22	17	16	8	228	5.72368	0.442398
CG2922-PA	3R	154003_at	5	-0.00442292	20	16	6	5	249	3.76305	1
CG2924-PA	X	153287_at	3	0.00355872	14	14	2	4	623	4.73194	0.660229
CG2928-PA	2R	153413_at	3	0.0917722	15	6	3	4	781	4.17286	0.207459
CG2930-PA	X	151495_at	2	0.0147297	10	7	12	10	805	4.55901	1
CG2931-PA	3R	149339_at	3	0.0191229	7	17	8	4	433	5.37875	0.0706649
CG2934-PA	X	154279_at	8	0.0110132	4	13	5	6	306	3	0.408696
CG2943-PA	3R	142786_at	3	-0.023582	8	14	35	8	180	3.36667	0.000630217
CG2950-PA	2L	152068_at	2	-0.116587	25	12	9	6	421	5.17102	0.749295
CG2957-PA	3R	142785_at	5	-0.0789474	67	17	17	3	625	3.8928	0.757723
CG2967-PA	X	152239_at	2	0.0542694	5	16	11	35	844	3.50948	1
CG2969-PA	2L	143941_at	5	-0.0240842	43	9	51	11	784	4.4273	1
CG2970-PA	2R	141550_at	2	0.0297569	5	8	12	4	556	4.43165	0.0667017
CG2976-PA	2L	154362_at	3	0.117716	16	8	5	4	258	4.45736	0.690459
CG2977-PA	X	144173_at	2	-0.0680643	36	26	8	6	798	5.09398	1
CG2979-PA	X	153440_at	6	0.0302198	26	34	3	6	799	5.51439	0.724232
CG2988-PA	3R	143149_at	4	0.000401566	22	8	14	8	868	4.10829	0.548233
CG2991-PA	2L	153630_at	3	0.111614	28	20	27	6	372	4.37903	0.0310795
CG30004-PA	2R	142348_at	2	-0.0632668	32	14	5	11	844	4.60071	.
CG30011-PC	2R	146923_at	5	-0.0399533	5	7	7	7	921	5.41477	0.712688
CG30015-PA	2R	152874_at	2	0.0205786	8	4	42	24	191	2.19372	1
CG30023-PA	2R	152832_at	4	-0.0961653	21	20	26	10	875	4.16114	0.0665779
CG30080-PA	2R	147260_at	4	-0.00671826	23	13	4	1	869	4.49022	0.644815
CG30084-PF	2R	147263_at	8	-0.0022173	33	10	44	10	856	4.17991	0.619147
CG30089-PA	2R	154882_at	2	-0.0594406	10	4	28	9	868	3.64862	0.733775
CG30101-PA	2R	142015_at	9	0.00224876	20	6	6	4	838	5.31384	0.412879
CG30116-PB	2R	151995_at	2	-0.0353932	23	14	64	24	875	3.82857	0.28833
CG30118-PA	2R	147439_at	2	0.0805953	22	28	7	5	561	4.22638	0.521588
CG30122-PB	2R	154274_at	3	-0.0303137	17	21	24	15	568	3.6743	0.17331
CG30143-PA	2R	147543_at	8	-0.0448535	28	7	4	2	794	4.98615	0.596924
CG30147-PA	2R	147556_at	6	0.0592417	12	12	25	7	342	2.96199	0.0452256
CG30152-PA	2R	147569_at	2	0.0704103	4	26	3	2	657	2.2481	0.0438373
CG30159-PA	2R	152700_at	2	-0.0607097	20	19	3	5	709	4.03103	0.700776
CG3020-PA	3L	148778_at	4	-0.015625	42	10	21	4	700	3.77286	1
CG3025-PA	X	143755_at	4	-0.0563562	3	15	26	17	489	3.20041	0.0020942
CG3029-PA	2R	147823_at	5	-0.0207079	43	18	7	2	848	4.89269	1
CG30296-PC	2R	152619_at	4	0.0198973	17	26	18	11	434	3.08756	0.0920265
CG3033-PA	X	152024_at	5	-0.0426771	18	17	22	11	462	3.51299	0.226981
CG30349-PA	2R	146843_at	2	-0.051708	17	10	5	17	460	4.39348	.
CG30359-PA	2R	151539_at	2	0.026941	16	19	10	11	415	4.78554	1
CG3036-PA	2L	151989_at	2	0.0299061	35	12	26	4	584	4.27911	0.255985
CG30387-PB	2R	143048_at	4	0.0171544	22	11	34	35	828	4.53502	0.136488
CG30389-PA	2R	142527_at	6	-0.0543175	36	22	20	10	500	3.906	0.815822
CG3039-PA	X	153374_at	5	0.0233574	11	21	6	9	796	4.01382	0.752642
CG30420-PA	2R	154687_at	2	0.0140747	1	14	10	22	815	3.6454	0.0782338
CG30421-PA	2R	153061_at	2	0.0566794	22	17	27	20	788	3.94797	1
CG30427-PB	2R	154781_at	2	-0.0577967	12	19	9	15	869	4.3061	1
CG30427-PC	2R	147900_at	4	-0.0811099	12	19	11	13	869	4.3061	0.783269
CG30456-PA	2R	141771_at	2	0.0221318	19	4	22	8	803	4.33748	0.518551
CG30460-PC	2R	147347_at	2	0.0217762	33	7	30	26	794	5.4068	.
CG30463-PA	2R	147324_at	4	0.0135478	32	27	16	12	750	4.112	0.821863
CG30483-PA	2R	147184_at	3	0.0212264	40	9	100	17	805	4.71677	0.640005
CG30492-PE	2R	141520_at	4	0.0263264	52	23	23	8	842	4.57363	0.814751
CG30499-PA	2R	153656_at	3	0.0192344	10	8	10	3	137	5.18978	0.275457
CG3050-PA	3R	152120_at	2	0.0468227	22	18	21	12	405	3.80494	0.48361
CG3058-PA	2L	145757_at	5	0.0182145	11	11	3	3	133	3	1
CG3059-PB	2L	153738_at	4	0.0517111	21	46	6	4	793	3.99874	0.15174
CG3060-PA	2R	155130_at	5	-0.00480317	5	3	32	7	421	4.67221	0.339911
CG3073-PA	X	142079_at	2	-0.0479211	4	5	4	9	166	3.68675	0.66192
CG3074-PA	2R	153218_at	3	0.200215	17	15	15	6	863	4.15295	0.253484
CG3078-PA	X	142915_at	2	-0.0722412	8	9	9	12	678	4.04867	1
CG3082-PA	2R	153849_at	2	-0.0156095	5	5	17	1	131	5.08397	0.0125975
CG3083-PA	2L	153181_at	2	-0.0161691	18	10	14	1	325	3.40615	0.0648706
CG3086-PB	X	143735_at	3	0.109812	25	16	7	12	558	4.65054	0.100755
CG3095-PA	X	143998_at	4	-0.0237938	0	26	5	15	464	2.67672	0.0113106
CG31004-PA	3R	150930_at	5	0.123203	27	18	45	19	841	3.71344	0.307031
CG31012-PC	3R	151904_at	11	0.0375728	73	22	29	4	426	5.2723	0.215471
CG31022-PA	3R	150892_at	3	0.502203	4	8	14	7	372	4.40054	0.0827191
CG31033-PC	3R	141401_at	5	0.0154639	6	47	3	5	705	2.80426	0.0867018
CG31036-PA	3R	150857_at	2	-0.0426117	51	18	57	22	786	4.8715	0.854324
CG31037-PA	3R	150846_at	2	-0.00405829	7	9	58	22	551	4.76951	0.0386256
CG31038-PA	3R	152342_at	3	0.00469793	19	15	19	5	846	4.20449	0.0937858
CG3104-PA	2L	145679_at	3	-0.0139515	21	16	20	9	399	5.26316	0.443566
CG31043-PA	3R	150172_at	5	-0.0227178	31	9	66	12	355	3.35775	0.445978
CG3105-PA	2R	153018_at	3	-0.0720132	9	8	48	21	360	4.45278	0.25337
CG31051-PA	3R	142183_at	3	-0.113037	3	4	2	6	647	3.16538	0.608392
CG31052-PA	3R	150405_at	2	-0.0457457	16	10	4	6	845	5.09586	0.285266
CG31057-PA	3R	150744_at	13	0.00442714	18	12	7	0	840	4.60476	0.0720892
CG3106-PA	X	152289_at	2	-0.0584537	3	12	9	17	486	2.88889	0.479927
CG31063-PA	3R	153270_at	3	0.0193035	7	8	13	11	328	4.9878	0.747527
CG31072-PB	3R	150686_at	3	0.0794304	5	18	24	4	267	3.38577	4.78134e-06
CG31075-PA	3R	150697_at	2	0.0286518	42	11	39	2	409	4.50367	0.0349698
CG31085-PB	3R	150656_at	4	-0.0147722	9	9	25	9	867	3.67243	0.127466
CG31090-PA	3R	150627_at	7	-0.0129367	11	18	24	12	854	4.15691	0.0262248
CG31092-PA	3R	142647_at	3	-0.0032641	23	18	28	23	819	3.92674	1
CG31094-PB	3R	150608_at	11	-0.0383291	35	16	63	6	873	3.33792	0.00192402
CG31098-PA	3R	150580_at	6	0.0565597	16	12	26	4	457	3.47484	0.0182106
CG31108-PA	3R	142057_at	3	-0.0407928	9	23	30	5	310	4.72581	1.81181e-06
CG31116-PD	3R	149709_at	6	-0.0427104	17	9	26	13	687	4.93741	1
CG31120-PB	3R	141795_at	6	-0.00923074	25	9	19	7	627	5.62201	1
CG31122-PA	3R	150140_at	7	-0.062712	68	30	19	12	535	4.61308	0.5098
CG31132-PA	3R	150501_at	4	-0.0266895	8	25	76	27	530	5.16792	7.43547e-07
CG31137-PC	3R	150492_at	6	-0.0739197	14	14	9	8	748	4.32487	1
CG31140-PA	3R	151514_at	5	0.0613038	29	14	3	4	856	4.66005	0.234462
CG31145-PA	3R	150459_at	7	-0.0495602	26	9	5	3	808	4.07302	0.664885
CG31150-PA	3R	152020_at	3	-0.117104	3	9	18	37	442	3.89819	0.739588
CG31151-PA	3R	142599_at	11	-0.106972	22	8	36	15	901	5.88901	1
CG31160-PA	3R	150366_at	3	-0.00847066	15	13	20	17	750	4.512	1
CG31163-PB	3R	150347_at	7	-0.0347978	30	11	16	9	634	4.09464	0.581592
CG31170-PB	3R	151866_at	7	0.0206733	34	9	13	10	494	5.38462	0.0857447
CG31175-PA	3R	150200_at	8	-0.0287691	11	9	96	51	400	4.15	0.457064
CG31176-PA	3R	150321_at	2	-0.0612402	20	23	19	8	644	4.62267	0.0827636
CG3119-PA	2L	145672_at	3	-0.0446114	13	10	21	3	520	4.04231	0.0243009
CG31190-PB	3R	150078_at	2	-0.110775	45	7	68	20	803	4.73599	0.267334
CG31203-PA	3R	150276_at	7	-0.00770405	34	24	5	5	773	3.67917	0.733483
CG31211-PB	3R	149718_at	3	0.0085565	21	12	7	8	740	2.85135	0.348634
CG31212-PA	3R	150190_at	2	-0.0895863	14	18	31	46	231	3.80087	0.831565
CG31216-PA	3R	150215_at	4	-0.0111815	49	16	13	4	570	5.04737	1
CG31221-PA	3R	151057_at	6	-0.0415177	11	20	2	3	692	4.07803	1
CG31224-PA	3R	153102_at	3	0.067588	25	11	37	28	371	4.38005	0.286612
CG31243-PE	3R	143113_at	4	-0.00791925	51	14	9	4	866	4.62702	0.483189
CG31251-PA	3R	150093_at	2	-0.0769231	4	8	11	7	193	4.81347	0.263542
CG31256-PA	3R	154601_at	3	-0.104803	27	20	47	7	400	5.3825	0.00134553
CG31258-PA	3R	142620_at	5	-0.0643807	20	25	31	24	381	4.94226	0.314903
CG3126-PA	X	144121_at	8	0.0764706	7	12	10	15	922	4.05206	1
CG3127-PA	2L	143301_at	6	-0.00875602	15	27	23	3	651	3.14593	1.70936e-05
CG31284-PA	3R	153412_at	2	-0.0199014	28	5	48	18	840	4.90476	0.214185
CG31289-PA	3R	153752_at	8	0.00758829	9	4	4	2	151	4.90066	1
CG31299-PA	3R	149672_at	2	-0.245548	6	5	14	14	899	3.88988	1
CG31317-PA	3R	142813_at	5	-0.0322478	24	13	88	10	821	4.59318	0.0014395
CG31319-PA	3R	151046_at	10	-0.0378549	16	12	90	10	902	3.77273	0.000202453
CG31345-PA	3R	149802_at	11	-0.0375	25	11	8	3	828	4.41425	1
CG31349-PA	3R	153475_at	5	0.10775	16	6	87	19	869	3.18067	0.375177
CG31358-PA	3R	151966_at	4	-0.0539696	10	9	15	9	886	3.82731	0.549589
CG31361-PA	3R	149732_at	6	-0.332402	23	12	16	5	872	4.92546	0.551142
CG31374-PB	3R	149689_at	6	-0.0588444	13	9	28	11	788	4.15355	0.396906
CG31380-PA	3R	150616_at	2	-0.24984	25	4	15	6	418	4.33254	0.285905
CG3139-PA	2L	142129_at	11	0.067574	39	14	7	1	615	4.01626	0.666019
CG3140-PA	2R	141768_at	3	-0.0420561	14	11	6	4	134	4.98507	1
CG31453-PA	3R	154278_at	3	0.0347613	8	4	15	11	124	4	0.728084
CG31475-PA	3R	150183_at	6	-0.0717284	17	11	11	3	375	4.32267	0.313331
CG3151-PA	2L	152149_at	4	0.0523071	2	19	14	11	877	4.09008	0.00152399
CG3152-PA	2R	155020_at	3	0.142271	5	12	21	17	255	4.87059	0.0892252
CG3153-PA	3R	149871_at	3	0.0157164	38	10	8	1	834	4.53118	0.672776
CG31534-PA	3R	149289_at	3	-0.001349	10	16	21	12	812	5.20197	0.0694716
CG31543-PC	3R	152918_at	2	0.0497598	24	9	10	3	309	4.94175	1
CG31546-PA	3R	152131_at	3	0.00309119	14	15	3	6	287	4.47735	0.475707
CG31547-PB	3R	152262_at	4	-0.0685579	15	28	32	13	534	3.36704	0.00121322
CG31550-PB	3R	151986_at	3	0.00442583	18	14	17	19	384	4.84375	0.477714
CG3159-PA	2L	152272_at	2	0.0372751	18	14	16	8	864	5.4213	0.581332
CG3161-PA	2R	141528_at	3	0.0175392	14	13	3	3	372	3.81452	1
CG31628-PA	2L	143062_at	2	0.0580368	23	13	76	26	797	4.76161	0.281817
CG31629-PA	2L	145944_at	5	-0.0373873	27	12	9	1	856	4.64369	0.252793
CG31634-PA	2L	151417_at	2	-0.0228165	24	9	49	11	854	3.6534	0.429202
CG31637-PA	2L	154703_at	6	-0.0209437	17	13	7	7	206	4.33495	0.752019
CG31641-PB	2L	142540_at	5	0.0420668	31	18	3	4	755	3.65033	0.414894
CG31646-PA	2L	145837_at	4	-0.0562273	21	5	22	6	905	5.37238	1
CG31651-PA	2L	145809_at	6	-0.0112021	34	13	8	6	459	4.82789	0.332112
CG31660-PC	2L	145786_at	2	-0.0736579	11	6	23	5	303	3.71287	0.284496
CG31663-PA	2L	145606_at	5	-0.0162522	11	11	19	7	811	4.57707	0.13798
CG31666-PB	2L	142998_at	7	0.083718	13	4	16	14	787	3.56798	0.13495
CG3167-PA	2R	154305_at	4	-0.0242619	14	6	13	10	420	4.37381	0.528198
CG31672-PA	2L	154126_at	2	0.0882429	11	11	10	2	857	4.56826	0.0749633
CG31688-PA	2L	146543_at	9	-0.064254	35	35	4	1	710	3.44225	0.359867
CG31689-PA	2L	141801_at	6	0.0475586	15	16	13	8	779	5.16303	0.402839
CG31694-PA	2L	145680_at	4	0.0474291	25	17	9	7	679	4.20177	1
CG31708-PA	2L	146066_at	5	-0.00149636	10	8	4	1	838	3.86754	0.610568
CG3171-PA	X	144536_at	4	0.043391	33	18	11	6	503	5.0835	1
CG31716-PA	2L	146153_at	2	0.0494753	12	6	29	10	269	5.71375	0.545311
CG31719-PA	2L	146163_at	3	0.0187534	63	35	22	5	768	4.44922	0.106543
CG31722-PB	2L	146199_at	2	0.0728196	4	10	15	10	166	3.12651	0.0958456
CG31729-PB	2L	154077_at	3	0.018641	12	20	42	7	433	5.91224	1.00794e-05
CG31756-PA	2L	152544_at	8	0.0506506	15	2	49	27	319	4.07524	0.0812347
CG31761-PD	2L	151653_at	10	0.0645544	20	11	8	3	866	4.77483	0.723115
CG31794-PA	2L	146489_at	14	-0.00465893	7	19	22	8	344	3.75872	0.0010929
CG31795-PA	2L	153019_at	6	0.0198374	33	8	23	6	813	3.52522	1
CG31795-PB	2L	145555_at	2	-0.135948	22	14	26	7	720	3.91944	0.125635
CG31811-PA	2L	151438_at	3	-0.0343008	31	19	50	11	680	4.29559	0.0307409
CG31811-PB	2L	146347_at	5	-0.00236407	28	15	50	9	433	3.7067	0.0323768
CG3182-PA	2R	152427_at	3	-0.101016	14	8	11	17	294	5.64286	0.153647
CG31823-PA	2L	144317_at	2	-0.0689053	13	5	11	12	443	3.52144	0.201063
CG31839-PA	2L	142395_at	3	-0.00688883	17	23	18	7	828	5.6401	0.0240614
CG31869-PA	2L	146195_at	5	-0.0388389	52	19	20	11	762	4.27428	0.478947
CG3187-PC	X	144534_at	2	0.0123642	1	11	10	9	380	2.97368	0.0201088
CG31886-PA	2L	153172_at	2	0.023444	37	16	10	7	645	3.27287	0.553637
CG3189-PA	2R	146680_at	2	-0.0110804	3	5	7	8	270	4.11852	1
CG31919-PB	2L	152093_at	5	0.009171	14	10	3	2	480	5.14792	1
CG3192-PA	X	144608_at	3	-0.0172257	15	16	3	3	441	4.00227	1
CG3193-PA	X	154046_at	2	0.0436847	7	10	7	13	232	5.18534	0.744722
CG3195-PA	2R	147835_at	7	0.0235717	16	31	1	4	670	4.37463	1
CG31991-PD	2L	154661_at	2	0.0580688	36	20	23	14	749	3.98531	0.830182
CG32030-PA	3L	141748_at	3	-0.00878065	26	16	32	13	793	3.98487	0.374913
CG32031-PA	3L	152383_at	4	0.00424187	28	13	10	7	851	4.604	0.551415
CG32043-PA	3L	153793_at	9	-0.00564228	5	14	9	11	231	2.58009	0.320266
CG32046-PA	3L	148488_at	2	-0.00392927	40	9	49	24	734	5.63351	0.0971949
CG32053-PA	3L	142502_at	2	-0.0128535	2	13	17	8	401	2.22693	0.00106913
CG32057-PA	3L	148510_at	2	0.0830584	49	16	13	5	669	4.27803	0.767078
CG32062-PD	3L	153863_at	11	0.0187727	50	24	13	5	709	3.95346	0.784179
CG32066-PB	3L	148530_at	4	-0.0917225	38	8	4	5	856	3.89019	.
CG3209-PA	2R	154873_at	4	-0.012318	17	5	7	9	402	5.17413	.
CG32091-PB	3L	151292_at	3	-0.00731926	58	18	19	18	765	5.24444	.
CG32096-PB	3L	152637_at	6	-0.012959	28	23	70	55	772	3.80829	1
CG32103-PA	3L	152957_at	4	0.0643931	26	19	9	4	841	3.96671	0.533913
CG32120-PA	3L	148706_at	5	-0.0678305	14	11	13	2	842	4.8361	0.080092
CG3213-PA	2L	145717_at	2	-0.0055211	23	10	23	14	507	4.62722	0.616151
CG32130-PA	3L	148716_at	6	-0.0456167	22	19	20	8	814	4.1683	0.208966
CG32137-PB	3L	148731_at	7	-0.00989302	42	13	17	4	774	4.85788	0.766435
CG32138-PA	3L	148742_at	3	0.00374072	9	7	55	6	548	2.85584	0.00390779
CG32139-PA	3L	152109_at	4	0.00243763	13	5	23	7	814	3.44595	0.742926
CG3214-PA	2L	145650_at	3	0.0327198	11	6	12	0	313	5.45048	0.0279988
CG32145-PA	3L	154049_at	3	-0.0578512	20	8	9	7	607	3.36244	0.340115
CG32146-PB	3L	141248_at	3	0.161752	28	23	41	10	404	3.47277	0.0105226
CG32149-PA	3L	151612_at	2	-0.0248317	27	37	14	5	611	3.78232	0.0197135
CG3215-PA	2R	147746_at	5	0.0287539	3	6	9	7	846	3.93144	0.410984
CG32150-PA	3L	148829_at	8	-0.042735	20	11	19	4	722	3.63296	0.219951
CG32156-PC	3L	148842_at	4	0.0787983	35	25	39	9	484	2.80372	0.0127775
CG32171-PB	3L	148922_at	8	0.0327161	11	17	18	4	293	5.66553	0.00372962
CG32174-PB	3L	148949_at	5	-0.00295214	2	11	5	4	239	2.51464	0.0743034
CG32179-PA	3L	154682_at	3	-0.0117863	23	3	2	6	240	5.075	.
CG32180-PC	3L	151727_s_at	4	-0.0609756	30	10	21	5	624	5.20513	0.765419
CG32211-PA	3L	154267_at	5	-0.0499124	30	21	15	15	720	4.89306	0.492439
CG32226-PA	3L	142614_at	4	0.108227	7	19	40	25	793	5.26734	0.00481705
CG32236-PA	3L	151535_at	2	0.0203288	20	9	19	9	820	3.4122	1
CG32237-PA	3L	148203_at	8	-0.0333642	19	11	41	8	791	5.64096	0.0575215
CG32239-PA	3L	148198_at	7	-0.0567376	22	16	77	11	690	4.24638	0.000622162
CG32245-PB	3L	148188_at	6	-0.043044	17	4	4	4	881	3.96822	0.16378
CG32249-PA	3L	148180_at	2	-0.0337039	10	11	7	6	863	4.70568	1
CG32250-PA	3L	148168_at	3	-0.00999235	32	6	14	0	253	5.04743	0.174053
CG32264-PD	3L	152829_at	6	-0.029197	44	25	18	4	810	4.73704	0.187767
CG3227-PA	2L	145649_at	5	-0.192308	39	20	8	4	700	4.83	1
CG32296-PA	3L	148065_at	3	0.0045977	9	23	46	19	596	4.52013	8.57319e-05
CG32300-PB	3L	142072_at	2	-0.0587571	7	16	39	20	211	4.14218	0.00584555
CG32333-PA	3L	142329_at	2	-0.166186	35	21	47	26	817	4.46879	0.85515
CG3234-PC	2L	151484_i_at	6	0.0121163	37	16	48	18	785	3.81146	0.838649
CG3234-PD	2L	151485_s_at	4	-0.0127204	37	16	68	29	785	3.81146	1
CG32344-PA	3L	154422_at	2	-0.0441665	7	15	19	14	278	4.01079	0.0976849
CG32346-PA	3L	147914_at	3	0.112665	8	23	13	52	743	4.40108	0.599846
CG32354-PA	3L	152249_at	6	-0.0876346	5	2	27	7	858	4.41142	0.637232
CG32365-PA	3L	151308_at	14	-0.0439429	45	18	17	7	700	4.38857	1
CG32380-PA	3L	148328_at	3	-0.0079226	8	10	10	8	333	2.17417	0.739519
CG32386-PA	3L	155072_at	4	0.0188523	63	18	50	13	597	5.67002	0.841257
CG32392-PA	3L	151312_at	7	0.0291777	51	23	19	3	611	2.96563	0.170479
CG32406-PA	3L	148250_at	2	0.0070922	12	9	15	5	930	4.33548	0.326424
CG32412-PA	3L	152356_at	6	-0.0932769	27	7	6	2	471	4.36943	1
CG32418-PA	3L	153696_at	2	0.0280679	7	4	3	3	411	5.23601	0.643665
CG3242-PA	2L	143529_at	4	-0.0637712	29	7	23	5	876	4.0605	1
CG32423-PA	3L	153372_at	7	-0.0341	43	24	11	3	739	3.36671	0.365274
CG32425-PA	3L	153241_at	5	0.0632599	22	29	19	18	695	4.14101	0.518531
CG32428-PA	3L	155007_at	2	-0.122747	31	24	7	0	427	3.48244	0.0367652
CG32432-PA	3L	149153_at	5	0.0208333	22	10	38	12	866	4.0612	0.610082
CG32434-PA	3L	149165_at	8	0.0641562	38	15	40	9	788	4.58122	0.254103
CG32434-PB	3L	152311_at	6	0.0297256	15	12	41	10	378	4.35979	0.0331962
CG32436-PA	3L	149176_at	3	0.0239659	6	16	29	44	330	5.13636	0.325051
CG3246-PA	2L	142390_at	3	-0.00212762	25	9	20	9	667	4.91154	0.782587
CG32466-PA	3R	149437_at	3	-0.00874636	22	13	22	6	874	3.12128	0.269411
CG32474-PA	3R	150648_at	6	-0.0459075	29	10	23	13	873	4.00916	0.452664
CG32479-PA	3L	142762_at	3	-0.0496119	12	18	38	24	829	3.43908	0.0743259
CG3248-PA	2L	152978_at	2	0.0456611	28	11	33	10	263	5.80608	0.623183
CG32485-PA	3L	152676_at	3	-0.0114101	19	11	6	2	542	5.38561	0.689282
CG3249-PC	X	153319_at	4	-0.222994	9	22	13	8	630	2.3619	0.0244674
CG32491-PR	3R	151066_at	3	-0.0531275	21	41	9	8	427	3.2623	0.169212
CG32528-PA	X	145393_at	3	-0.0117977	10	22	6	9	373	4.61662	0.742248
CG32533-PA	X	154576_at	2	-0.149698	2	3	22	26	102	4.82353	1
CG32538-PA	X	145364_at	5	0.0135838	25	22	1	11	676	2.95266	.
CG32541-PA	X	153840_at	8	-0.0609202	24	9	25	14	672	3.07738	0.459837
CG32544-PA	X	142850_at	3	-0.0353467	9	13	6	4	288	2.79167	0.450092
CG32549-PA	X	145298_at	3	0.00828817	23	24	19	7	703	4.28876	0.0525464
CG32549-PE	X	151352_at	3	0.0284035	8	13	15	5	762	2.23622	0.0277827
CG32555-PA	X	154944_at	8	0.0550098	2	12	19	20	915	3.17814	0.029022
CG32556-PA	X	145254_at	2	-0.0862139	12	34	21	26	821	3.62485	0.0831134
CG32560-PA	X	145261_at	6	-0.00294453	26	17	41	19	845	4.16095	0.529964
CG32575-PB	X	154679_at	3	-0.0507293	9	15	26	23	762	4.24803	0.226049
CG32592-PA	X	145096_at	3	-0.0221466	21	20	121	78	496	3.95363	0.296274
CG32593-PA	X	141445_at	2	0.0102041	12	11	12	4	260	4.57692	0.192322
CG32594-PC	X	145095_at	2	0.0496839	0	7	7	15	74	2	0.14701
CG32600-PA	X	145067_at	4	-0.0316206	11	46	3	5	664	3.85994	0.354178
CG32604-PB	X	145055_at	2	-0.0174506	64	32	12	11	788	4.0203	0.229998
CG32626-PB	X	151341_at	8	-0.0532893	29	16	12	8	480	2.35	0.784811
CG32626-PD	X	152306_at	7	-0.00952891	25	12	15	9	672	2.5625	0.784821
CG3263-PA	3L	155037_at	3	0.0228921	4	5	5	6	280	3.96786	1
CG32635-PA	X	142267_at	4	-0.03425	73	20	11	7	636	3.66981	0.13709
CG32659-PA	X	143471_at	4	-0.0706897	1	14	61	41	728	2.28297	0.00011872
CG32666-PA	X	151326_at	6	0.00178324	7	27	6	9	562	2.29181	0.178122
CG32676-PA	X	144823_at	3	0.0453841	26	20	17	30	757	4.37384	0.0622647
CG32677-PA	X	144821_at	6	-0.0994151	9	13	28	25	793	4.75032	0.448473
CG3268-PA	2R	152190_at	2	0.00199735	12	20	12	20	341	4.29912	1
CG32683-PA	X	144801_at	4	0.0288077	16	16	5	20	812	4.28448	.
CG32697-PA	X	154417_at	4	0.0917937	10	18	7	7	817	4.34884	0.507617
CG32698-PA	X	153025_at	3	-0.0449645	29	29	7	8	616	3.7711	1
CG32699-PA	X	151402_at	2	-0.0103536	9	17	4	10	706	3.54674	1
CG3271-PB	2R	155070_at	5	-0.128552	16	11	13	6	454	5.18502	0.554593
CG32721-PA	X	152295_at	2	-0.081423	9	32	8	17	653	4.71516	0.396604
CG32758-PA	X	144544_at	5	0.013497	17	19	8	5	789	3.19138	0.520195
CG32767-PA	X	144506_at	6	-0.0714603	30	36	17	18	676	3.68491	0.83526
CG32791-PA	X	144448_at	5	-0.0570652	10	14	6	9	805	3.83602	1
CG32795-PA	X	153436_at	3	-0.0282046	16	38	2	9	632	4.52848	0.713321
CG32796-PB	X	144403_at	2	-0.0664512	6	13	36	16	731	3.49384	0.00629416
CG32813-PF	X	151685_r_at	12	-0.0047394	3	17	5	13	623	3.22151	0.438139
CG3283-PA	2R	154195_at	4	-0.026471	20	34	10	4	660	3.1	0.0332211
CG3284-PA	3R	143519_at	4	-0.00374539	51	19	10	2	753	3.58433	0.721606
CG32843-PA	2R	147143_at	2	-0.168896	45	20	6	5	744	3.86694	0.488558
CG3287-PB	2R	146695_at	3	0.0386573	12	17	1	8	284	5.47887	0.126359
CG3294-PA	2L	153357_at	2	-0.0571009	37	13	27	5	643	4.37636	0.412485
CG32975-PB	2L	144281_at	5	-0.0667988	4	15	6	3	860	2.80116	0.0346262
CG32982-PA	2L	152498_at	3	-0.00318579	73	27	38	6	770	4.21558	0.0887824
CG3299-PA	X	143459_at	4	0.115908	9	19	8	10	788	4.65355	0.533475
CG3304-PC	2L	145705_at	10	-0.00825571	25	9	31	7	751	3.77497	0.571256
CG33048-PC	3L	148547_at	4	0.012292	63	9	29	6	532	3.12218	0.559299
CG3307-PA	3R	151632_i_at	6	-0.0371637	11	23	22	7	311	2.35048	0.000896506
CG33080-PA	X	151384_at	2	0.0244721	12	21	21	13	751	3.80293	0.0514613
CG33090-PB	2L	153013_at	6	0.0294117	15	4	46	11	232	2.53879	1
CG33094-PB	3R	155159_at	4	-0.0153919	2	14	5	3	185	2.65405	0.0207337
CG33099-PA	3R	142587_at	4	-0.0476338	3	6	18	4	223	2	0.0151515
CG33101-PA	3R	143738_at	2	0.0114416	18	15	21	5	364	4.81593	0.0523366
CG33103-PA	3R	141837_at	8	0.01972	10	11	18	95	886	4.30135	.
CG33110-PA	3R	150378_at	6	-0.0636942	43	35	5	3	792	2.96338	1
CG33111-PA	3R	151852_at	5	-0.0236012	17	12	17	5	663	4.68627	0.232628
CG33113-PF	2L	142892_at	9	0.0251087	21	6	7	7	182	4.52198	0.0885333
CG33120-PA	2L	151508_at	3	-0.00590351	14	20	24	19	807	2.90458	0.253465
CG33123-PA	2L	151752_s_at	2	0.0447491	22	6	64	20	263	5.327	1
CG3313-PA	3R	154063_at	3	-0.229467	5	2	15	12	124	4.04839	0.672174
CG33130-PC	2R	147371_at	8	-0.046918	27	11	62	14	652	4.69785	0.233442
CG33134-PA	2R	151475_at	3	-0.0418086	6	13	5	1	173	2.7341	0.056087
CG33135-PA	2R	146926_at	5	-0.0229008	39	18	20	0	809	5.33993	0.00406657
CG33138-PA	2R	153504_at	2	0.0136986	15	24	28	14	766	4.86292	0.0146055
CG33143-PC	2R	147688_at	10	-0.0595995	26	15	11	5	831	4.33694	0.766826
CG33146-PA	2R	147465_at	2	0.0546559	27	17	33	10	703	3.70697	0.164892
CG33147-PA	2R	147461_at	6	-0.0318358	22	27	16	1	866	3.88568	0.00040439
CG33152-PA	2R	147586_at	7	-0.0106008	12	12	10	1	858	4.51515	0.0270006
CG33171-PE	3L	152576_at	9	-0.00633914	38	18	15	2	613	5.00163	0.127666
CG33174-PD	X	142909_at	8	0.0381679	7	5	8	10	320	2.79688	0.710382
CG33175-PA	X	144812_at	3	-0.0802745	1	37	33	38	683	2.46413	6.201e-07
CG33180-PB	X	145162_at	2	-0.0221562	0	13	6	20	394	2.80457	0.081348
CG33181-PA	X	144706_at	10	-0.011816	5	4	3	7	520	2.68654	0.36985
CG33183-PC	2R	143123_at	6	-0.0879261	7	3	14	6	430	4.81628	1
CG33193-PA	3R	150418_at	2	-0.0575123	9	11	19	9	300	2.49667	0.144281
CG33203-PC	3R	150790_at	8	0.00802234	8	4	3	3	652	4.57669	0.626697
CG33205-PB	3L	148496_at	3	0.00101317	14	8	6	1	866	4.82448	0.38164
CG33207-PB	3R	149967_at	3	0.0064379	58	15	25	3	803	3.72105	0.384276
CG33208-PC	3R	149604_at	6	0.0306869	28	9	129	42	871	3.67394	1
CG33214-PA	3L	149184_at	3	0.02751	27	23	8	22	737	4.50339	.
CG3322-PA	3L	153856_at	3	0.0169736	40	20	60	20	750	4.95867	0.345175
CG33232-PA	3L	148050_at	3	-0.0469332	19	4	62	60	880	3.62955	.
CG33249-PA	X	142224_at	4	-0.0261458	10	14	13	27	419	3.78759	0.591554
CG33253-PA	X	151362_r_at	5	-0.00516796	8	23	4	4	569	3.40422	0.220567
CG33261-PA	3L	151706_s_at	5	0.0088045	6	25	19	5	791	4.38938	1.14738e-05
CG3327-PC	2L	145704_at	7	-0.0469613	28	16	40	4	747	5.4083	0.00433927
CG33275-PA	3L	153125_at	3	-0.0623209	31	9	40	13	713	3.79804	1
CG33279-PA	3L	142355_at	2	-0.136301	15	6	3	3	168	3.93452	0.367346
CG3328-PA	2R	152943_at	6	-0.00468759	15	11	37	30	811	3.39951	1
CG33291-PA	3L	149197_at	4	0.0288388	5	5	29	35	909	3.978	1
CG3331-PA	3R	152932_at	2	0.0730419	50	28	51	21	749	3.70227	0.39052
CG33323-PA	3R	149424_at	3	-0.0543016	39	10	9	4	840	5.08929	0.465956
CG33344-PA	3R	150634_at	3	-0.0804733	19	5	26	5	892	4.40807	0.73251
CG3345-PA	2L	153062_at	2	-0.0286698	8	18	8	17	739	3.90257	1
CG33473-PB	2R	151238_at	5	-0.01875	5	9	11	3	860	3.19535	0.0542379
CG33485-PA	3R	149929_at	7	-0.0389485	35	15	12	6	757	5.66711	0.775238
CG33522-PA	3L	148930_at	2	-0.0989011	12	5	28	15	396	5.01768	0.768594
CG33523-PD	3L	148243_at	3	-0.050885	8	7	11	8	447	3.49664	1
CG33525-PF	X	153726_at	2	-0.00707163	1	6	13	6	285	5.82456	0.026087
CG33528-PD	2R	152678_at	3	-0.12282	25	11	45	8	846	5.15839	0.113705
CG33529-PB	2L	143743_at	4	0.0642816	42	8	21	7	836	4.08612	0.377672
CG3353-PA	3R	150304_at	2	0.0384231	8	12	12	10	310	4.33226	0.374255
CG33545-PA	3L	148148_at	5	-0.0639895	29	10	13	15	850	5.44235	.
CG33555-PC	3R	149919_at	2	0.0276272	29	10	110	32	840	4.08214	0.673184
CG33556-PA	3L	148304_at	6	0.0139276	48	68	44	20	644	3.80901	0.00057394
CG3359-PJ	3R	152375_at	2	-0.0627404	38	13	38	12	747	5.09505	1
CG3365-PB	2L	152656_at	2	0.0179401	2	17	6	2	203	2.49261	0.0022256
CG33715-PD	2L	141786_at	9	0.0145773	21	11	463	144	874	5.28032	0.202639
CG3373-PA	3R	143836_at	2	0.0365031	8	14	7	5	230	4.47391	0.28827
CG3380-PA	2R	142132_at	3	0.00659341	13	11	22	12	849	4.36514	0.586324
CG33950-PF	X	142467_at	2	-0.00702675	18	16	68	95	801	4.59675	0.257314
CG3400-PB	X	152692_at	4	-0.0283149	18	19	7	5	662	4.71601	0.741643
CG3401-PA	2R	143391_i_at	11	-0.0234312	24	18	16	1	757	4.44518	0.00579725
CG3408-PA	3L	142799_at	3	-0.0265814	3	6	8	3	198	2.4596	0.174804
CG3409-PA	2R	154552_at	6	0.0139353	9	17	26	17	393	3.44784	0.0485565
CG3411-PA	2R	143424_at	4	0.0163563	20	20	7	2	842	4.42874	0.159485
CG3412-PA	3R	153633_at	7	0.0585059	9	3	1	4	298	4.99329	0.100679
CG3413-PA	2R	151845_at	2	0.0287186	7	10	8	11	898	4.00557	1
CG3415-PA	X	152603_at	4	-0.0742922	17	11	9	5	259	3.96525	1
CG3416-PA	2R	143270_at	5	-0.0468028	25	17	4	5	864	3.95718	0.474011
CG3460-PA	X	153358_at	3	-0.123321	3	10	4	7	233	2	0.659134
CG3488-PA	2L	153610_at	2	0.0721421	2	4	11	11	138	2.13043	0.654589
CG3493-PA	2R	147770_at	3	-0.0119617	13	32	16	30	749	4.37517	0.653998
CG3505-PA	3R	141436_at	2	-0.0893805	43	29	21	7	523	4.1587	0.172014
CG3517-PA	3R	150197_at	4	-0.00983883	24	13	8	8	849	4.5689	0.367599
CG3523-PA	2L	152126_at	5	0.0175258	13	12	121	27	676	3.67308	0.00306108
CG3524-PA	2L	151887_at	4	0.00961536	2	5	103	29	401	4.7606	0.00976402
CG3525-PE	X	143139_at	7	0.0535336	32	24	5	7	689	2.83019	0.357897
CG3530-PA	2R	142171_at	4	0.0157097	30	18	9	13	705	4.83121	0.121772
CG3532-PA	3R	149725_at	6	-0.04035	10	8	49	10	248	4.64919	0.0251753
CG3534-PA	3R	154175_at	2	-0.035011	27	17	19	9	336	3.90774	0.622891
CG3539-PD	2L	143849_at	3	0.0245032	13	5	29	9	285	4.16491	0.750796
CG3541-PB	2R	152422_at	3	-0.00937968	18	12	14	4	821	3.99269	0.343143
CG3556-PA	X	152686_at	6	0.0105774	10	11	11	4	840	3.6	0.175983
CG3563-PA	3R	154951_at	3	0.139167	34	28	44	18	825	3.72242	0.0938031
CG3565-PA	2R	152585_at	3	-0.0371578	8	12	2	3	741	2.93252	1
CG3572-PC	2R	141802_at	2	-0.0555023	8	12	12	9	450	5.30889	0.354298
CG3576-PA	X	144584_at	4	0.0808	35	31	9	5	467	4.26552	0.558997
CG3578-PA	X	143084_at	7	-0.0218199	11	19	7	7	782	3.61893	0.514829
CG3581-PA	3R	150188_at	3	0.084206	13	10	9	4	230	4.55217	0.501329
CG3582-PA	2L	154225_at	5	-0.0153563	18	15	4	5	384	4.63281	0.713858
CG3584-PA	2R	141202_at	3	0.0546006	6	17	12	9	222	4.21622	0.0646186
CG3590-PA	3R	150041_at	3	0.190284	32	27	44	12	752	4.13431	0.00996367
CG3595-PA	X	153817_at	5	0.0768151	13	9	4	1	708	4.20904	0.620959
CG3605-PA	2L	155098_at	5	-0.0386949	1	7	16	12	181	3.48619	0.0438197
CG3608-PA	2R	141773_at	5	-0.0461049	10	10	15	12	257	4.18677	0.772886
CG3609-PA	2L	145637_at	2	0.00935401	8	4	20	4	207	5	0.397422
CG3612-PA	2R	153435_at	10	0.0119494	16	22	12	2	718	5.4234	0.0105183
CG3613-PA	2R	152032_at	8	0.0173913	11	8	8	5	437	4.64989	1
CG3619-PA	3R	153950_at	2	-0.132497	52	19	26	9	527	3.55028	1
CG3624-PA	2R	152370_at	2	0.076923	26	17	6	1	877	3.74344	0.397765
CG3630-PA	X	153371_at	3	-0.00549186	16	19	4	5	729	3.4321	1
CG3631-PA	3R	154465_at	3	-0.0770949	33	14	25	5	721	3.14563	0.279314
CG3633-PA	2R	154935_at	5	-0.0334787	19	12	11	5	245	4.96327	0.752642
CG3652-PA	2L	145756_at	5	0.0609686	19	34	11	8	400	3.4825	0.110859
CG3654-PD	3L	152281_at	4	-0.0375484	2	6	50	50	176	5.52273	0.273077
CG3656-PA	X	143572_at	5	0.0435464	7	13	5	8	431	3.2529	1
CG3662-PA	2L	153725_at	4	0.0299625	9	9	3	3	328	4.4939	1
CG3664-PA	2L	143742_at	8	0.03081	13	18	2	4	868	5.26613	1
CG3665-PA	X	142330_at	2	-0.0693385	18	17	9	20	777	4.63964	0.130007
CG3665-PB	X	151528_at	3	-0.118288	18	17	9	18	777	4.63964	0.199756
CG3668-PA	2R	141533_at	5	-0.0614649	28	7	18	13	816	5.54289	0.0647988
CG3671-PA	3R	143674_at	4	0.013919	7	3	16	3	402	4.60448	0.632815
CG3672-PA	3L	152457_at	3	0.0653945	24	7	1	5	849	4.96938	.
CG3682-PA	2R	151562_at	7	0.0787244	14	12	20	9	737	4.47354	0.279221
CG3687-PA	2R	147290_at	2	0.124294	15	17	2	5	811	5.20962	0.438305
CG3692-PA	X	145181_at	3	0.0187925	14	10	26	13	287	4.56446	0.593446
CG3696-PA	2L	145519_at	5	-0.0682032	6	16	31	115	315	4.76508	0.581822
CG3698-PA	3L	152316_at	2	0.142323	14	12	6	3	311	5.16399	0.700273
CG3704-PA	X	154641_at	2	0.105945	8	14	7	14	257	4.43969	1
CG3707-PA	X	142777_at	3	-0.0350877	2	4	31	38	178	2.90449	0.68894
CG3714-PB	2L	151963_at	2	0.0539772	48	15	14	8	818	4.58924	0.274873
CG3715-PA	3L	143792_at	4	0.0398043	16	14	5	6	834	5.51439	0.733718
CG3722-PA	2R	143352_at	2	0.00977199	34	21	55	12	646	3.93344	0.0145752
CG3724-PA	X	152781_at	2	-0.113414	17	8	6	8	197	4.47716	0.17911
CG3725-PB	2R	153024_at	12	0.0167064	13	10	7	7	869	2.47066	0.744722
CG3730-PA	2R	143859_at	3	0.067728	6	2	7	28	155	4.9871	.
CG3732-PA	2R	153834_at	2	0.0675777	8	10	4	5	391	3.85422	1
CG3733-PA	2L	151704_s_at	3	-0.0765221	9	21	34	39	428	4.73832	0.131481
CG3735-PA	2R	154746_at	3	-0.0298219	18	4	31	10	280	4.34643	0.753233
CG3747-PA	2L	144146_at	9	0.0309071	14	3	19	2	917	4.44929	0.63964
CG3752-PA	2L	146084_at	5	-0.0118534	42	8	13	3	690	4.62029	0.720085
CG3759-PA	2L	146086_at	3	-0.0643565	10	19	39	11	796	4.67965	0.000233656
CG3760-PA	2R	143956_at	3	-0.0196268	12	19	1	6	868	4.26613	0.384954
CG3762-PA	2L	146305_at	2	0.00948061	36	29	18	4	692	3.62861	0.0407878
CG3763-PA	2L	141396_at	2	-0.161177	11	9	8	2	621	4.56039	0.246473
CG3764-PA	3L	152914_at	3	-0.0525452	14	8	69	23	812	4.04557	0.295365
CG3766-PA	2L	154102_at	2	-0.0278944	16	12	29	8	301	3.98671	0.10286
CG3772-PA	3R	152673_at	3	-0.0989141	59	10	42	7	647	3.86399	1
CG3774-PA	X	144581_at	2	0.0707031	18	9	12	3	475	4.14105	0.484799
CG3776-PA	2R	154280_at	2	-0.0011206	1	4	4	2	238	3.46218	0.242424
CG3779-PA	2L	154346_at	3	-0.0316341	25	23	12	12	703	2.94879	1
CG3792-PA	2L	145801_at	2	0.0938801	13	10	5	2	280	4.07857	0.669319
CG3798-PC	2R	141915_at	2	0.0731095	13	13	5	5	666	5.09159	1
CG3799-PA	3L	151933_at	2	-0.0632084	40	13	73	18	680	4.69706	0.532911
CG3809-PA	3R	149736_at	2	0.02408	19	12	12	8	863	3.35458	1
CG3810-PA	X	152601_at	3	-0.214978	1	6	6	25	197	4.06599	1
CG3811-PA	2L	151487_at	3	0.00255764	38	26	60	19	813	3.99877	0.0460608
CG3814-PB	2R	142416_at	2	0.0492204	4	4	6	3	566	4.46466	0.637186
CG3819-PA	3L	149024_at	4	0.0746479	18	10	19	2	845	4.30769	0.0470786
CG3821-PA	2R	153336_at	4	0.0405257	14	18	22	7	663	5.09502	0.0183428
CG3823-PA	X	144592_at	2	0.0771798	16	14	8	2	767	3.32725	0.263337
CG3830-PA	2R	143403_at	6	0.0723882	29	32	8	3	728	4.02747	0.19087
CG3832-PA	2R	152428_at	5	-0.0529903	10	8	7	5	312	4.39103	1
CG3835-PA	X	152717_at	4	-0.149928	20	14	17	8	718	4.56964	0.588562
CG3838-PA	2L	154014_at	3	-0.053268	44	18	15	9	795	3.83774	0.45061
CG3845-PA	2R	152430_at	6	0.0417547	13	31	25	16	692	3.22977	0.00467571
CG3850-PA	2R	154772_at	4	-0.121322	34	6	11	2	766	5.36292	1
CG3856-PB	3R	144035_at	4	-0.0406579	13	11	22	4	871	4.81515	0.0301529
CG3858-PB	2L	146097_at	2	0.198707	35	7	21	14	598	4.39799	.
CG3860-PA	2R	152415_at	6	0.0945912	29	27	17	4	491	4.21589	0.0353099
CG3861-PB	X	144596_at	6	0.0161444	8	8	1	5	316	5	0.333038
CG3870-PA	2R	147786_at	2	0.135055	19	11	4	2	638	4.27273	1
CG3874-PA	3L	148950_at	3	-0.0156834	11	20	8	6	418	2.29426	0.206254
CG3879-PA	2R	141779_at	2	0.0944548	15	13	57	14	802	4.84289	0.0115754
CG3880-PA	2R	147888_at	3	0.051826	5	0	7	6	509	3.98625	0.114146
CG3885-PA	3L	141529_at	4	-0.113294	19	5	39	18	301	5.67774	0.422859
CG3897-PB	3L	154480_at	2	0.0391712	28	11	59	9	865	4.03468	0.0724274
CG3902-PA	3L	152151_at	2	-0.00271376	21	21	13	2	564	3.54965	0.0154192
CG3907-PA	2R	147830_at	3	0.0517928	3	2	13	5	382	3.78796	0.621385
CG3909-PA	3R	154019_at	3	-0.032491	25	19	5	12	823	4.14824	0.086013
CG3917-PA	X	153753_at	2	-0.0681968	17	21	5	12	540	3.52963	0.376414
CG3923-PA	X	143211_at	2	-0.0221045	4	57	1	17	483	2	1
CG3924-PB	2R	154317_at	9	-0.0226991	20	12	4	7	788	4.45431	0.170294
CG3925-PA	3R	149608_at	3	-0.066286	10	8	17	9	349	4.25501	0.54474
CG3929-PA	X	143135_at	3	0.00913242	34	33	12	11	662	4.08006	1
CG3936-PA	X	143502_at	3	-0.0523584	32	21	48	94	736	3.65897	.
CG3940-PA	3R	149615_at	4	-0.0262134	28	13	9	4	788	4.28807	1
CG3943-PA	2L	152225_at	2	0.176964	6	4	9	3	118	3.72034	0.651703
CG3944-PA	3R	153134_at	3	-0.00260956	14	9	7	2	197	5.66497	0.441376
CG3948-PA	3L	148907_at	4	0.0105977	29	7	12	2	446	4.28027	1
CG3949-PA	2L	146098_at	3	-0.0226554	40	24	2	3	833	5.30132	0.372551
CG3950-PA	X	144599_at	2	0.144807	24	13	61	40	687	3.90102	0.695705
CG3953-PA	3R	149618_at	5	0.116854	10	6	21	4	172	2.7093	0.149607
CG3955-PA	2R	151827_at	4	-0.104833	14	7	11	3	295	4.23051	0.704116
CG3956-PA	2L	143356_at	5	-0.0923379	28	10	5	3	848	4.55542	0.668917
CG3957-PA	2R	153382_at	5	-0.00828109	10	8	2	4	252	3.71429	0.640405
CG3961-PA	3L	141534_at	5	-0.0223247	45	11	32	9	595	3.59664	0.804091
CG3962-PB	3R	152189_at	5	0.174777	38	23	36	9	678	4.56932	0.0568382
CG3967-PA	3L	153386_at	3	-0.0499329	10	23	14	6	763	3.60419	0.00959648
CG3969-PA	2R	154455_at	2	0.00652093	17	4	69	15	255	2.98824	1
CG3971-PA	3L	153694_at	6	0.0284476	64	19	3	3	675	4.39852	0.157951
CG3981-PA	X	142554_at	8	0.0305628	6	18	7	8	239	3.87866	0.185221
CG3988-PA	2R	141876_at	2	-0.0762315	16	9	9	2	440	5.22955	0.438935
CG3991-PD	2R	154239_at	2	-0.133362	11	8	77	18	333	4.74474	0.0378498
CG3992-PA	3R	141687_at	5	-0.00380952	24	13	17	13	741	5.35088	0.615379
CG3994-PA	2L	144224_at	3	0.101613	38	19	12	2	432	2.77315	0.205398
CG3998-PA	2L	154142_at	5	0.107966	66	34	29	12	765	4.52549	0.693583
CG3999-PA	3R	149624_at	5	-0.0316892	17	4	63	16	911	3.87267	1
CG4001-PA	2R	152424_at	4	-0.00616669	5	3	21	17	935	3.99572	1
CG4003-PA	3R	153627_at	5	0.0431783	21	13	26	7	256	3.10938	0.182625
CG4006-PC	3R	141791_at	6	-0.0173976	37	17	10	9	693	5.05195	0.268514
CG4008-PA	2L	151903_at	5	0.0330341	7	8	18	9	125	4.792	0.325593
CG4012-PA	2R	154234_at	2	-0.0500217	23	22	65	25	700	5.22	0.0211883
CG4013-PA	X	144958_at	5	-0.186384	3	33	44	73	547	3.19927	0.000746222
CG4016-PA	2R	147131_at	3	-0.09847	57	24	24	2	670	4.30149	0.0333481
CG4025-PA	X	144074_at	2	0.155053	7	49	0	6	634	3.93218	1
CG4026-PA	2L	146106_at	3	-0.0112	25	14	5	5	842	4.71853	0.479891
CG4027-PA	X	143058_f_at	9	0.0347232	23	17	3	2	867	3.95848	1
CG4030-PA	2R	154147_at	2	-0.0564916	44	15	29	10	654	4.38226	1
CG4032-PA	3L	143054_at	3	0.0340273	19	13	43	31	879	3.71217	1
CG4033-PA	2L	141487_at	3	0.0039964	12	30	16	29	712	5.27669	0.501993
CG4042-PA	3L	149144_at	2	0.013242	8	9	12	4	477	3.51782	0.157057
CG4051-PA	2R	143145_at	6	0.0803238	22	21	18	15	523	2.57744	0.819582
CG4057-PA	2R	154372_at	7	0.108293	24	9	9	16	348	3.98276	.
CG4062-PA	2R	141603_at	2	0.050721	10	37	21	35	640	4.44062	0.0872945
CG4067-PB	3R	152669_at	3	-0.0321245	3	9	32	31	388	3.68814	0.12398
CG4071-PA	2R	147687_at	3	-0.00488802	22	19	5	6	397	4.57683	0.739635
CG4080-PA	3L	153462_at	4	0.0519039	25	20	17	9	471	5.03397	0.461562
CG4083-PA	3L	153674_at	4	0.00732519	8	15	1	6	718	3.92479	0.39321
CG4088-PA	2R	153094_at	5	0.0790514	12	29	6	24	355	5.07042	0.420541
CG4097-PA	3L	141999_at	2	0.0449404	1	12	11	7	165	2	0.00338329
CG4108-PA	3L	153010_at	2	0.030696	30	12	13	1	251	5.04382	0.149289
CG4114-PA	2L	142230_at	6	0.0216306	19	18	25	35	863	5.12399	0.404357
CG4119-PA	X	154180_at	3	-0.0045045	0	5	11	16	194	2.43299	0.137757
CG4123-PA	3L	153260_at	5	-0.0704645	24	21	13	4	606	4.27723	0.147265
CG4132-PA	2L	144226_at	2	-0.103231	20	14	25	5	650	4.09846	0.0537763
CG4139-PA	X	141696_at	2	0.18509	2	21	5	11	785	2.80764	0.100507
CG4145-PA	2L	153378_at	2	0.00321726	33	27	15	45	774	4.1137	.
CG4162-PA	2L	154751_at	3	0.117073	23	13	36	8	767	4.92438	0.0801306
CG4170-PA	2L	153593_at	2	-0.00852087	6	10	6	8	278	3.88489	1
CG4173-PA	3R	142638_at	4	0.03125	16	9	14	4	238	4.7521	0.502673
CG4178-PA	2L	152766_at	6	-0.269545	17	11	2	6	823	3.44957	0.113756
CG4180-PA	2L	143218_at	2	-0.00636179	24	20	15	4	782	4.10997	0.0919359
CG4184-PA	2L	151943_at	2	0.0717007	15	11	9	14	697	5.30846	0.256254
CG4186-PA	3L	151119_at	3	-0.0744403	1	5	7	1	197	3.13706	0.025641
CG4196-PB	3R	152602_at	3	-0.0512777	40	12	11	1	749	4.63418	0.431595
CG4203-PA	3R	154467_at	2	0	24	34	10	5	686	4.39067	0.0916481
CG4212-PB	2L	154487_at	4	0.0334229	35	25	8	2	759	4.87484	0.29681
CG4214-PA	2L	141717_at	5	0.0374207	13	12	10	6	276	5.01812	0.539556
CG4215-PA	2L	143816_at	2	-0.143062	22	23	26	10	469	3.28785	0.042071
CG4225-PA	3R	142109_at	2	-0.0950571	31	21	40	26	686	5.23178	1
CG4230-PA	2L	152674_at	8	0.0146237	19	17	14	4	650	4.04154	0.137563
CG4237-PA	3L	143940_at	2	-0.0600065	29	24	19	5	701	3.82739	0.0462019
CG4239-PA	X	152973_at	2	0.110284	20	22	2	4	794	3.67506	0.673716
CG4244-PA	2L	151689_s_at	7	-0.0227983	7	21	12	28	638	4.8511	0.785618
CG4257-PF	3R	142948_at	2	0.0528645	9	3	30	8	540	5.25556	1
CG4260-PB	2L	143820_at	4	0.0212575	3	15	4	19	359	4.81058	1
CG4264-PA	3R	143194_at	9	0.00926614	18	14	10	8	272	4.60662	1
CG4265-PA	2L	151849_at	2	-0.0244552	15	17	3	3	803	4.15318	1
CG4266-PA	2R	154472_at	3	-0.0602516	8	11	37	20	221	5.39367	0.107292
CG4270-PA	2L	145629_at	2	0.0572207	20	13	10	3	802	4.12219	0.49291
CG4272-PA	2L	144217_at	3	0.38303	11	11	29	13	806	3.5397	0.176818
CG4276-PA	2L	141548_at	6	-0.00065938	23	21	18	16	790	4.01646	1
CG4281-PA	X	152343_at	2	0.0704647	0	12	8	17	259	3.05019	0.0357198
CG4282-PA	2R	154012_at	3	-0.00803336	0	7	17	6	233	3.24034	0.000842912
CG4288-PA	3R	152929_at	5	-0.0974329	15	14	19	4	740	3.3473	0.0384788
CG4294-PA	2R	153591_at	2	-0.0271186	7	10	20	32	365	4.80822	1
CG4302-PA	2R	147608_at	2	0.151553	4	11	14	18	240	2.3	0.342578
CG4303-PA	X	153648_at	5	0.021322	6	14	13	9	243	4.13992	0.0718036
CG4307-PA	3R	151812_at	7	0.015981	11	14	7	3	395	4.71139	0.264233
CG4311-PA	2R	142736_s_at	6	-0.029778	12	5	22	7	921	4.21933	0.737467
CG4313-PA	X	153142_at	5	-0.0335547	4	10	11	13	699	3.30329	0.329273
CG4314-PA	3L	153393_at	2	-0.00578035	54	20	44	4	689	2.76052	0.0111655
CG4316-PA	3R	143332_at	6	-0.0341485	26	8	9	6	922	4.61388	0.308884
CG4321-PA	3L	152865_at	2	0.0353068	19	7	26	2	868	3.053	0.0720645
CG4322-PA	X	144076_at	5	-0.0251339	4	11	5	16	845	3.54201	1
CG4324-PA	2R	147829_at	4	-0.0277779	6	11	14	8	241	3.47303	0.11097
CG4326-PA	2R	147843_at	5	-0.0368852	10	13	7	4	337	3.06231	0.46464
CG4330-PA	X	153453_at	2	-0.00956025	16	9	13	10	817	3.75275	0.768564
CG4341-PA	2L	152419_at	2	-0.0615943	47	16	18	9	717	2.82148	0.452132
CG4346-PA	X	144986_at	5	-0.0298062	25	19	8	4	373	3.53887	0.74256
CG4347-PA	3L	153782_at	3	0.0479499	7	7	31	5	578	3.10554	0.0225482
CG4353-PA	X	143594_at	4	-0.0246357	15	20	16	18	648	3.52315	0.810624
CG4360-PA	3R	150254_at	4	-0.0893832	9	36	9	3	512	2.93359	0.000675855
CG4364-PA	2L	154393_at	2	-0.0445015	26	13	27	10	862	3.78306	0.622031
CG4365-PC	3L	154364_at	4	-0.0209135	12	14	17	4	256	5.28125	0.0185025
CG4370-PA	3R	152371_at	2	-0.0168631	2	3	11	2	593	2.83305	0.0987395
CG4376-PC	X	154816_at	4	0.0159574	12	16	5	11	364	4.53846	0.530718
CG4380-PA	X	153675_at	7	0.0468549	14	11	3	9	923	4.56555	0.0939189
CG4385-PA	2L	143330_at	7	0.091565	9	4	8	8	172	4.88953	0.451498
CG4389-PA	2L	152449_at	3	-0.00649351	53	23	33	9	818	4.55623	0.388324
CG4396-PA	X	144973_at	7	0.0266923	9	16	2	5	835	3.57605	1
CG4399-PB	X	141751_at	2	-0.28642	14	29	11	50	792	4.22475	0.105784
CG4402-PA	2R	152016_at	3	0.202096	28	8	15	6	843	4.07592	0.751032
CG4405-PA	2L	152044_at	6	-0.0181232	5	6	28	6	866	3.08314	0.0441415
CG4406-PA	X	144003_at	4	0.00272838	9	31	3	8	611	3.78887	0.706329
CG4409-PA	2R	147310_at	4	-0.0366972	31	13	12	1	855	4.37427	0.152008
CG4422-PA	2L	141214_at	8	0.0101925	53	14	6	5	797	3.68507	0.124081
CG4427-PA	2L	145534_at	2	-0.0208526	20	14	13	6	889	4.18223	0.564108
CG4433-PA	3R	150238_at	4	0.00364147	23	16	11	3	596	4.46141	0.329957
CG4443-PA	X	145193_at	2	0.0936195	11	6	3	4	216	4.06019	0.392639
CG4444-PA	2R	141467_at	6	-0.00302182	9	10	73	32	234	4.60684	0.0700858
CG4445-PA	2R	152222_at	3	-0.0407921	25	10	29	14	350	3.31714	0.806985
CG4454-PB	2L	142833_at	3	0.0237624	50	17	9	2	694	5.04179	1
CG4467-PA	3R	150434_at	3	-0.0555044	15	7	51	18	550	2.63273	0.594309
CG4468-PA	3R	141833_at	2	-0.120638	5	12	10	2	502	3.5757	0.00777506
CG4481-PA	3L	148454_at	5	-0.128542	11	2	17	7	902	2.98226	0.44628
CG4482-PA	2L	151442_at	5	-0.0072959	3	3	7	8	459	2.47277	1
CG4488-PA	2L	142924_at	3	0.0606463	7	10	14	6	829	3.4041	0.103805
CG4491-PA	2L	154420_at	3	-0.0475912	8	5	15	5	956	4.78243	0.461068
CG4497-PA	2L	142856_at	2	-0.0262138	22	22	10	4	799	4.42929	0.221482
CG4502-PA	2L	142056_at	4	-0.0235011	21	13	3	6	844	4.74289	0.152521
CG4527-PB	2R	151762_s_at	3	-0.0683823	29	11	35	26	381	4.88976	0.143297
CG4531-PA	3L	143483_at	6	-0.0434018	45	11	9	12	681	4.74596	.
CG4532-PA	X	142730_at	5	0.0652688	4	11	25	23	879	3.97156	0.137123
CG4533-PA	2R	151830_at	5	0.0453666	17	12	2	3	733	4.34652	0.634348
CG4537-PA	2L	146108_at	2	-0.129241	16	12	6	2	735	4.08844	0.441252
CG4548-PA	3R	142108_at	6	-0.0639971	24	14	47	18	609	5.59606	0.380945
CG4550-PA	3R	143283_at	5	0.00871675	15	24	3	4	833	3.32653	1
CG4551-PA	2L	152899_at	3	0.0270127	41	17	26	4	749	3.96529	0.118173
CG4552-PA	2L	145558_at	4	-0.110917	25	13	12	11	629	4.66614	0.417707
CG4554-PA	2R	153124_at	2	-0.0056669	5	11	53	91	247	3.34413	0.787643
CG4562-PA	3R	150223_at	2	0.0146294	14	37	35	27	799	3.44931	0.00234821
CG4567-PA	2L	145947_at	2	-0.0379553	60	15	52	12	799	4.31289	1
CG4569-PA	2R	143894_at	3	-0.039416	13	15	6	6	815	5.12147	1
CG4574-PD	2L	153733_at	2	0.106261	8	23	14	19	799	3.86859	0.194797
CG4577-PA	2L	145559_at	2	-0.0307996	22	11	13	3	480	4.6625	0.336383
CG4581-PA	2R	152501_at	3	-0.0572852	30	33	7	9	769	3.70741	1
CG4589-PA	2R	151910_at	3	-0.00823949	25	4	28	16	312	4.05128	0.0588777
CG4604-PA	2R	142248_at	2	0.068927	32	8	11	1	798	5.35589	0.665548
CG4609-PA	3L	154421_at	6	0.0508956	94	39	6	3	561	4.86275	0.724029
CG4611-PA	3L	142511_at	2	0.0452488	5	0	37	13	121	4.95041	0.32432
CG4615-PA	X	142921_at	2	-0.0111234	14	24	13	5	472	4.41314	0.0213856
CG4620-PA	3R	143458_at	5	-0.0401337	26	11	7	9	198	3.10101	0.121157
CG4622-PA	2R	155077_at	2	0.0852424	16	20	11	3	627	4.54386	0.0559891
CG4626-PA	X	144642_at	2	0.224044	9	12	31	14	668	3.08832	0.0597511
CG4629-PA	2L	142427_at	2	-0.0699763	54	16	23	6	824	5.30218	1
CG4634-PA	2R	143877_at	4	-0.00609848	7	16	10	3	480	4.65625	0.0139538
CG4636-PA	2L	141537_at	5	-0.0443006	12	18	5	6	286	5.16434	1
CG4637-PA	3R	143501_at	7	-0.0162791	13	3	8	4	876	5.02854	0.418357
CG4644-PA	2L	141919_at	3	-0.217228	9	2	80	16	226	4.54425	1
CG4645-PA	X	154841_at	2	-0.0181857	11	18	15	7	331	2.77946	0.0483183
CG4649-PA	3R	141276_at	2	0.00570121	32	20	10	5	815	4.78405	0.771626
CG4656-PA	3R	150427_at	2	-0.0195812	37	29	46	10	661	5.47352	0.00321412
CG4659-PA	3L	143632_at	2	0.0291242	28	12	27	6	201	5.87562	0.285177
CG4662-PA	3R	154216_at	3	-0.00368739	33	21	16	5	676	4.00296	0.284321
CG4663-PA	2R	152884_at	2	0.056266	4	11	14	13	205	3.96585	0.193017
CG4666-PA	X	144572_at	4	-0.0431125	17	20	9	4	802	3.08603	0.202495
CG4670-PA	2R	147135_at	2	0.00414233	41	25	20	13	621	5.14654	1
CG4672-PA	3L	151794_at	2	0.00778208	91	39	9	6	565	4.83894	0.556036
CG4673-PA	3R	151926_at	3	-0.00494182	25	16	19	8	646	3.81889	0.451795
CG4674-PA	3R	149658_at	2	0.111549	25	10	20	4	378	5.35714	0.361109
CG4675-PB	2L	153385_at	3	-0.10209	16	9	28	13	796	4.1495	0.790788
CG4676-PA	2R	147136_at	3	0.0857854	35	23	8	5	628	5.18312	1
CG4685-PA	3R	152837_at	2	-0.085821	41	21	25	9	807	3.57993	0.49822
CG4696-PA	2R	143271_at	5	0.00964442	22	33	4	1	780	4.10256	0.156062
CG4698-PA	2L	143629_at	2	-0.037102	24	13	23	1	845	4.88994	0.00501478
CG4699-PA	3R	141413_at	4	0.00923985	8	16	32	23	364	3.56593	0.0525327
CG4700-PA	2R	153657_at	8	-0.0702199	39	21	23	2	728	4.1511	0.0145029
CG4703-PA	3R	150225_at	2	-0.0755041	3	8	8	15	167	4.7006	1
CG4719-PA	3R	154106_at	9	-0.0111457	50	20	61	14	823	4.76549	0.174783
CG4720-PA	3R	143740_at	3	0.0374788	9	14	33	35	275	4.83273	0.476692
CG4721-PA	3R	142142_at	3	0.0679719	3	9	33	6	842	2.85511	0.000237332
CG4726-PA	2L	145560_at	3	0.013158	22	14	19	2	791	3.40582	0.030401
CG4729-PA	3L	141913_at	5	-0.0546482	12	20	12	4	386	4.59326	0.0304765
CG4751-PA	2L	155080_at	4	-0.00764305	29	13	63	22	397	4.1738	0.673284
CG4755-PA	3R	150228_at	4	0.076923	14	9	17	12	241	4.09129	1
CG4756-PA	X	145211_at	3	0.0696096	10	6	3	3	128	3.67188	0.65502
CG4760-PD	3L	151300_at	2	0.0398441	19	9	4	2	774	5.21189	1
CG4761-PA	3L	154146_at	4	0.0093594	72	22	18	6	854	4.30913	1
CG4766-PA	X	144187_at	2	-0.0356222	15	11	13	6	800	4.28125	0.543267
CG4767-PA	2L	152662_at	2	0.169145	10	2	40	8	127	2.30709	1
CG4768-PA	X	141275_at	2	0.0461497	10	42	6	7	642	4.61838	0.0692757
CG4769-PA	3L	153348_at	2	0.0708739	8	29	9	1	525	2.83048	0.0001446
CG4778-PA	2L	151890_at	2	-0.0735757	29	20	11	5	716	3.90642	0.56552
CG4779-PA	2L	146233_at	2	-0.00728825	21	3	34	7	834	5.65707	0.733101
CG4781-PA	2R	147879_at	4	0.0147059	12	21	15	4	856	2.69743	0.00414192
CG4797-PB	2R	142115_at	4	-0.0668258	40	21	21	3	675	4.6563	0.0604366
CG4798-PB	2R	153506_at	7	0.0044734	30	28	13	13	753	3.73971	1
CG4802-PA	2R	153128_at	4	0.0951057	13	9	12	11	237	3.29114	0.766613
CG4813-PA	3R	141225_at	3	-0.00208527	10	1	14	7	375	5.968	0.209268
CG4816-PA	2R	143968_at	6	-0.11609	31	24	15	7	392	3.65051	0.442696
CG4825-PA	3L	149137_at	6	0.0534686	40	21	9	8	352	4.44602	0.400185
CG4829-PB	X	152439_at	2	0.0420875	25	18	4	22	793	4.21311	.
CG4830-PA	3R	149737_at	3	-0.0457317	7	7	48	7	875	5.17029	0.00511516
CG4832-PC	2R	143721_at	4	0.0014364	8	2	48	14	127	3	1
CG4836-PC	3R	152983_at	2	-0.0275655	31	15	11	20	592	4.39189	.
CG4840-PA	2R	154717_at	4	-0.0333038	4	3	20	12	272	4.74265	1
CG4846-PA	2L	143710_at	3	0.0941956	36	25	6	1	738	3.39024	0.237593
CG4859-PA	2R	147882_at	3	0.00887574	24	6	22	8	872	4.00459	0.761068
CG4863-PA	3R	142472_at	5	-0.00688577	7	17	7	10	335	2.84179	0.512118
CG4878-PA	2R	147373_at	2	0.0216354	28	5	21	10	884	4.4276	0.143284
CG4881-PA	2L	143102_at	3	0.0288243	23	9	54	8	885	5.43277	0.0910914
CG4889-PA	2L	143414_at	6	-0.0409732	25	15	7	3	843	4.26097	0.730055
CG4894-PC	2L	151837_at	4	0.0262149	9	8	71	25	824	2.30704	0.089961
CG4897-PA	2L	143550_at	5	0.0208877	36	11	2	3	335	3.41791	0.113866
CG4901-PA	2L	146130_at	2	0.0651645	14	13	12	13	305	4.08525	1
CG4905-PE	2R	147315_at	2	-0.0224881	27	6	20	9	860	4.74186	0.373189
CG4908-PA	2L	146131_at	3	0.0148453	7	5	10	5	194	4.44845	0.706331
CG4911-PA	3L	148444_at	3	0.0872969	16	9	6	4	379	3.1029	1
CG4916-PA	2L	153996_at	6	-0.00297253	30	57	3	6	563	2.95204	1
CG4928-PA	X	152286_at	3	0.0984232	14	16	5	2	886	5.15011	0.404791
CG4930-PA	2L	144223_at	2	-0.141783	25	22	5	3	699	4.12017	0.715274
CG4943-PA	2R	147382_at	5	0.0385756	15	11	21	20	283	4.87279	0.625522
CG4946-PA	2L	146134_at	2	-0.112524	11	6	11	4	220	3.31818	0.711953
CG4954-PA	2R	147388_at	3	-0.00403507	19	18	22	13	865	4.46358	0.351113
CG4962-PA	3L	148870_at	3	0.124006	21	6	10	0	873	3.87171	0.162051
CG4963-PA	3R	150759_at	4	0.0410337	62	23	3	4	642	4.68224	0.188438
CG4972-PA	2L	146139_at	3	0.0538858	9	11	22	14	261	4.77011	0.274786
CG4976-PA	3R	150758_at	2	-0.0687054	19	20	33	30	583	2.56775	0.838859
CG4984-PA	2R	153690_at	3	0.00710486	9	2	11	10	598	5.11204	0.13885
CG5000-PA	3R	152738_at	2	0.0511571	7	6	59	50	153	3.71242	1
CG5001-PA	2L	145566_at	5	0.0816258	12	15	4	4	582	5.89691	1
CG5003-PA	3R	154310_at	2	0.0320512	17	12	9	19	288	5.90278	0.0636381
CG5012-PA	3L	142454_at	3	-0.126343	5	12	7	3	213	4.55869	0.0567506
CG5020-PA	2L	142482_at	3	0.147137	29	12	55	22	619	3.92569	1
CG5021-PA	3L	148435_at	5	-0.00217906	20	9	5	4	378	5.69048	0.689282
CG5023-PA	3R	152841_at	4	-0.0552217	12	8	8	2	883	2.93998	0.419471
CG5026-PA	3L	141294_at	7	-0.0570645	21	10	25	18	391	5.44246	0.47082
CG5027-PA	3L	154227_at	2	-0.203718	23	14	18	10	341	3.27273	1
CG5028-PA	3R	150603_at	4	0.016159	20	5	13	10	266	5.54511	0.120249
CG5033-PA	2R	154156_at	2	0.0294117	8	19	13	2	452	3.89602	0.000916751
CG5034-PA	2L	151920_at	8	0	30	33	3	2	684	4.53509	0.668485
CG5037-PA	2L	154662_at	4	-0.0123645	40	24	23	10	679	4.38144	0.510364
CG5045-PA	2L	152331_at	2	-0.0176461	29	9	4	3	278	3.16906	0.361938
CG5053-PA	3R	151472_at	3	-0.0534116	41	18	22	7	827	4.11125	0.620342
CG5055-PA	X	143083_at	4	0.0179455	6	8	23	37	880	4.12159	0.76922
CG5058-PD	2R	141438_at	2	0.111765	5	5	21	7	932	4.64592	0.234685
CG5059-PA	3L	142737_at	7	0.0228156	9	7	4	3	114	4.14035	1
CG5061-PA	2L	154251_at	6	0.00629351	9	25	13	0	551	4.75318	3.53591e-06
CG5065-PA	2R	147321_at	4	0.00377353	33	19	4	3	828	3.56884	1
CG5068-PA	3L	141321_at	7	0.0315367	26	14	20	7	770	4.53636	0.592231
CG5072-PA	2R	154563_at	5	-0.00187617	26	20	3	3	641	4.67395	1
CG5077-PA	3R	152987_at	3	-0.0680174	38	16	31	8	805	5.77143	0.348703
CG5081-PA	3L	154189_at	2	0.0398551	14	42	3	9	756	4.43122	1
CG5087-PA	3L	148439_at	3	0.0684702	12	18	32	38	910	3.20879	0.663786
CG5098-PA	2R	151652_at	7	-0.028792	7	6	36	21	164	2.93902	0.544865
CG5099-PB	3R	154582_at	7	-0.0690668	36	6	16	5	842	4.20665	0.482867
CG5102-PA	2L	143117_at	14	-0.0118587	10	20	7	3	297	2.43098	0.0663092
CG5104-PB	3L	149136_at	2	-0.0565666	9	10	4	3	181	2.8453	1
CG5106-PA	3R	149677_s_at	4	0.0364925	6	15	7	1	355	3.67887	0.00969515
CG5108-PA	2L	154728_at	3	0.0180761	12	26	6	2	348	3.42529	0.0423869
CG5109-PA	2R	141767_at	4	0.0279889	21	16	24	21	643	3.62519	0.825375
CG5110-PA	2L	146407_at	5	-0.000264071	26	15	5	0	251	4.39044	0.157015
CG5116-PA	3R	150591_at	6	-0.126292	24	24	50	13	789	5.68314	0.00207462
CG5119-PA	2R	154253_at	6	-0.0454044	34	23	13	7	706	4.36827	0.792306
CG5123-PA	3L	143411_at	5	0.0261083	12	10	5	0	267	2.54682	0.123994
CG5125-PB	2L	152330_at	7	0.00608198	4	6	95	18	424	4.68632	0.00376391
CG5140-PA	2R	151922_at	2	-0.0559919	6	12	10	7	335	3.28657	0.181141
CG5161-PA	3L	148849_at	3	-0.029338	68	29	7	1	715	4.19301	0.434527
CG5165-PA	3L	154763_at	2	-0.00507617	39	20	28	12	609	3.67323	0.827105
CG5166-PB	3R	152532_at	6	-0.0327064	20	14	12	13	739	4.04195	0.44004
CG5168-PA	2L	154968_at	4	0.0412713	33	15	9	4	405	4.6321	1
CG5170-PA	2R	154042_at	4	0.000754395	8	17	10	29	369	2.45799	0.584006
CG5177-PA	2L	153932_at	6	0.0154799	19	7	11	1	744	4.21774	0.393361
CG5178-PA	3R	143061_at	2	0.0776538	58	15	7	1	839	4.69607	1
CG5180-PA	3R	150264_at	2	-0.182009	28	17	6	5	808	3.7401	0.73572
CG5186-PB	2R	152991_at	4	0.0806523	20	28	12	21	706	4.41076	0.652095
CG5188-PA	2L	146157_at	2	-0.123991	33	11	14	5	859	3.85797	1
CG5191-PB	3R	152563_at	5	-0.00994483	27	15	29	3	569	4.37434	0.012878
CG5201-PA	3R	152910_at	2	-0.0569132	32	15	6	5	779	3.819	0.486609
CG5203-PA	2L	144169_at	4	0.069772	12	12	8	6	219	5.15982	0.74487
CG5206-PA	3R	150269_at	3	-0.0491442	37	14	25	17	576	4.38542	0.194799
CG5208-PA	3R	154416_at	10	0.0425117	31	20	24	21	332	4.38855	0.536992
CG5210-PA	2R	154031_at	3	-0.0163537	22	21	11	3	739	2.69147	0.118254
CG5212-PA	3R	154889_at	5	0.174474	22	12	8	2	369	4.69648	0.461805
CG5214-PA	3R	153115_at	2	-0.00944386	6	7	1	11	314	3.58599	0.0730435
CG5220-PA	3R	154071_at	2	0.00841899	41	28	19	4	381	5.0315	0.0475267
CG5226-PA	2R	147443_at	7	-0.0486504	49	18	26	7	660	4.89545	0.628278
CG5229-PA	2L	153634_at	2	-0.0848057	23	19	27	7	446	3.15471	0.0301187
CG5241-PA	3L	153532_at	6	0.061438	13	13	15	2	469	4.63326	0.0202437
CG5242-PA	3R	149682_at	5	-0.00174613	5	8	8	3	889	4.01462	0.122801
CG5249-PA	3L	148232_at	4	-0.0835214	21	11	22	26	729	4.53635	0.110001
CG5252-PA	3R	141400_at	2	-0.226846	3	7	35	24	156	4.86538	0.100183
CG5254-PA	X	144350_at	2	-0.0216662	8	25	2	13	754	4.42971	0.471677
CG5261-PB	2L	145955_at	3	0.0166713	30	32	22	13	703	3.34139	0.20604
CG5262-PA	3L	155014_at	2	0.0545969	9	2	29	16	206	3.97087	0.472652
CG5263-PA	3L	154516_at	3	0.0502126	12	18	41	10	913	3.24644	0.000542723
CG5268-PA	3R	149990_at	5	0.0165975	18	6	6	3	133	5.1203	0.676933
CG5277-PA	2L	153317_at	4	0.00131501	15	9	10	2	237	4.48101	0.268107
CG5279-PA	2L	153085_at	3	-0.0693026	23	11	16	7	654	5.10856	1
CG5289-PA	3R	142982_at	2	-0.0320784	9	6	19	7	148	5.13514	0.491687
CG5295-PA	3L	154058_at	3	0.0479867	18	17	33	5	266	4.33459	0.00181738
CG5300-PA	2L	142536_at	2	-0.0344051	24	14	56	16	358	4.4581	0.118465
CG5304-PA	2L	151733_at	5	-0.0364772	14	19	13	10	598	4.83278	0.415726
CG5315-PA	3R	154206_at	4	0.0278192	36	14	19	7	878	4.03986	1
CG5319-PA	3R	142530_at	2	0.0242136	11	17	19	6	712	3.37921	0.0119869
CG5320-PA	3R	154218_at	10	0.013866	46	14	15	1	474	5.27637	0.170372
CG5323-PA	2R	147448_at	3	-0.0079037	2	4	6	3	123	5	0.314685
CG5325-PA	2L	153354_at	4	-0.0453854	32	15	5	3	728	4.07967	1
CG5326-PA	3R	150375_at	2	0.0825183	14	7	15	5	890	4.44157	0.733718
CG5333-PA	3R	149781_at	3	-0.0365994	15	5	25	16	464	4.82328	0.391437
CG5339-PA	2R	152689_at	4	-0.0132057	16	13	9	6	332	4.79819	1
CG5343-PA	2L	146158_at	2	0.060029	14	11	5	4	241	2.55187	1
CG5344-PA	3R	149694_at	2	-0.0120482	2	5	19	7	109	3.76147	0.0708784
CG5346-PA	3R	142586_at	3	0.0104105	24	6	15	3	287	4.50871	1
CG5353-PA	2L	152788_at	3	0.138479	9	22	19	12	531	3.56685	0.0208564
CG5355-PA	2L	152541_at	3	0.00127388	41	13	37	9	704	4.09801	0.635132
CG5362-PA	2L	146151_at	3	0.0200223	16	12	10	3	732	5.16803	0.304838
CG5363-PA	2L	154844_at	4	0.134186	17	29	16	1	335	3.35821	4.05633e-05
CG5366-PA	2L	152136_at	7	0.0321622	14	4	39	23	283	5.74205	0.274031
CG5370-PA	2R	153796_at	2	0.0290446	12	6	4	5	202	3.5	0.410526
CG5371-PA	2L	153579_at	2	-0.0697092	5	2	44	16	306	3.76471	1
CG5374-PA	3R	143374_at	8	0.0637899	3	7	5	20	185	3.33514	0.661388
CG5378-PA	3R	141231_at	2	-0.00665181	13	19	13	6	419	3.95704	0.0827703
CG5382-PB	3R	153208_at	3	0.00851492	5	6	13	3	161	3.36646	0.0968726
CG5385-PA	2L	142862_at	3	-0.0983231	7	4	3	3	240	3.01667	0.643665
CG5387-PA	2L	144181_at	5	-0.0197523	14	11	3	6	469	5.02345	0.438433
CG5391-PA	3R	150352_at	3	-0.0192803	23	5	8	1	883	4.97169	1
CG5399-PA	3R	149968_at	2	0.0541438	35	12	9	2	839	4.64601	1
CG5403-PB	2R	143753_at	3	-0.107047	20	7	20	6	788	4.19416	1
CG5404-PA	3R	152956_at	5	-0.0860324	37	14	48	8	844	4.58886	0.101203
CG5405-PA	3R	141575_at	12	0.00194082	24	15	35	18	699	4.83977	0.667037
CG5407-PA	3R	150069_at	7	-0.0143443	11	12	12	5	773	3.7956	0.20245
CG5408-PA	3L	149123_at	3	0.16845	19	21	20	3	743	3.31494	0.00266975
CG5410-PE	3R	150478_at	2	0.0145393	19	11	23	16	494	4.32794	0.805591
CG5411-PA	2R	142383_at	7	-0.0265624	31	18	8	8	846	4.87116	0.388907
CG5423-PA	2L	145571_at	5	-0.0174913	43	14	36	19	844	4.77844	0.301661
CG5428-PA	2R	152394_at	6	0.106173	34	18	4	4	774	5.50517	0.448645
CG5429-PA	3R	154739_at	4	0.028345	26	18	18	8	744	5.29301	0.450987
CG5432-PA	3R	150658_at	3	0.00957854	23	9	21	9	909	4.25743	1
CG5433-PA	3L	153772_at	4	-0.0163768	11	8	17	1	467	4.35118	0.0187525
CG5441-PA	3R	152889_at	4	-0.0269757	9	4	13	7	904	5.08186	1
CG5442-PB	2L	142804_at	2	0.0864524	29	18	4	8	662	5.18731	0.106758
CG5444-PA	3L	151747_s_at	9	0.0665076	50	45	35	16	612	4.01144	0.0785667
CG5445-PA	X	153484_at	2	-0.0337423	17	18	1	4	681	2.84288	0.355455
CG5447-PA	3R	141446_at	5	-0.0229626	21	12	4	4	216	4.47685	0.68861
CG5451-PA	3R	142060_at	2	-0.0591397	15	12	22	11	490	4.5449	0.431307
CG5454-PA	3R	150171_at	4	-0.0903357	29	10	8	2	710	2.95775	1
CG5455-PA	3R	152629_at	2	0.0662734	19	9	37	9	554	3.98736	0.26891
CG5460-PA	3R	151688_s_at	3	-0.11011	37	16	23	16	705	5.3844	0.375947
CG5461-PA	2L	152525_at	3	0.0264609	32	13	10	15	843	5.31673	.
CG5462-PD	3R	155042_at	8	0.0482186	80	34	42	15	715	4.24056	0.720938
CG5463-PA	3R	150484_at	3	-0.0826613	4	5	25	9	392	3.82398	0.124166
CG5472-PA	2R	147795_at	3	-0.123503	25	12	19	6	526	5.327	0.573983
CG5473-PA	2R	142843_at	7	0.0754352	8	9	6	4	279	4.17204	0.694584
CG5474-PA	3L	153699_at	5	0.00492995	39	20	9	3	606	3.60561	0.739007
CG5475-PA	3R	143839_at	4	-0.131046	16	13	12	5	730	5.06027	0.360741
CG5479-PA	2R	147798_at	2	-0.0733097	18	15	5	5	839	3.38141	1
CG5481-PA	2L	145583_at	4	-0.0161594	16	2	35	10	696	2.92241	0.481828
CG5484-PC	3R	150680_at	2	0.061885	21	22	17	8	355	4.87606	0.13891
CG5490-PA	3R	151935_at	2	0.0614379	29	22	37	21	704	4.51989	0.55641
CG5492-PA	3L	148983_at	3	0.0918966	14	29	5	3	745	4.0255	0.130879
CG5497-PA	2R	147447_at	2	-0.0822188	4	2	12	6	132	5	1
CG5498-PB	3L	152177_at	3	-0.0107853	21	20	20	3	584	4.1524	0.00606376
CG5499-PA	3R	154022_at	2	0.00706581	6	15	3	3	301	3.45515	0.367346
CG5502-PA	3R	154056_at	8	-0.0180731	20	28	8	2	336	3.29762	0.0383868
CG5504-PB	2R	141787_at	2	0.0322148	2	8	18	7	57	4.85965	0.0082281
CG5505-PA	3L	154902_at	3	-0.00673401	1	8	26	12	187	4.25134	0.00261927
CG5507-PA	3R	143444_at	4	0.00560613	25	7	6	5	523	5.07075	0.240661
CG5514-PB	3R	152125_at	3	-0.0384189	17	13	20	9	308	3.30519	0.421975
CG5515-PA	3R	153757_at	5	0.0091112	1	10	4	5	144	2.56944	0.127322
CG5516-PA	3R	149991_at	4	0.0103093	4	7	4	4	306	5.2451	0.657696
CG5518-PA	3R	152119_at	3	0.055832	28	21	66	12	658	4.64134	0.000841597
CG5519-PA	2R	143730_at	5	-0.0735906	26	10	20	7	233	3.27468	1
CG5529-PA	X	152098_at	4	-0.0158594	8	14	18	12	602	3.75914	0.159861
CG5545-PA	2L	152704_at	3	-0.05782	4	16	12	5	763	2.50197	0.00297969
CG5547-PB	2L	141745_at	2	0.160373	14	24	7	9	555	3.88468	0.761899
CG5550-PA	2R	147334_at	4	0.231722	20	36	10	1	762	4.08136	0.00157291
CG5560-PA	X	154001_at	2	-0.0965085	15	16	5	3	374	2.97059	0.694765
CG5569-PA	2R	147812_at	3	-0.0884031	8	8	8	4	817	3.74908	0.458944
CG5575-PA	2R	152444_at	3	-0.0648175	12	15	8	1	400	3.04	0.0260488
CG5580-PB	2R	151659_at	5	0.0257009	6	10	16	6	782	3.54476	0.0470532
CG5583-PA	3R	143569_at	2	0.0110889	35	9	11	7	815	4.84294	0.200002
CG5585-PA	3L	149118_at	4	-0.00730988	7	22	7	8	601	2.17804	0.176727
CG5594-PD	2R	152231_at	10	0.0061889	26	20	8	5	731	4.39261	1
CG5595-PA	3R	154217_at	3	-0.0541168	34	11	9	5	836	4.27033	0.495382
CG5599-PA	X	155026_at	2	-0.0497824	10	16	28	3	258	4.28682	4.84815e-05
CG5602-PA	2R	154962_at	2	0.205249	14	15	28	13	246	5.54065	0.137069
CG5603-PD	2L	146137_at	2	-0.205703	9	13	13	10	224	3.92857	0.376221
CG5604-PA	2L	146135_at	3	0.00675893	19	13	83	55	321	3.90343	1
CG5605-PA	3L	154148_at	3	0.00932989	4	19	4	4	270	2	0.154221
CG5610-PA	3R	143056_at	5	-0.0514676	20	11	6	0	856	3.42523	0.150532
CG5620-PA	3L	148644_at	10	-0.0026965	7	8	10	1	893	3.88354	0.0361556
CG5623-PA	3R	149971_at	2	0.108469	25	21	8	5	688	5.08576	0.75699
CG5629-PA	3R	151916_at	4	-0.0652729	60	14	8	1	755	4.28477	1
CG5634-PA	3R	153600_at	6	0.0316574	46	34	39	7	816	4.19363	0.00160802
CG5640-PA	2L	141951_at	2	-0.0872361	39	25	22	12	709	3.37941	0.827623
CG5643-PA	3R	154680_at	5	0.0092706	45	14	5	1	534	3.88577	1
CG5644-PA	3L	148437_at	2	0.174333	47	16	17	3	852	5.06573	0.541748
CG5645-PA	3L	153460_at	2	-0.0699907	20	6	51	17	294	5.14966	1
CG5646-PA	3R	141736_at	5	0.0342485	20	9	12	2	755	3.63709	0.291435
CG5651-PA	3L	148436_at	4	0.031746	20	10	18	9	258	2.70543	1
CG5657-PA	3R	149773_at	2	0.117098	52	11	11	9	325	4.52308	.
CG5659-PA	X	143887_at	8	0.168244	4	15	2	6	374	2.67914	1
CG5663-PA	3R	153596_at	2	-0.0321051	10	5	29	4	380	4.60263	0.114705
CG5670-PA	3R	142520_at	5	0.0254065	13	21	5	10	249	4.20482	1
CG5671-PB	2L	144125_at	7	0.00679507	33	24	3	4	652	4.53221	0.689363
CG5674-PA	2L	146417_at	2	0.0412031	53	20	5	11	728	4.8489	.
CG5675-PA	X	145250_at	6	-0.00332226	17	26	21	12	882	3.51247	0.0633694
CG5680-PB	2L	153395_at	9	0.0218521	8	9	4	4	283	4.15194	1
CG5683-PA	3L	142920_at	5	-0.0558043	11	10	2	8	447	3.75839	0.1285
CG5684-PA	3L	142198_at	3	-0.0647702	34	16	8	4	832	4.14663	1
CG5685-PA	3R	143737_at	2	0.0968582	6	13	24	12	705	3.43972	0.0219414
CG5687-PA	3L	152299_at	2	0.0251046	54	25	42	10	816	4.71201	0.15768
CG5692-PA	3R	151697_at	2	-0.0771948	40	16	39	11	659	3.50986	0.506638
CG5695-PC	3R	143639_at	2	0.0370896	53	20	63	10	773	5.01423	0.0641132
CG5701-PA	3L	154298_at	5	0.00488599	13	14	21	6	399	5.50376	0.0472704
CG5709-PA	2R	144051_at	5	0.0629882	6	15	8	6	272	4.08456	0.158748
CG5711-PA	2L	152756_at	2	-0.0277507	18	11	10	3	791	5.08597	0.485232
CG5712-PA	3L	148030_at	2	0.00110586	24	12	36	15	526	3.24144	0.814705
CG5714-PA	3L	152574_at	2	0.0306096	28	11	21	13	558	4.53763	0.455744
CG5719-PA	2R	147420_at	3	-0.111374	9	12	27	6	146	4.71918	0.00670073
CG5723-PB	3L	143472_at	4	-0.0414249	14	29	38	52	546	4.34799	0.343885
CG5726-PA	2R	147419_at	4	-0.147689	9	13	14	12	364	4.90659	0.401298
CG5733-PA	2R	154498_at	2	0.0711974	2	3	28	12	77	2	0.314615
CG5734-PA	2L	141960_at	3	0.112319	10	6	19	5	288	2.92708	0.295057
CG5735-PB	3L	141372_at	2	-0.00817996	27	5	9	10	376	5.02394	.
CG5742-PA	2R	147415_at	2	0.0102656	29	8	20	8	403	5.72953	0.570202
CG5745-PA	3R	155071_at	6	0.000622828	39	11	17	3	357	4.22969	0.742467
CG5746-PA	3R	153846_at	2	-0.022227	24	20	12	4	414	4.9372	0.234079
CG5748-PA	2R	141526_at	5	0.136579	21	16	15	9	661	3.80484	0.791224
CG5753-PA	2R	142592_at	5	0.0392208	42	8	38	17	499	4.16032	0.107599
CG5758-PA	2L	146426_at	2	-0.0705663	27	21	24	4	784	4.15434	0.011029
CG5760-PA	3R	154436_at	2	-0.0389511	35	23	20	6	394	4.24365	0.214167
CG5767-PA	2R	147407_at	3	0.042494	19	8	4	5	879	4.27986	0.234655
CG5771-PA	3R	143843_at	6	0.0179122	28	21	5	1	459	2.939	0.384099
CG5778-PA	3R	150343_at	2	0.0595755	27	12	6	3	603	4.39138	1
CG5789-PA	3R	154494_at	2	-0.00428265	20	11	89	22	542	4.80258	0.0912678
CG5799-PA	2R	143919_at	6	-0.075388	53	12	25	8	731	3.829	0.597546
CG5800-PA	X	145251_at	2	-0.037115	7	13	14	18	265	4.86792	0.574551
CG5803-PA	2L	143157_at	8	-0.0407317	22	25	17	5	590	3.85763	0.0207729
CG5805-PA	3R	152862_at	7	-0.020335	41	16	6	2	708	4.7048	1
CG5807-PA	3R	152460_at	6	0.0108303	12	21	16	10	724	4.30387	0.0694716
[truncated: 983 more rows]

## Sheet: 3'FLANK_MK
CG	ARM	PROBE	NUM	CHG	Npoly	Nfix	Spoly	Sfix	nt	AvgL	FETpval
CG10001-PA	3R	150781_at	4	-0.095256	15	8	9	2	842	5.2791	0.437471
CG10002-PA	3R	143160_at	7	0.0267424	7	1	6	4	956	4.32636	0.313725
CG10009-PA	3R	154790_at	3	0.119307	6	4	6	10	562	3.24021	0.421645
CG10021-PA	2L	153835_at	5	0.0498979	35	8	39	13	779	4.15148	0.620117
CG10023-PA	2R	143927_at	3	0.0723311	15	1	40	17	307	4.03909	0.0968982
CG10033-PA	2L	142251_at	7	0.021242	6	7	26	8	362	3.01105	0.0785988
CG10035-PA	3R	149763_at	5	-0.0471341	19	29	15	3	747	3.6988	0.00206131
CG10037-PA	3L	143409_at	5	0.0319063	8	3	8	6	951	4.91798	0.676619
CG1004-PA	3L	143500_at	4	-0.0382317	45	13	6	2	796	4.90829	1
CG10047-PA	3R	144204_at	4	-0.0778328	19	15	15	2	254	2.72441	0.0281169
CG10060-PA	3L	142678_at	6	0.0814155	22	9	13	4	312	4.61218	0.746976
CG10064-PA	3L	148293_at	3	-0.00229029	24	15	38	7	467	4.58887	0.0247795
CG10067-PA	2R	153531_at	7	0.0133454	15	3	3	5	868	4.64977	0.0600938
CG10076-PA	2L	151520_i_at	7	0.0597098	5	11	19	13	261	3.70498	0.124581
CG10080-PA	2R	141651_at	2	-0.0719424	9	6	54	36	549	4.48452	1
CG10082-PA	2R	151811_at	3	-0.0644784	25	22	27	11	831	4.19495	0.118841
CG10083-PA	3L	148717_at	12	0.0769232	13	2	29	6	704	3.97301	1
CG10084-PA	2L	155118_at	5	0.0174332	4	9	2	17	197	4.03553	0.19374
CG10091-PA	3R	149755_at	3	0.0844444	17	21	6	3	487	5.02464	0.286466
CG10105-PA	2R	154186_at	3	0.0291944	8	7	13	24	855	3.49474	0.349801
CG10108-PA	2R	143714_at	4	-0.00928793	1	6	5	11	519	2.75723	0.621385
CG10116-PA	3L	152096_at	3	0.000572873	24	7	14	4	883	4.3692	1
CG10117-PA	2R	153718_at	5	0.128672	12	5	17	7	847	4.24321	1
CG10118-PB	3L	143559_at	6	0.0332904	23	9	11	4	842	4.52613	1
CG10119-PA	2R	154588_at	5	0.0408119	15	10	31	9	844	4.41469	0.165544
CG10121-PA	3L	152553_at	3	-0.0332056	48	13	13	12	850	3.54471	.
CG10124-PA	3L	148287_at	3	0.0589849	15	7	4	2	859	3.73574	1
CG1014-PA	3L	147980_at	3	-0.133244	17	11	2	3	883	3.82106	0.628463
CG10144-PA	3L	148283_at	2	-0.0627318	22	5	76	19	207	4.16425	1
CG10145-PA	2R	143915_at	6	-0.0390849	7	6	9	3	474	3.86498	0.410984
CG10149-PA	2R	142186_at	3	0.00905657	5	2	19	8	117	4.39316	1
CG10152-PA	3R	152429_at	4	-0.0662144	7	5	15	3	937	4.89328	0.209817
CG10155-PA	2R	141804_at	4	0.0126748	4	4	7	3	885	5.06667	0.630468
CG10158-PA	2L	153669_at	4	0.0833172	33	13	12	5	828	4.95411	1
CG10161-PB	3R	153314_at	4	0	5	7	8	10	112	4.96429	1
CG10165-PA	2L	142886_at	3	0.108388	15	2	7	4	364	5.92308	0.174051
CG10175-PC	3R	150450_at	2	-0.0191282	26	22	11	21	645	3.12558	0.110001
CG1019-PA	3R	143769_at	2	-0.0132622	8	10	10	2	853	4.98476	0.0577272
CG10203-PA	2L	142083_at	3	0.00486622	12	11	3	2	298	5.08725	1
CG10208-PA	3R	143026_at	6	0.164486	21	5	6	1	190	4.25789	1
CG10209-PA	2R	142372_at	2	-0.127	7	6	18	5	552	4.82428	0.15251
CG10211-PA	2L	154981_at	3	-0.0519134	13	10	80	35	884	4.13462	0.232525
CG10212-PA	2R	153548_at	3	-0.0505319	21	6	31	34	309	4.32686	.
CG10217-PA	3R	150468_at	4	-0.0493827	7	3	30	5	196	5	0.349175
CG10226-PA	3L	152606_at	2	0.00666667	18	26	86	26	723	2.44398	5.02338e-05
CG10231-PA	2L	146438_at	2	0.0274194	15	11	29	11	898	4.07016	0.286487
CG10234-PA	2L	152791_at	4	-0.0418995	18	9	4	7	761	4.71222	0.14715
CG10236-PA	3L	154252_at	5	0.00617945	12	15	119	68	140	4.85714	0.0608561
CG10247-PA	2R	142190_at	5	0.358752	30	31	21	12	652	3.72853	0.19984
CG10249-PC	2R	151915_at	3	0.00561798	12	2	65	19	355	4.20563	0.727629
CG10255-PA	2R	151628_at	8	-0.0379581	59	12	44	7	713	4.36325	0.801103
CG10260-PB	X	144414_at	7	0.0412231	10	6	0	5	830	4.50241	.
CG10267-PA	3R	154319_at	3	-0.0206058	24	28	11	6	720	3.45694	0.264709
CG10268-PA	2L	142848_at	2	-0.0778443	5	1	6	7	73	4.28767	0.176987
CG10270-PA	3L	143959_at	3	-0.0550301	20	16	22	10	852	4.85798	0.321802
CG10275-PA	2L	154571_at	5	-0.0217479	20	14	102	25	367	4.71935	0.0132571
CG10277-PA	3R	154034_at	3	0.0189795	11	25	6	14	324	4.8179	1
CG10279-PA	3R	152058_at	4	-0.000568112	4	12	4	6	482	2.60996	0.664489
CG1028-PL	3R	142814_at	2	-0.0871322	17	7	3	5	894	5.11969	0.116059
CG10281-PA	3R	154355_at	2	-0.00431028	20	26	11	21	776	5.33634	0.485054
CG10283-PA	2L	141280_at	7	-0.0317585	39	10	23	2	762	4.15879	0.20386
CG10287-PA	3R	153539_at	2	0.000458223	5	29	3	3	787	5.00889	0.0818835
CG10289-PA	3L	141524_at	5	0.0668645	8	4	13	7	872	4.57683	1
CG10293-PA	3R	143885_at	6	0.0118899	14	11	4	2	811	4.63502	1
CG10295-PA	3R	153976_at	5	-0.0265738	13	21	18	5	805	4.13665	0.00348406
CG1030-PA	3R	143336_at	3	-0.0818633	14	22	4	10	532	3.41729	0.743751
CG10318-PA	2R	154254_at	2	-0.059052	8	3	5	8	101	4.78218	0.122801
CG10321-PA	2R	155120_at	4	0.0170091	34	20	16	20	808	4.22153	0.0898495
CG10325-PB	3R	143052_at	4	-0.0542849	11	11	14	14	891	4.04489	1
CG10327-PB	2R	142245_at	3	0.00315757	22	26	10	11	421	5.48931	1
CG10333-PA	2L	153103_at	3	-0.0682927	6	1	44	17	41	6	0.665612
CG10334-PA	2L	143573_at	3	-0.0042349	17	11	5	6	430	4.35116	0.482356
CG10338-PA	2L	146445_at	2	-0.0686803	8	4	19	8	195	5.92308	1
CG10340-PA	3R	141926_at	3	-0.0661025	3	5	7	4	191	4.13089	0.36985
CG10359-PA	3L	153266_at	3	-0.115181	5	2	20	6	124	6	1
CG10362-PA	X	144908_at	3	0.072312	7	17	5	29	599	3.43573	0.20524
CG10363-PA	2L	146503_at	2	-0.0313046	23	17	41	16	308	2.52922	0.191504
CG10372-PA	2L	152677_at	5	-0.000494902	14	18	14	12	711	4.43038	0.597836
CG10373-PA	2L	152035_at	2	0.0430026	3	3	6	5	160	3.74375	1
CG10377-PA	2L	141218_at	7	0.0337553	7	5	9	10	911	4.52031	0.715987
CG10379-PA	3R	143808_at	3	0.0396412	10	6	101	21	338	5.28107	0.0867965
CG10385-PA	2L	143556_at	5	-0.00669732	13	3	21	24	390	4.77692	.
CG10393-PA	2L	144171_at	2	-0.00501146	33	5	10	2	783	3.85696	0.668335
CG10413-PA	2L	146441_at	2	-0.032228	44	12	44	13	855	4.47719	1
CG10415-PA	3L	152355_at	4	-0.00437112	16	20	12	8	865	4.71792	0.403198
CG10418-PA	3L	148653_at	3	0.144335	24	10	2	4	758	4.58179	0.15908
CG10420-PA	3R	153052_at	2	-0.0318287	24	11	24	7	772	4.03109	0.580716
CG10426-PA	3L	148649_at	2	0.0473283	40	16	39	16	776	4.43686	1
CG10428-PA	2L	154501_at	3	-0.0433333	7	1	15	16	220	2.99545	0.106139
CG10443-PA	2L	155117_at	3	-0.0300707	11	27	35	32	709	5.12694	0.025126
CG10446-PA	2L	152989_at	2	-0.20107	6	8	13	12	186	5.96237	0.741054
CG10447-PA	2L	146509_at	2	0.0070449	3	4	4	5	42	2.7381	1
CG10467-PA	3L	148265_at	3	-0.0911412	3	2	21	9	111	3.99099	0.639943
CG10479-PA	3L	141394_at	2	0.165593	29	5	10	3	893	3.50952	0.666402
CG1048-PA	3R	143421_at	2	-0.00812717	15	23	6	6	833	3.33733	0.738382
CG10480-PA	3L	142683_s_at	2	0.090894	12	16	5	8	863	4.41715	1
CG10483-PA	3L	153022_at	3	-0.047836	19	5	26	6	806	4.66129	1
CG10484-PA	2L	143129_at	4	0.00446744	13	25	10	13	791	4.42099	0.587432
CG10488-PA	3L	143154_at	3	-0.00576634	17	8	13	11	872	4.58716	0.386845
CG1049-PA	3L	155144_at	4	0.0423358	6	5	7	13	594	4.94108	0.449099
CG10497-PA	2R	153619_at	4	-0.079602	1	5	9	3	670	3.32687	0.0429864
CG10501-PA	2L	143066_at	3	-0.0389791	24	26	32	9	544	3.24816	0.00471029
CG10504-PA	3L	154284_at	2	0.035564	12	10	16	13	629	5.531	1
CG10510-PA	3L	152690_at	3	0.0503543	7	4	8	4	442	3.52489	1
CG10514-PA	3R	150576_at	3	-0.0197761	40	29	16	9	714	4.38375	0.641936
CG10521-PA	X	151503_at	6	-0.014428	4	5	11	4	913	4.89376	0.211889
CG10523-PB	3L	141474_at	5	0.13142	40	15	14	2	797	4.86324	0.324629
CG10527-PA	2R	155148_at	2	-0.0747848	22	16	18	4	545	4.35413	0.0881341
CG10539-PA	3L	143848_at	4	0.00893635	7	10	11	5	861	4.86063	0.16632
CG10541-PA	3L	148236_at	2	-0.0185368	7	6	8	3	472	2.63559	0.422533
CG10542-PA	3L	154721_at	6	-0.0406091	21	15	31	16	780	3.38077	0.500884
CG10543-PA	2R	147592_at	3	0.0127436	4	2	28	33	847	4.53955	0.414466
CG10560-PA	3R	142253_at	3	0.0131763	15	17	26	7	293	3.06143	0.0104653
CG10564-PA	3L	151124_s_at	2	-0.109528	24	14	67	15	430	5.05349	0.0385542
CG10571-PA	3L	143855_at	4	-0.0998674	33	9	24	6	610	2.65738	1
CG10573-PA	3L	143918_at	6	-0.0117646	14	3	26	7	819	4.22955	1
CG10576-PA	3L	154529_at	2	0.0432587	11	8	10	6	509	5.16503	1
CG10579-PD	3L	143565_at	3	0.125551	7	6	12	1	961	3.08117	0.0730435
CG10580-PA	3L	143664_at	3	-0.0106061	33	7	9	0	883	3.63986	0.32208
CG1059-PA	3R	141618_at	2	0.0477224	5	25	3	10	534	2.75281	0.680609
CG10590-PA	3L	148229_at	3	-0.0527013	18	27	14	16	768	4.89453	0.637199
CG10593-PA	2L	154431_at	3	0.0327869	26	4	34	8	847	4.46635	0.749756
CG10595-PB	2L	141238_at	3	-0.0470374	12	12	62	27	242	5.78926	0.0915289
CG10596-PC	3L	155091_at	5	0.000610364	17	13	13	6	862	3.88051	0.549798
CG10601-PA	3L	143756_at	5	0.0380982	15	11	10	3	833	4.65786	0.303918
CG10603-PA	2L	142285_at	3	-0.021545	19	14	5	3	461	3.72451	1
CG10604-PB	2L	143136_at	2	-0.0654369	30	13	14	3	775	4.50194	0.518079
CG10605-PA	3L	143856_at	6	-0.0436541	22	19	12	9	708	4.94915	1
CG10619-PA	2L	142284_at	3	-0.0432751	24	8	5	2	220	5.47727	1
CG10622-PA	3L	142078_at	2	0.0149596	11	7	27	7	165	3.79394	0.196614
CG10625-PB	3L	154869_at	3	-0.0750298	4	24	3	5	505	3.20396	0.167457
CG10626-PA	3L	148225_at	2	-0.0922765	48	19	6	7	765	3.57778	0.104995
CG10637-PA	2L	142040_at	2	-0.118441	17	10	31	23	749	4.64352	0.810779
CG10641-PA	2L	141598_at	5	0.125861	18	11	7	6	530	4.83208	0.73773
CG10645-PA	3L	153774_at	4	-0.0515391	50	13	40	10	735	3.9415	1
CG10646-PA	3L	148663_at	2	-0.0433796	6	2	13	3	41	6	1
CG1065-PA	3L	154303_at	2	0.096169	20	26	9	2	773	3.25744	0.0411218
CG10653-PA	2L	153540_at	4	-0.0648781	8	7	16	30	323	5.97833	0.234517
CG10657-PA	3L	154890_at	4	0.00112971	37	26	13	3	650	3.95077	0.146196
CG10664-PA	2L	153344_at	6	-0.000715528	23	20	5	1	701	5.36662	0.219157
CG10686-PA	3L	152168_at	4	-0.0314944	18	19	12	16	839	4.69368	0.80209
CG10688-PA	3L	148668_at	3	0.0405405	4	1	9	5	38	4	1
CG10689-PA	2L	154338_at	2	0.0968869	13	10	35	12	371	4.26146	0.172115
CG10691-PA	2L	152440_at	3	0.0808277	42	20	7	4	622	4.78457	1
CG10698-PA	3L	148654_at	3	0.00970874	13	8	31	2	807	4.18711	0.00877768
CG10699-PB	2L	143224_at	11	-0.0125945	16	6	10	3	141	3.63121	1
CG10704-PA	3L	148659_at	3	-0.0170349	27	13	32	7	851	5.01998	0.19608
CG10706-PC	X	142344_at	12	-0.0545388	5	5	4	9	448	3.40402	0.417284
CG10711-PA	3L	148720_at	2	-0.0130617	6	6	9	2	914	4.24508	0.193027
CG10719-PA	2L	153872_at	8	-0.000564306	5	5	44	14	862	4.60789	0.127812
CG10724-PA	3L	154381_at	4	0.066898	26	8	32	3	732	4.32787	0.110311
CG10733-PA	3L	154544_at	2	0.0699588	18	12	10	6	864	3.13889	1
CG10737-PC	2R	153286_at	8	0.0300096	1	7	19	3	514	2.88716	0.00041774
CG10748-PA	3L	148684_at	2	0.213981	9	7	10	3	801	3.37079	0.433483
CG10763-PA	X	144682_at	2	0.0861331	9	3	15	3	287	3.70732	0.659871
CG10772-PB	3R	154664_at	5	0.0165017	15	4	47	11	901	4.40289	1
CG10777-PB	X	142443_at	2	0.293355	2	5	9	30	907	4.09482	0.66642
CG10778-PA	X	142444_at	2	-0.011221	3	29	2	8	750	4.24	0.577273
CG10795-PA	2R	154395_at	5	-0.013947	35	12	12	0	867	4.26874	0.101198
CG10806-PA	2L	152462_at	5	-0.10653	0	6	30	9	112	4.07143	0.000614483
CG10808-PA	2R	147172_at	2	0.147614	6	4	9	2	83	5.36145	0.361455
CG10809-PA	3L	142905_at	4	-0.123856	32	15	5	4	760	3.97368	0.470267
CG1081-PA	3R	152298_at	3	0.0452996	19	27	2	3	746	4.94906	1
CG1082-PA	3R	142957_at	3	0.196338	0	13	23	5	208	2.32692	4.86263e-07
CG10827-PA	3R	141419_at	3	-0.0113676	15	3	21	3	890	3.04719	1
CG10840-PB	3L	148110_i_at	9	0.000643883	14	12	38	14	824	4.23301	0.126354
CG10844-PA	2R	143650_at	6	0.0370891	9	14	60	86	674	3.52819	1
CG10847-PA	3L	148126_at	5	-0.0554636	8	6	44	26	884	3.50679	0.76656
CG10851-PA	3R	153409_at	4	0.0149158	16	10	4	8	844	5.10782	0.164314
CG1086-PA	3L	152210_at	4	-0.0024018	11	8	10	0	931	5.29968	0.0265175
CG10868-PA	3R	142731_at	2	-0.0715452	5	3	30	13	924	4.68615	0.69411
CG10869-PA	2L	145587_at	3	-0.00768302	10	7	25	5	862	4.35383	0.0872774
CG10874-PA	2L	145623_at	3	0.0609244	19	24	8	4	813	4.48462	0.204683
CG10877-PA	3R	150265_at	3	-0.171661	38	32	20	8	649	3.54391	0.171984
CG10882-PA	2L	141363_at	2	-0.00903047	12	3	50	12	733	2.90587	1
CG10888-PA	3R	151860_at	6	-0.0262668	37	13	14	4	806	3.01613	1
CG10897-PA	2R	152868_at	7	0.0170714	8	9	124	21	778	4.31877	0.000704691
CG10907-PA	3L	148604_at	2	-0.0954634	15	9	41	8	383	4.05222	0.0747046
CG10915-PA	2R	147417_at	3	0.0395349	6	4	12	7	489	4.60532	1
CG10923-PA	3L	143452_at	2	0.26818	5	0	38	13	130	2	0.327997
CG10939-PA	2R	151959_at	2	0.0179684	9	13	13	3	220	4.23636	0.0201871
CG10947-PA	2L	152852_at	2	0.0810155	20	5	20	3	826	3.97821	0.703151
CG10948-PC	3L	148676_at	3	-0.0400325	32	15	36	8	795	3.72956	0.153623
CG10955-PA	2R	152474_at	2	-0.00176335	26	13	23	15	845	4.59645	0.639775
CG10960-PB	3L	153366_at	2	-0.00951781	7	3	25	4	312	4.86538	0.343722
CG10966-PA	X	152920_at	8	0.0569456	6	14	36	17	750	3.216	0.00699659
CG10967-PA	3L	153938_at	4	-0.0318753	7	5	20	4	761	3.01708	0.125598
CG10975-PA	3L	143741_at	4	0.00541997	0	6	24	29	247	4	0.0720279
CG1098-PA	3R	144182_at	2	-0.0745399	8	18	7	12	540	3.01852	0.75418
CG10986-PB	X	142504_s_at	3	0.0183409	10	10	10	14	297	3.63973	0.761929
CG10988-PA	X	142503_at	3	0.172986	4	12	7	17	397	2.78086	1
CG1099-PA	2L	154192_at	3	0.0420521	2	22	5	33	888	3.08333	0.696212
CG10990-PA	X	145031_at	2	0.0437828	12	13	6	10	793	3.91803	0.539556
CG1100-PA	3R	152365_at	2	-0.0195368	11	10	5	20	320	5.35313	.
CG11009-PA	3L	153113_at	3	0.0629554	63	20	18	4	693	4.88023	0.776106
CG11010-PA	3L	152639_at	2	-0.0767946	11	13	21	7	693	3.13853	0.0460426
CG11015-PA	2L	145908_at	7	0.00848896	7	8	2	3	140	4.85714	1
CG11025-PA	2R	151625_at	3	0.554702	28	8	28	5	878	4.46583	0.545502
CG11044-PA	2R	147529_at	2	0.0255701	47	21	15	10	809	4.07046	0.461016
CG11050-PA	2L	154091_at	3	-0.00924679	15	2	8	5	318	4.44025	0.189732
CG11084-PB	2R	151255_at	2	0.111247	16	20	39	13	657	5.03653	0.00672491
CG11094-PA	3R	152170_at	2	-0.22955	1	4	10	10	73	2.9726	0.34058
CG11098-PA	2L	154358_at	2	-0.0385638	4	13	34	20	141	5.77305	0.00568853
CG11099-PA	2R	147530_at	4	0.171147	22	11	17	1	777	2.62162	0.0372811
CG11111-PA	X	152278_at	4	0.0622567	14	13	39	19	843	4.00237	0.229965
CG11121-PA	2R	152642_at	2	0.0315789	7	0	14	5	26	3.76923	0.278185
CG11123-PA	2R	146739_at	2	0.019055	6	7	26	9	133	3.97744	0.0900435
CG11124-PA	2R	146740_at	4	-0.0320285	4	6	10	4	135	5.92593	0.211233
CG11130-PA	X	141535_at	2	0.000667969	31	30	9	10	691	3.51809	1
CG11134-PA	X	145029_at	3	-0.00740741	11	23	5	4	596	2.9849	0.256532
CG11140-PF	2R	152970_at	3	-0.00253555	4	6	10	4	162	2	0.211233
CG11147-PA	2L	145844_at	2	0.00585847	36	12	43	8	652	3.97853	0.318784
CG11160-PA	X	144841_at	4	0.000928459	20	13	17	6	809	3.2707	0.39358
CG11166-PA	2R	146736_at	2	0.0873786	9	5	19	3	899	4.1535	0.216874
CG11172-PA	X	153719_at	2	0.0190058	8	12	30	21	848	4.41863	0.190491
CG11176-PA	X	153477_at	3	-0.145038	6	4	2	4	305	5.11475	0.608392
CG11182-PA	2R	144052_at	3	-0.0295454	54	11	5	3	686	5.22741	0.174699
CG11198-PA	2R	152407_at	4	0.0292445	6	8	148	29	183	5.82514	0.00122319
CG11199-PA	2L	154634_at	4	-0.042001	5	4	47	11	908	2.67291	0.104778
CG11255-PA	3L	152613_at	3	-0.0211941	3	5	6	4	415	5.84096	0.637186
CG11259-PA	3L	155134_at	3	-0.0169279	5	17	11	22	171	3.73099	0.546757
CG11266-PA	2L	154743_at	2	-0.0351317	8	1	13	10	930	4.2	0.114786
CG11276-PA	3L	143649_at	4	-0.00463682	25	19	6	5	788	4.4264	1
CG11279-PA	3L	148695_at	5	-0.0293909	10	12	5	0	759	3.70224	0.0470085
CG11280-PA	3L	152335_at	4	-0.0605964	11	6	38	7	945	4.24021	0.158343
CG11282-PA	3L	143972_at	3	0.106904	14	6	27	14	904	3.71571	0.780987
CG1129-PA	3R	153400_at	3	0.0178412	5	25	4	10	142	4	0.433806
CG11290-PA	2R	152796_at	5	0.043898	3	11	77	32	642	2.08411	0.000543087
CG11291-PA	2R	147667_at	2	0.0948888	5	16	14	9	680	4.64412	0.0172784
CG11295-PA	2R	154043_at	3	-0.0535301	3	4	20	21	70	4.85714	1
CG11299-PA	2R	154871_at	3	0.150411	24	14	12	3	856	5.07593	0.333166
CG1130-PA	3L	152002_at	7	-0.155231	7	3	12	6	937	5.92636	1
CG11305-PA	3R	154649_at	3	0.00382417	2	3	14	13	701	2.93581	1
CG11312-PA	2R	143675_at	6	0.0307494	17	14	27	8	639	2.65571	0.0700987
CG11317-PA	3R	151843_at	2	-0.0384731	19	10	3	2	878	5.2836	1
CG11324-PB	2L	153512_at	7	-0.0824524	11	11	9	5	954	4.48532	0.500672
CG11325-PC	2L	152836_at	2	0.0759169	30	8	18	2	793	3.43001	0.46794
CG11331-PA	2L	154259_at	3	0.0434693	16	12	8	6	738	4.06911	1
CG1135-PA	3L	151816_at	3	-0.0200803	16	12	23	11	835	3.33653	0.437523
CG11353-PA	3L	152765_at	3	-0.174691	3	5	41	8	46	3.04348	0.0113441
CG11357-PA	3L	151577_at	2	0.15971	18	15	8	5	214	3.48598	0.749462
CG1136-PA	3L	153059_at	2	0.0206422	9	3	18	3	186	3.61828	0.643354
CG11376-PA	2L	153716_at	2	-0.0207366	0	6	11	44	180	2.21111	0.580257
CG11378-PA	X	144369_at	2	0.0894391	3	21	2	8	673	4.2214	0.618121
CG11388-PA	2R	152887_at	3	-0.00646874	16	12	3	4	208	5.51923	0.677217
CG1139-PA	3L	148019_at	2	-0.00520322	40	19	14	8	766	4.39556	0.793349
CG11405-PA	X	144236_at	2	0.101574	5	11	2	7	771	5.05318	1
CG11412-PC	X	155115_at	2	-0.0833997	6	13	0	6	374	4.26203	0.277764
CG11426-PA	3L	149233_at	3	0.299761	16	24	4	7	685	5.24234	1
CG11447-PA	3R	150221_at	2	-0.123752	2	4	7	5	91	5.26374	0.61991
CG11456-PA	3L	149151_at	3	-0.0500847	5	0	14	5	168	4.52381	0.544043
CG1147-PA	3R	149374_at	3	-0.0514428	13	29	7	6	688	5.35901	0.188996
CG11474-PA	2R	153489_at	3	0.0187993	5	7	13	7	196	5.11224	0.276943
CG1148-PA	3R	149376_at	3	-0.119823	9	53	0	7	703	4.42817	0.582375
CG11486-PG	3L	153822_at	5	0.0747076	7	6	19	6	925	3.45946	0.270066
CG11490-PA	2L	154389_at	2	-0.0823857	7	24	6	17	880	5.13636	1
CG11491-PA	X	141430_at	3	-0.0457601	3	7	2	7	589	3.52462	1
CG11494-PA	3L	154831_at	3	0.0192486	4	7	8	23	828	4.78623	0.699188
CG1150-PA	3R	149377_at	2	0.0590614	5	4	5	4	518	4.21236	1
CG11502-PB	3R	149748_at	4	-0.0121513	18	9	12	1	808	4.87995	0.123837
CG11504-PA	3R	154365_at	5	-0.00781426	30	11	5	4	696	5.25431	0.423408
CG11505-PB	3L	148096_at	4	-0.0375577	4	10	8	28	889	3.95163	0.717724
CG1151-PA	3R	144185_at	6	-0.0714286	2	16	5	4	836	4.75718	0.0234519
CG1152-PA	3R	143178_at	2	0.223395	16	5	30	9	439	5.4738	1
CG11522-PB	3R	150949_at	6	-0.0253906	2	4	3	2	132	3.88636	0.5671
CG11525-PA	3R	155157_at	9	-0.0183012	16	8	8	3	897	4.74025	1
CG11527-PA	2L	143682_at	2	-0.136986	31	9	81	45	585	5.25812	0.174412
CG11537-PA	3L	154898_at	3	0.00455583	11	19	13	6	901	5.38846	0.0420781
CG1154-PA	3R	149385_at	2	-0.0476604	20	20	3	3	760	5.21842	1
CG11546-PA	2R	152855_at	3	0.0682436	19	13	10	5	796	3.72236	0.752642
CG11556-PA	X	144825_at	5	-0.0228834	7	15	11	14	734	4.45232	0.548779
CG11567-PA	2L	141208_at	9	0.0341106	31	8	40	12	246	2.92276	0.804099
CG11576-PA	3R	142134_at	3	-0.0114603	3	26	6	10	176	4.97727	0.0499971
CG11607-PA	2L	143187_at	2	-0.0624462	30	7	30	3	631	5.32805	0.315023
CG11614-PA	3L	149028_at	6	-0.0427754	28	5	21	5	534	4.81835	0.736454
CG11621-PA	3L	151675_s_at	6	-0.0100058	10	6	88	25	181	4.55801	0.212419
CG11622-PA	3R	144109_at	2	-0.018018	5	10	13	9	478	5.159	0.183672
CG1163-PA	3R	143745_at	2	-0.0592731	11	6	2	4	175	3.74286	0.341288
CG11648-PB	3R	143053_at	10	0.0235681	35	11	17	2	772	4.74093	0.314639
CG11648-PC	3R	150037_at	4	-0.0218213	35	11	13	0	772	4.74093	0.100219
CG11654-PA	X	153144_at	5	-0.0114351	16	21	19	6	661	4.87292	0.0180717
CG11655-PA	X	145119_at	2	0.134711	9	6	17	9	206	4.99515	0.748533
CG11658-PA	3L	148597_at	6	0.0184244	8	6	8	7	727	4.23796	1
CG11661-PF	3L	141810_at	3	0.0137182	21	4	41	5	893	4.88802	0.710722
CG11676-PA	3R	149601_at	3	-0.0165168	8	7	6	3	883	3.62174	0.678456
CG11699-PA	X	144883_at	3	-0.13336	1	8	11	4	147	2.55102	0.00942253
CG11709-PA	X	144882_at	2	0.0461819	9	14	4	1	554	3.787	0.152778
CG11711-PA	3L	148582_r_at	11	0.0648729	4	6	5	2	124	5.91129	0.334842
CG11719-PA	3R	152226_at	3	0.00835463	2	6	9	7	197	3.86802	0.210796
CG1172-PA	3R	149327_at	3	0.0785353	4	3	2	8	348	4.99713	0.161765
CG11727-PA	X	144875_at	7	0.0135035	5	12	20	8	887	3.3044	0.0122493
CG11759-PA	X	144863_at	3	-0.0207726	14	8	44	13	494	3.91903	0.261097
CG11761-PA	2R	146953_at	3	-0.00528368	16	10	11	2	737	4.98507	0.269398
CG11765-PA	2R	146946_s_at	4	0.0432972	13	9	4	1	216	4.33333	0.620959
CG11770-PA	2R	155031_at	5	-0.0825551	9	14	15	11	823	3.93196	0.256254
CG11771-PA	3R	141475_at	2	-0.0801379	5	4	10	5	446	4.90359	0.678456
CG11779-PA	3R	142456_at	3	0.0673267	27	13	11	14	544	5.19485	0.0747403
CG11783-PA	3R	152580_at	9	-0.0350989	4	6	16	16	319	2.84953	0.722529
CG1179-PA	3L	143464_f_at	3	-0.00317371	15	10	2	4	837	2.73716	0.36967
CG11790-PA	3R	142237_at	3	0.0298273	15	7	5	3	883	4.20612	1
CG11793-PA	3L	143358_at	2	0.0412607	6	3	4	2	280	3.95	1
CG11798-PA	2R	154213_at	6	-0.0158236	33	28	19	8	701	3.81598	0.167763
CG11799-PA	3L	142594_at	7	0.00354312	47	28	7	3	507	5.21302	0.740297
CG11802-PA	X	154533_at	6	0.0400978	6	10	8	6	750	4.48267	0.464247
CG11836-PA	3R	154345_at	3	-0.222518	2	3	4	4	145	2.71034	1
CG11840-PA	2L	141698_at	2	-0.0272347	8	11	5	9	362	4.52486	1
CG11841-PA	3R	152347_at	6	-0.0800321	5	2	2	5	170	4.30588	0.286131
CG11848-PA	3R	151569_at	3	0.0722324	38	10	29	4	667	4.76462	0.379953
CG11849-PA	3R	154929_at	2	-0.0389089	21	6	25	9	243	4.83951	0.771431
CG11853-PA	3R	152019_at	2	0.00350721	12	10	7	4	479	4.99374	0.719339
CG11856-PA	3R	155002_at	2	0.0490904	13	10	33	68	539	4.43228	0.0538568
CG11857-PA	3R	150569_at	5	0.0262186	15	12	3	5	395	4.02025	0.443017
CG11861-PA	2L	153701_at	8	0.0305696	25	10	8	12	809	3.84796	.
CG11866-PA	2R	153179_at	3	-0.0667976	4	4	11	7	126	4.54762	0.682838
CG11870-PA	3R	142491_at	2	0.0281851	4	8	44	12	927	5.07983	0.00379467
CG11874-PA	3R	150805_at	2	-0.0866349	5	7	21	16	876	2.18265	0.5082
CG11876-PA	3R	152185_at	3	-0.00469804	13	1	9	10	208	4.26923	.
CG11888-PA	3R	154111_at	3	-0.0329941	14	24	24	22	727	3.18569	0.190236
CG11896-PA	3R	150056_at	2	-0.0126135	23	4	15	8	837	4.42413	0.182758
CG11897-PA	3R	153894_at	6	0.0702677	17	8	28	30	681	5.77827	0.149114
CG11902-PA	3R	144241_at	2	0.0723539	7	4	23	18	271	2.95572	0.741134
CG11910-PA	3R	152561_at	3	-0.0316742	11	2	22	4	596	4.2047	1
CG11915-PA	3L	152688_at	4	-0.0759298	33	7	30	6	835	3.75808	1
CG11920-PA	3R	153152_at	5	-0.0609529	16	12	11	2	747	3.74565	0.155868
CG11924-PD	2L	143101_at	3	-0.0632999	6	3	5	3	894	5.38143	1
CG11949-PA	2R	143627_at	5	0.00458207	28	14	49	25	728	4.61813	1
CG11956-PA	3R	154723_at	4	-0.0548399	48	26	41	7	725	4.86621	0.013203
CG11975-PA	3R	154608_at	5	0.0123382	9	11	13	3	397	3.70781	0.0407209
CG11979-PA	2R	146974_at	3	0.0127422	28	16	13	1	314	4.38854	0.0457868
CG11982-PA	3R	141228_at	3	-0.0304201	21	10	5	8	383	4.73107	0.0981636
CG11984-PA	3R	153500_at	3	0.0676507	20	4	9	4	215	4.25581	0.413214
CG11988-PA	3R	142913_at	5	0.00342664	35	8	21	12	500	2.718	0.115166
CG11989-PA	3L	153956_at	7	0.0327869	31	15	7	3	771	5.18029	1
CG12001-PA	3R	149287_at	2	0.126403	11	10	3	15	248	2.93145	.
CG12002-PA	3L	152747_at	5	0.0710145	1	4	58	26	71	3.22535	0.0423874
CG12004-PA	3L	151742_at	4	0.00172412	17	6	12	1	831	4.09868	0.382205
CG12008-PC	3L	141351_at	2	0.0285648	22	22	147	73	378	3.48413	0.0395501
CG12014-PA	3L	148109_at	2	0.0709357	22	9	22	9	856	5.05491	1
CG12022-PA	3L	152733_at	3	-0.020061	1	4	6	5	72	2.45833	0.307692
CG12023-PA	3L	148005_at	5	-0.130679	20	21	3	4	852	3.92371	1
CG12024-PA	3L	152206_at	4	0.0341997	15	9	4	6	892	5.02242	0.276428
CG12026-PA	3L	141428_at	2	-0.0303963	34	11	11	4	889	4.17435	1
CG12030-PA	3L	154410_at	4	0.0866815	13	5	8	3	696	3.96839	1
CG12034-PA	3L	154300_at	2	-0.0605779	4	8	3	8	192	4.81771	1
CG12045-PA	3R	150913_at	7	0.028636	44	8	7	2	882	5.45238	0.632815
CG12052-PB	2R	142615_at	2	-0.114421	7	2	22	4	881	3.74688	0.635267
CG12052-PG	2R	143561_at	2	0.0833333	7	1	10	6	544	3.86029	0.352148
CG12052-PP	2R	142485_at	2	0.00252618	6	6	6	6	883	4.27067	1
CG12052-PW	2R	151501_at	3	0.023969	9	1	8	6	329	5.70213	0.171781
CG12054-PA	3R	141220_at	5	-0.0706782	6	8	12	8	867	4.22837	0.486715
CG12063-PA	3R	151691_at	5	-0.0266177	12	10	5	0	860	4.30814	0.123994
CG12065-PA	X	152627_at	3	0.0910125	8	8	10	8	482	2.94606	1
CG12071-PB	3R	150916_at	7	0.0444049	28	13	12	7	722	3.24515	0.771906
CG12073-PA	3R	153520_at	5	-0.0606536	5	2	15	7	915	4.84372	1
CG12076-PA	3L	151824_at	5	-0.0982193	16	14	14	6	767	3.89961	0.377148
CG12079-PA	3L	154334_at	3	-0.00131828	9	20	5	6	814	3.78378	0.469191
CG12084-PA	3L	153456_at	3	0.116894	7	2	16	6	291	3.44674	1
CG12085-PA	3L	153390_at	3	-0.0351352	40	9	13	5	851	5.03525	0.5001
CG12086-PA	3L	147982_at	6	-0.00254796	13	32	16	13	543	4.31308	0.0299297
CG12091-PA	3L	147984_at	4	-0.0665813	32	11	6	0	626	5.34824	0.314837
CG12101-PA	X	141664_at	2	0.0075279	7	3	22	2	477	4.0608	0.138046
CG12111-PA	X	142155_at	4	-0.00771583	7	12	4	4	862	5.47332	0.675362
CG12121-PA	X	144742_at	5	-0.0627722	5	4	18	17	120	4.74167	1
CG12125-PA	X	153237_at	4	0.0360944	2	4	8	13	88	3.78409	1
CG12131-PA	2R	152461_at	5	-0.0239897	4	17	1	5	229	5.23581	1
CG12132-PA	X	154452_at	4	-0.0539891	2	9	10	50	317	4.59937	1
CG12139-PB	X	152473_at	3	-0.253919	4	5	85	67	879	3.73265	0.515035
CG12140-PA	2R	146911_at	4	-0.0392157	6	0	21	9	916	4.75873	0.30261
CG12141-PB	X	154164_at	2	0.0585982	7	19	6	18	263	4.38023	1
CG12142-PA	2R	153224_at	3	0.0598911	7	1	10	4	372	3.66935	0.612972
CG12143-PA	2R	151813_at	2	-0.00594899	7	7	7	1	204	2.95098	0.16732
CG12156-PA	X	144653_at	4	0.0887909	25	22	9	5	773	3.68564	0.54907
CG12157-PA	X	144654_at	2	0.165975	13	22	6	4	806	4.34615	0.28071
CG12164-PA	2R	141384_at	2	0.0761871	22	6	8	2	893	5.3673	1
CG12172-PA	2R	141404_at	4	0.0291808	23	16	27	4	774	5.07752	0.0155213
CG12191-PA	3L	152668_at	3	0.0402349	7	6	16	3	205	4.46829	0.108966
CG12209-PA	2R	146929_at	2	-0.0666667	16	12	5	6	379	4.93404	0.722602
CG1221-PA	3L	144176_at	5	0.0583152	14	23	5	5	723	5.24343	0.496418
CG12212-PA	X	152338_at	3	0.124132	7	10	23	30	679	3.44919	1
CG12214-PA	2R	142298_at	2	0.0206142	42	27	7	7	710	5.3	0.554523
CG12233-PB	X	145370_at	2	0.0304466	1	8	8	1	676	3.81065	0.0033731
CG12235-PA	X	154658_at	2	0.227321	6	8	9	13	311	3.71704	1
CG12237-PA	X	145384_at	4	-0.0356355	10	27	3	7	428	4.31542	1
CG12238-PA	X	153702_at	3	0.124706	7	7	28	32	801	4.22097	1
CG12239-PA	X	152575_at	2	-0.010577	10	8	17	7	778	3.94602	0.346503
CG12244-PA	X	141616_at	3	-0.026282	14	12	2	7	400	4.125	0.135403
CG12249-PA	3R	142533_at	3	-0.00861742	32	10	41	13	895	5.33855	1
CG1225-PA	3L	142517_at	3	-0.107563	8	12	20	21	904	4.90708	0.590898
CG12250-PB	3R	150595_at	4	0.0702565	6	11	3	3	224	3.95982	0.643021
CG12253-PA	2L	154625_at	2	-0.0454546	2	21	5	9	846	4.59693	0.0800511
CG12254-PA	3R	153606_at	3	-0.0454544	0	12	27	24	111	2.06306	0.00065148
CG12262-PA	3L	154110_at	4	-0.00774016	3	6	6	6	346	3.3815	0.660491
CG12263-PA	2R	141723_at	3	0.00469618	6	6	33	19	668	2.83832	0.514202
CG12267-PA	3R	154308_at	3	-0.0217734	10	3	42	9	193	4.49223	0.69653
CG12268-PA	3R	150474_at	4	0.0658915	44	15	27	3	470	5.49787	0.101758
CG12269-PA	3R	142866_at	3	0.0230089	14	4	7	2	907	4.89746	1
CG1228-PA	3L	153778_at	6	-0.007927	9	14	19	9	396	2.50505	0.0517107
CG12286-PA	3R	142293_at	3	0.0494646	13	13	26	11	548	5.85219	0.121059
CG12287-PB	2L	146294_at	7	-0.0453211	24	12	36	5	809	3.822	0.0308396
CG12290-PA	3R	152436_at	2	0.0253586	11	5	29	8	930	4.55806	0.499069
CG12295-PB	2R	141545_at	5	0.0233052	3	9	34	5	530	3.90566	0.00010227
CG12296-PA	3L	143712_at	6	-0.0441121	47	15	33	3	852	4.40728	0.060992
CG12316-PA	3L	152876_at	2	-0.131471	4	5	29	24	167	5.05988	0.722133
CG12333-PA	3R	152706_at	2	0.0330788	8	3	22	6	158	3.96835	0.692697
CG12345-PA	3R	151604_s_at	3	0.214854	11	3	29	6	389	4.98972	0.702144
CG12348-PB	X	145271_at	7	-0.0478076	5	5	5	3	896	2.89286	0.664061
CG12348-PE	X	142150_at	8	0.00966546	9	10	5	3	830	3.52169	0.677617
CG12374-PA	2R	147118_at	4	0.0489426	21	21	10	5	813	5.27306	0.368085
CG12391-PA	2R	154931_at	2	-0.0158997	11	12	10	8	482	4.66598	0.755738
CG12399-PA	2L	143670_at	4	0.0238195	13	32	11	8	576	3.31424	0.0467821
CG12403-PA	2L	141906_at	8	-0.00769231	14	2	27	19	186	4.16667	0.0633857
CG12404-PA	2L	142381_at	5	0.0619335	23	3	10	7	766	4.03133	.
CG12424-PA	2R	151623_at	3	0.0928472	41	27	28	3	846	4.2104	0.002225
CG1244-PA	3L	154100_at	4	0.0189874	9	4	20	36	413	4.30266	.
CG12478-PA	3L	148723_at	12	-0.0351438	4	6	3	4	945	2.99894	1
CG12489-PA	2R	147683_at	10	0.0240283	9	2	19	3	550	3.91091	1
CG12506-PA	2L	145545_s_at	4	0.0122945	26	20	4	2	836	5.52632	1
CG12532-PA	X	141580_at	3	0.0663807	11	8	23	14	486	2.93621	0.779778
CG1259-PB	3L	148157_at	4	0.0145223	12	3	2	5	148	4.13514	0.0523501
CG12598-PA	X	141675_at	2	0.0544303	2	19	3	15	885	4.41017	0.64657
CG1263-PA	3L	144032_at	5	-0.0140589	30	7	9	3	251	4.71315	0.689926
CG1264-PA	3R	143230_at	3	-0.0620347	32	23	21	4	695	4.64748	0.0397878
CG12664-PB	X	144730_at	3	-0.0243492	3	8	5	3	863	2.19119	0.180916
CG12676-PA	2L	151631_at	9	0.140897	13	11	41	28	894	3.86689	0.810629
CG12734-PA	3L	148086_at	5	0.0635274	4	28	14	41	883	4.14043	0.179494
CG12737-PA	X	141584_at	3	-0.0459168	13	8	34	27	700	4.13857	0.798734
CG1274-PA	3L	152962_at	2	-0.0249456	6	3	6	7	582	4.84021	0.414861
CG12749-PA	3R	152021_at	2	-0.0841318	8	12	10	6	571	3.68126	0.31453
CG12753-PA	3R	150014_at	3	-0.0402584	2	21	37	28	248	3.20565	5.38919e-05
CG12756-PA	3L	148231_at	4	-0.108198	1	12	4	4	114	2	0.0474716
CG12770-PA	2R	151970_at	2	-0.244579	21	6	3	2	722	3.90166	0.577864
CG12787-PC	2L	151864_at	5	0.0115316	35	14	29	10	679	4.40353	0.813191
CG12812-PA	3R	149609_at	2	-0.0301694	0	5	19	4	175	4.98857	0.00128205
CG12839-PA	2R	146715_at	2	-0.0927651	18	14	5	2	588	4.02891	0.677601
CG12847-PA	2R	146707_at	3	0.158399	13	19	3	6	251	2	1
CG12858-PA	2R	147219_at	3	0.0420168	13	5	29	13	852	5.06103	1
CG12861-PA	2R	147214_at	2	0.0684911	23	16	0	5	878	5.20957	.
CG12863-PA	2R	147211_at	2	-0.0615855	6	3	19	10	437	5.62014	1
CG12870-PA	3R	150765_at	4	0.116075	11	5	7	2	915	3.5082	1
CG12880-PA	3R	154473_at	2	-0.108342	11	14	4	4	837	4.55556	1
CG12885-PA	3R	150736_at	6	-0.0315293	34	15	9	7	809	5.4487	0.372369
CG12918-PA	2R	152301_at	2	-0.0198676	19	19	2	4	794	4.04156	0.666325
CG12919-PA	2R	146921_at	2	-0.0408653	19	15	8	7	712	4.82865	1
CG12950-PA	3R	152620_at	3	-0.0235294	34	16	24	12	814	3.69287	1
CG1299-PA	3L	148146_at	2	-0.0145846	24	6	10	14	861	3.73055	.
CG12991-PA	X	145249_at	4	0.0163529	20	26	10	6	882	4.23016	0.249564
CG13003-PA	X	145219_at	2	0.117783	11	8	38	14	783	3.32822	0.254323
CG13004-PA	X	145218_at	2	0.0519046	9	5	2	5	705	4.85957	0.182663
CG13024-PA	3L	148916_at	2	-0.0249299	4	4	3	5	159	4	1
CG13025-PA	3L	148914_at	2	0.029757	2	3	31	9	144	4.44444	0.109094
CG13032-PA	3L	148908_at	2	0.081963	7	10	29	11	860	4.15465	0.0364231
CG13057-PA	3L	152610_at	2	0.0283064	18	10	16	5	570	3.43333	0.53274
CG13077-PA	2L	146507_at	2	-0.114999	25	13	11	8	712	4.5309	0.574655
CG13095-PA	2L	152369_at	2	0.0162104	13	20	14	4	840	3.20357	0.0176394
CG13102-PA	2L	146061_at	3	0.0303103	16	18	5	4	832	4.38221	0.720513
CG13109-PA	2L	146074_at	6	-0.0451953	6	5	45	30	871	3.23307	0.752212
CG13110-PA	2L	146081_at	3	0.101657	20	6	2	3	861	4.20906	0.131257
CG13116-PA	2L	146099_at	2	0.310387	41	13	11	1	763	4.75491	0.435532
CG13124-PA	2L	152053_at	4	-0.00513703	4	5	16	5	259	2.63707	0.115467
CG13126-PA	2L	146113_at	3	0.142433	33	13	34	9	798	4.84837	0.468913
CG13168-PC	2R	147072_at	2	0.147471	16	11	16	2	849	4.41107	0.0454854
CG1318-PA	3L	153410_at	2	0.0173055	4	2	33	11	263	2.98099	0.643398
CG13189-PA	2R	154474_at	4	-0.0137558	18	14	19	7	776	4.37113	0.272442
CG13203-PA	2R	147020_at	3	-0.0458042	24	11	28	3	332	5.05422	0.0381996
CG13213-PA	2R	141454_at	6	-0.0175786	3	3	20	11	164	5.65244	0.653385
CG1322-PB	3R	141676_at	2	-0.131302	24	12	18	11	816	4.18015	0.796163
CG13220-PA	2R	147006_at	3	-0.0123704	12	4	7	3	821	5.3922	1
CG13225-PA	2R	144128_at	3	0.0013935	6	15	17	3	110	2	0.000432977
CG13240-PA	2L	144219_at	4	0.0102556	55	26	4	1	576	4.03299	1
CG13252-PA	3L	151587_at	2	0.00505839	12	7	0	6	799	3.65081	.
CG13279-PA	2L	151932_at	3	0.00756144	9	5	17	8	717	5.02929	1
CG13284-PB	2L	146386_at	2	-0.140372	19	16	20	3	600	2.975	0.0111856
CG13316-PA	X	144450_at	2	-0.0177972	3	6	6	6	820	3.30244	0.660491
CG13322-PA	2R	147123_at	6	0.0840926	14	5	6	2	421	4.38005	1
CG13335-PA	2R	147160_at	2	0.308799	53	10	28	7	828	4.62802	0.591893
CG13343-PA	2R	141247_at	2	0.10932	10	5	25	3	105	4.54286	0.103611
CG13344-PA	2R	151573_at	6	0.0348007	11	2	12	3	884	3.95814	1
CG13345-PA	2R	147175_at	3	-0.0495936	8	6	40	10	305	3.88197	0.0945678
CG13349-PA	2R	147178_at	2	-0.180816	17	7	14	5	845	3.63669	1
CG13387-PA	2L	142123_at	7	0.0187197	7	3	21	14	157	4.33758	0.718938
CG13391-PA	2L	141462_at	2	0.0840336	2	3	43	14	201	5.80597	0.12154
CG13398-PA	2L	146033_at	3	0.0264961	18	16	17	6	548	4.53102	0.166026
CG1342-PA	3R	141338_at	2	-0.156706	7	4	22	9	952	5.45903	0.713226
CG13422-PA	2R	147546_at	2	-0.0843537	41	34	3	2	689	4.13062	1
CG13425-PC	2R	155123_at	3	0.058947	6	3	22	6	485	4.4866	0.657362
CG13442-PA	2R	147572_at	2	0.0380141	8	5	13	3	867	5.25144	0.405764
CG13449-PA	3L	148813_at	2	-0.0582807	21	5	34	5	239	5.1046	0.504135
CG1345-PA	3R	152464_at	5	-0.0433768	26	21	20	9	825	5.25697	0.334326
CG13466-PA	3L	148771_at	3	-0.0239881	33	24	30	11	599	2.51586	0.138839
CG13472-PA	3L	148768_at	3	0.128599	14	14	16	13	841	5.18549	0.793038
CG13475-PA	3L	148755_at	7	-0.0779858	32	8	22	2	872	3.53784	0.296977
CG13503-PE	2R	152980_at	4	0.041954	22	16	27	8	852	5.89085	0.0891188
CG13521-PB	2R	143562_at	4	-0.001259	26	7	54	19	790	3.61013	0.636093
CG13532-PA	2R	147723_at	3	-0.108213	11	12	5	0	459	3.23312	0.0525031
CG1354-PA	X	144766_at	3	0.00809268	12	23	7	8	642	4.16511	0.527858
CG13594-PA	2R	147877_at	7	-0.063846	24	8	4	2	845	5.12308	0.644001
CG13598-PB	3R	143881_at	3	-0.043115	31	17	30	12	639	2.94679	0.50786
CG13604-PA	3R	152223_at	6	0.108652	7	7	44	14	558	5.11828	0.0977416
CG13618-PA	3R	150514_at	5	0.129657	11	11	4	1	290	2.25172	0.34188
CG13624-PA	3R	141772_at	6	0.0383919	10	10	28	7	944	3.77013	0.0331596
CG13626-PA	3R	154785_at	6	-0.0241709	6	6	16	6	571	3.89142	0.265457
CG13627-PA	3R	150519_at	2	-0.020758	11	2	24	4	167	3.98204	1
CG13645-PA	3R	150540_at	3	-0.0297742	5	5	23	4	207	2.35266	0.0408364
CG13651-PA	3R	150554_at	2	-0.0476743	53	17	10	5	748	3.89305	0.521039
CG13678-PA	3L	148383_r_at	3	-0.0249077	19	9	5	0	732	4.5123	0.290044
CG1368-PA	X	153732_at	3	-0.115904	28	23	19	2	721	3.72677	0.00556833
CG13695-PB	3L	148988_at	2	0.130682	46	18	7	1	825	4.3697	0.672009
CG13772-PA	2L	145930_at	2	-0.123088	5	8	63	12	176	4.96023	0.00121566
CG13777-PB	2L	154643_at	5	0.0601491	16	4	26	13	876	4.84361	0.369822
CG13784-PA	2L	152508_at	2	-0.00164504	20	13	26	4	843	4.72242	0.0249761
CG1381-PA	2R	141230_at	2	0.0305344	9	1	11	5	337	3.92878	0.352387
CG13868-PA	2R	141541_at	4	0.0136841	20	18	6	5	804	4.37811	1
CG13870-PA	2R	147541_at	2	0.0321483	24	11	22	7	794	3.93325	0.584894
CG13887-PB	3L	141434_at	4	-0.0287325	14	11	4	2	207	3.11111	1
CG1389-PA	2R	143381_at	3	-0.0677635	9	15	39	18	871	3.67049	0.0134547
CG13893-PA	3L	147934_at	2	0.066423	18	8	7	12	449	3.97996	.
CG13897-PA	3L	147938_at	3	0.0199336	8	29	4	8	642	4.47508	0.454189
CG13907-PA	3L	147949_at	4	0.000229796	24	16	31	26	722	4.41828	0.678447
CG13917-PA	3L	152640_at	4	-0.0391493	4	3	67	27	897	5.01895	0.420904
CG13927-PA	3L	142275_at	2	-0.0866846	6	1	23	15	179	5.99441	0.392874
CG13928-PA	3L	147991_at	6	0.0400569	6	1	9	4	94	4.80851	0.612616
CG13929-PB	3L	154782_at	3	0.0398427	11	6	13	2	906	5.01104	0.229317
CG1395-PA	3R	141264_at	4	-0.100223	28	16	14	4	756	4.62831	0.374779
CG13956-PA	X	145175_at	3	0.0950983	6	6	16	13	426	2.75352	1
CG13983-PA	2L	145882_at	4	-0.0491803	3	4	6	11	886	3.20993	1
CG1401-PA	3R	150803_at	4	-0.0289175	6	9	12	18	511	3.62427	1
CG14023-PA	2L	145817_at	2	-0.00446965	8	7	60	30	879	4.90216	0.384568
CG14040-PA	2L	145806_at	3	0.049526	1	4	4	12	66	2.75758	1
CG14066-PC	3R	153228_at	4	-0.0571487	32	8	11	12	795	4.42767	.
CG14073-PB	3L	149012_at	6	0.0323265	25	8	77	26	804	3.56592	1
CG14122-PA	3L	148657_at	2	0.0352982	13	4	56	7	192	2.76562	0.234079
CG14147-PA	3L	148541_at	2	-0.0643927	14	8	9	1	855	4.73099	0.210013
CG14151-PA	3L	148525_at	3	0.0452979	15	33	3	4	824	4.90534	0.67135
CG14186-PA	3L	149089_at	4	0.187001	55	32	11	10	618	3.9466	0.455553
CG14194-PA	X	145354_at	2	0.0481283	15	19	5	6	774	4.76873	1
CG14217-PD	X	153995_at	7	-0.0278764	9	9	11	5	846	4.38416	0.315075
CG14220-PA	X	145379_at	5	0.0136659	59	14	5	4	564	4.4344	0.101058
CG14222-PA	X	142788_at	3	0.0214007	13	12	2	3	203	4.53695	1
CG14224-PA	X	142855_at	2	-0.0253772	3	10	4	8	436	4.04128	0.672769
CG14232-PA	X	154705_at	2	0.0758725	8	4	8	7	159	5.49057	0.695966
CG14240-PA	3R	150664_at	2	-0.0862139	13	7	10	3	379	4.56201	0.700593
CG14271-PB	X	144445_at	4	-0.0556745	6	24	4	11	698	3.56017	0.709644
CG14283-PA	3R	150179_at	4	-0.115403	17	7	11	1	830	5.10964	0.223601
CG1429-PD	2R	153628_at	7	0.0446701	7	8	8	6	867	4.40369	0.715249
CG14290-PB	3R	152291_at	2	0.0193715	16	9	5	2	501	4.08383	1
CG1430-PA	X	153812_at	3	0.00734743	3	6	10	12	513	2.29045	0.696126
CG14305-PA	3R	150150_at	3	0.0224959	22	10	10	8	791	4.25032	0.375524
CG14307-PB	3R	150143_at	6	-0.0955327	17	2	16	6	827	4.45466	0.24878
CG14307-PE	3R	143505_at	2	-0.180688	9	4	18	7	917	3.17775	1
CG14314-PA	3R	150119_at	3	0.170462	9	9	9	5	414	4.66184	0.48959
CG14339-PA	2L	145556_at	2	0.045722	4	5	28	9	249	2.46586	0.105958
CG1435-PA	X	152433_at	2	-0.0663996	25	10	3	2	757	2.92074	0.6266
CG14408-PA	X	152777_at	2	0.0248695	29	26	8	8	655	3.4916	1
CG1441-PA	2R	152521_at	4	-0.036192	6	12	23	14	295	2.98305	0.0828102
CG1443-PA	3R	150796_at	8	-0.0314719	20	4	10	7	766	3.74413	0.150882
CG14430-PA	X	144635_at	3	0.0912142	13	19	1	4	773	3.41268	0.630277
CG1444-PA	X	144664_at	4	0.00465982	8	14	4	5	859	4.80908	0.703918
CG14447-PA	X	151386_at	2	0.145771	22	15	24	25	791	4.90771	0.38656
CG14478-PA	2R	147364_at	2	0.0865244	19	12	9	4	678	4.4587	0.738494
CG1448-PA	3R	154674_at	4	-0.00553814	8	9	9	3	692	3.31069	0.250969
CG14488-PA	2R	147398_at	2	-0.0397614	10	4	7	4	246	4.78455	0.694584
CG1451-PA	3R	143828_at	4	-0.0395778	23	24	90	36	799	4.9224	0.00721472
CG1453-PA	X	144850_at	2	0.0757705	12	12	11	25	829	3.52232	0.177074
CG14536-PA	2L	141296_at	3	0.0627013	6	2	7	6	437	3.90847	0.399862
CG1454-PA	3R	154928_at	5	-0.0449438	5	33	15	17	297	3.53535	0.00305168
CG14542-PA	3R	152659_at	6	-0.0144794	9	6	13	2	344	3.59593	0.214759
CG14543-PA	3R	150641_at	2	0.0221644	22	11	11	1	442	4.28281	0.135956
CG14548-PA	3R	151820_at	2	0.0902935	21	3	6	2	928	4.98599	0.577864
CG1455-PA	3R	143579_at	3	-0.089573	48	19	16	5	662	4.95468	0.784308
CG1458-PA	3R	150816_at	2	-0.176084	4	4	5	2	353	5.84703	0.608392
CG14609-PA	3R	149429_at	3	-0.0124363	8	7	39	9	864	4.51968	0.0433495
CG14622-PC	X	144082_at	2	0.00858525	4	21	5	23	520	2.52885	1
CG14689-PA	3R	149638_at	3	-0.086871	25	10	3	7	198	4.80808	.
CG1469-PA	3R	143784_at	4	-0.0161266	23	21	5	2	733	3.97135	0.436233
CG1471-PA	3R	141712_at	3	-0.0785157	14	19	39	8	780	4.03974	0.000256179
CG14712-PA	3R	155003_at	2	0.198444	8	14	13	26	911	4.64984	1
CG14717-PA	3R	149702_at	2	0.0376506	15	9	6	8	791	4.79267	0.317585
CG14718-PA	3R	152516_at	2	0.0523035	24	2	7	5	837	5.55078	.
CG1472-PA	2R	141587_at	3	0.0139082	6	9	14	34	734	3.6921	0.528421
CG14739-PA	3R	149730_at	2	0.00538213	34	14	5	2	850	4.19059	1
CG14748-PA	2R	146817_at	2	0.0587796	12	41	51	16	410	2.17073	5.33379e-09
CG14763-PA	2R	143023_at	4	0.0112518	7	11	6	3	871	5.40643	0.236461
CG14764-PA	2R	154856_at	3	-0.0430636	8	7	13	11	147	4.68707	1
CG14767-PB	2R	151250_at	2	-0.0152189	23	13	8	8	341	4.88563	0.375295
CG14801-PB	X	144002_at	2	-0.0849275	5	11	4	14	835	3.67305	0.7027
CG14813-PA	X	142358_at	3	-0.0152418	4	7	3	10	201	3.99502	0.659134
CG14853-PA	3R	149909_at	5	-0.0636401	15	2	20	4	873	4.72394	1
CG14866-PA	3R	149948_at	2	0.000946922	4	1	12	4	129	4.91473	1
CG14879-PA	3R	150007_at	2	0.173094	7	3	3	2	652	4.29755	1
CG14884-PA	3R	153810_at	4	-0.00845289	29	19	6	5	755	3.79073	0.744688
CG14895-PA	3R	150016_at	5	0.0294117	13	7	13	12	914	4.08643	0.544563
CG14899-PA	3R	150021_at	3	-0.0485714	11	7	5	6	182	5.73077	0.465684
CG14904-PA	3R	143945_at	10	0.0240051	24	28	4	1	528	5.03788	0.193644
CG14919-PA	2L	146225_at	2	0.0123491	47	14	3	4	864	4.45833	0.0736833
CG14936-PA	2L	146252_at	3	0	4	3	2	5	61	4.91803	0.592075
CG14938-PA	2L	143920_at	2	0.167022	1	11	9	5	225	5.02222	0.00530354
CG14939-PA	2L	146253_at	6	-0.0699121	14	21	11	0	436	2.88532	0.000360557
CG14948-PA	X	145171_at	4	-0.021647	3	3	5	6	315	2	1
CG14968-PA	3L	148101_at	2	0.039485	23	6	6	2	518	4.84749	1
CG14991-PA	3L	154757_at	5	0.0159839	44	23	26	12	733	4.94407	0.831881
CG14992-PA	3L	152327_at	2	0.0100377	20	11	64	8	688	4.87355	0.00559923
CG14993-PA	3L	142340_at	2	-0.0638842	20	24	11	13	787	4.9047	1
CG14994-PA	3L	143478_at	7	0.0952811	8	2	17	5	203	3.98522	1
CG14998-PD	3L	153658_at	7	0.0173776	17	12	34	10	841	4.46017	0.119356
CG1500-PA	X	143171_at	2	-0.0245263	4	8	27	24	182	2	0.337196
CG15002-PB	3L	141377_at	5	-0.0539722	27	13	57	11	741	5.2726	0.0581314
CG15010-PA	3L	148159_at	4	0.183423	11	6	34	24	423	3.76596	0.781133
CG15013-PA	3L	148167_at	4	0.00764741	28	7	29	5	630	5.23492	0.752357
CG15015-PA	3L	153165_at	9	0.0960141	4	6	14	7	963	3.73001	0.246893
CG15081-PA	2R	155162_at	3	-0.00290701	11	2	10	4	899	4.64627	0.648309
CG15092-PA	2R	141242_at	5	0.0372331	18	17	12	4	898	3.13363	0.136527
CG15093-PA	2R	152083_at	4	-0.0559078	30	14	16	3	854	4.56089	0.230408
CG15095-PA	2R	142212_at	6	0.0167482	21	9	27	6	577	4.05893	0.376333
CG15096-PA	2R	153069_at	6	-0.0579162	32	15	16	8	735	3.78776	1
CG15098-PA	2R	147469_at	2	-0.0406233	7	10	5	3	308	3.65584	0.410984
CG15102-PA	2R	147472_at	2	0.0326468	17	5	17	9	555	3.22703	0.525731
CG15105-PA	2R	152079_at	8	0.0192196	19	7	49	12	892	3.22646	0.571664
CG15106-PA	2R	154747_at	3	0.122705	2	6	12	11	83	2.91566	0.239906
CG15111-PB	2R	147479_at	4	0.0190491	27	31	14	5	758	4.49868	0.0625211
CG15118-PA	2R	154593_at	3	-0.057551	20	9	22	12	483	5.62733	0.792518
CG15120-PA	2R	147502_at	3	-0.0130772	1	6	8	4	117	2.23077	0.0572755
CG15128-PA	2R	147513_at	2	-0.0638018	5	13	11	12	865	3.21618	0.217876
CG15138-PA	2L	146398_at	4	-0.0584657	26	6	8	3	872	3.13991	0.671724
CG1514-PA	X	144665_at	3	0.00952704	19	21	25	19	826	4.12228	0.512101
CG1515-PA	X	154675_at	2	0.0677206	6	10	4	5	855	3.14854	1
CG15151-PA	2L	152111_at	6	0.0886327	42	20	20	9	838	4.22434	1
CG15154-PB	2L	146427_at	3	0.0447762	25	25	12	6	431	3.07193	0.276359
CG15160-PA	2L	146440_at	2	0.00871964	32	1	32	11	710	3.9493	.
CG15162-PA	2L	153624_at	5	0.0777606	17	8	11	1	828	3.83092	0.22038
CG15177-PA	3R	149415_at	6	0.0615859	7	24	5	4	241	2.62241	0.0967806
CG15186-PB	3R	149402_at	2	0.0491329	19	22	24	14	832	5.04688	0.17611
CG15236-PA	2R	146697_at	6	-0.0283628	13	9	8	0	169	3.93491	0.0665437
CG15261-PA	2L	144220_at	2	0.0037244	13	5	5	1	826	4.32446	1
CG15270-PA	2L	144284_at	2	-0.0350769	19	28	49	10	775	4.31613	6.43494e-06
CG1528-PB	3R	144336_at	3	-0.0223395	3	7	22	15	501	2.43313	0.154367
CG15312-PA	X	154997_at	6	-0.00976936	8	7	3	4	881	3.49489	1
CG1539-PC	3R	150900_at	4	-0.0837043	12	7	12	5	627	4.34131	0.731732
CG1539-PD	3R	152898_at	6	0.0730974	12	7	14	4	627	4.34131	0.475634
CG15427-PD	2L	145753_at	4	-0.0213951	6	1	38	9	923	4.05309	1
CG15439-PA	2L	153939_at	2	-0.108415	11	30	23	22	586	3.17235	0.0278194
CG15514-PA	3R	154243_at	2	-0.0548435	6	25	8	12	317	3.21136	0.123091
CG15515-PA	3R	150856_at	6	-0.0257211	24	13	3	2	797	4.83061	1
CG1552-PA	X	144842_at	7	0.0449438	17	18	3	2	807	3.59356	1
CG15520-PA	3R	153068_at	2	0.0814197	4	4	6	4	181	5.56906	1
CG15554-PA	3R	150926_at	2	-0.0237193	28	6	7	0	539	4.96846	0.56681
CG15580-PA	3R	149364_at	2	-0.0416074	10	8	10	22	744	4.83871	0.134145
CG15609-PA	2R	141621_at	6	-0.00412375	10	13	45	12	723	3.20885	0.00320973
CG15628-PA	2L	145780_at	2	-0.00178538	13	6	3	2	816	4.42279	1
CG15649-PA	2R	147587_at	3	-0.0504286	39	13	7	0	770	4.63636	0.329656
CG15658-PA	2R	152886_at	3	0.0149444	95	26	14	6	663	4.68929	0.397355
CG15666-PA	2R	147619_at	4	0.00668896	30	11	58	18	867	4.72549	0.822871
CG15678-PA	2R	147631_at	2	-0.0208057	51	11	4	2	786	4.51018	0.321962
CG1572-PA	X	153527_at	3	0.0545958	7	14	2	5	783	4.41507	1
CG15735-PA	X	144912_at	7	0.0409326	15	15	2	4	270	4.37037	0.661709
CG15745-PB	X	144998_at	2	0.0765666	14	16	3	8	744	3.32527	0.309174
CG15747-PA	X	145001_at	3	-0.0598007	7	12	4	2	675	3.42815	0.35
CG15771-PA	X	142223_at	3	0.0244812	3	3	9	5	524	3.05344	0.642415
CG1578-PA	X	154432_at	5	-0.000552015	25	13	14	12	865	4.44509	0.435521
CG15793-PA	X	154939_at	5	0.0317165	7	10	2	11	477	2.75262	0.229265
CG15811-PA	3L	141582_at	3	-0.026212	24	7	11	1	611	3.83142	0.407104
CG15817-PB	3R	154133_at	5	-0.0496183	2	4	23	28	160	3.33125	0.685628
CG1582-PA	X	152095_at	2	-0.0443173	10	10	20	32	786	4.91858	0.429846
CG15825-PB	2L	153365_at	4	0.10131	3	10	17	6	129	3.3876	0.00523156
CG15828-PB	2L	153828_at	4	-0.0269741	3	2	115	60	411	4.94404	1
CG15860-PA	2R	147899_at	2	0.0385194	3	10	14	19	907	4.3032	0.314982
CG15871-PA	X	145056_at	3	-0.170103	5	2	9	12	284	4.50704	0.384541
CG15876-PA	3L	148194_at	6	0.00533333	17	6	5	0	855	2.82105	0.553419
CG15884-PA	3R	150707_at	4	0.021865	23	14	12	3	814	4.64865	0.329933
CG15916-PA	X	145160_at	3	-0.0542012	4	26	2	4	779	4.58023	0.256178
CG1597-PA	X	144865_at	3	-0.0558139	3	10	13	24	310	3.19355	0.507503
CG1605-PA	2R	141514_at	2	-0.103946	12	14	5	13	281	5.91103	0.345537
CG1615-PA	X	152963_at	2	-0.0391547	13	11	23	27	495	4.34343	0.621084
CG1620-PA	2R	146745_at	3	-0.0059361	12	13	13	12	776	4.90593	1
CG1623-PA	2R	141867_at	4	-0.0909396	14	5	7	5	767	4.43025	0.447249
CG1624-PA	2R	153473_at	5	0.00702778	2	13	30	13	805	4.33913	0.000203047
CG1630-PA	X	145000_at	5	0.00492046	32	22	6	11	747	4.65462	0.100951
CG1634-PB	X	151921_at	9	0.0435845	1	4	24	16	331	2.71299	0.155316
CG1636-PA	X	154975_at	3	0.12019	17	4	14	3	820	4.6561	1
CG1640-PB	X	141639_at	2	-0.00558864	5	12	6	7	556	2.90647	0.453877
CG1648-PB	2R	152817_at	4	-0.0497012	45	11	8	1	613	5.18271	1
CG1662-PA	X	152076_at	2	0.211979	38	14	1	4	804	5.46642	.
CG16725-PA	3L	154173_at	2	-0.0788211	5	14	1	5	383	3.18016	1
CG16728-PA	2R	154524_at	5	-0.0776333	7	7	52	5	861	4.13937	0.00121978
CG1673-PA	X	145006_at	3	0.147678	11	5	2	4	141	3.96454	0.177797
CG16749-PA	3R	142402_at	3	0.0102302	18	14	14	5	341	3.42815	0.246512
CG16752-PA	X	144522_at	2	-0.056822	1	9	6	4	404	2.33168	0.0572755
CG16757-PA	3L	155102_at	3	-0.0474988	11	1	54	27	902	5.29047	0.0991515
CG1681-PA	X	152675_at	2	-0.0102192	4	8	4	3	329	4.89058	0.376518
CG16817-PA	3R	154167_at	2	-0.00566961	6	9	0	5	283	3.31095	0.260449
CG16820-PA	2L	152650_at	5	0.0703564	37	14	9	1	806	3.50744	0.426111
CG16825-PA	2L	146329_at	2	-0.0130062	7	2	11	3	37	2.48649	1
CG1683-PA	X	142495_at	2	0.0354745	9	8	5	4	362	3.33149	1
CG16833-PB	2L	152260_at	9	0.0247365	28	18	15	27	791	4.16182	.
CG16848-PA	2L	146337_at	3	-0.0179641	9	4	8	1	88	2.81818	0.360219
CG16854-PA	2L	146227_at	3	0.0326854	40	14	59	12	578	5.08651	0.267871
CG16857-PA	2L	152364_at	2	-0.0204082	18	21	27	18	747	4.08166	0.273235
CG16884-PA	2L	153391_at	5	-0.0497992	34	13	4	2	871	4.8473	1
CG16885-PA	2L	146350_s_at	3	-0.0353982	52	31	10	0	651	3.91859	0.0276234
CG16886-PA	2L	144321_at	8	-0.0731333	40	22	8	1	767	4.34941	0.254457
CG1689-PA	X	143244_at	2	0.0626441	8	12	7	9	783	3.49808	1
CG1690-PA	2R	146901_at	2	-0.0515671	29	7	2	5	584	5.24658	.
CG16901-PB	3R	142452_at	9	0	7	4	4	5	621	3.90821	0.653417
CG16904-PA	3R	151776_at	2	-0.00237739	26	17	7	2	726	4.2135	0.458248
CG16916-PA	X	144245_at	2	0.0034039	5	8	8	9	128	4.25781	0.721336
CG16928-PA	2L	153629_at	2	0.0274982	7	1	21	17	234	4.67094	0.124066
CG16932-PA	2R	141766_at	2	0.0307834	11	10	14	24	595	4.87227	0.281631
CG16940-PC	3L	154818_at	2	-0.139068	6	2	3	28	113	4.9646	.
CG16952-PA	X	145159_at	2	0.0690249	5	34	4	19	738	3.4336	0.715176
CG16953-PA	3R	142639_at	2	0.0833946	35	29	12	11	771	4.12581	1
CG16973-PA	3L	148051_at	4	0.0336289	5	5	23	14	930	4.3914	0.496418
CG16974-PA	2L	151597_s_at	3	-0.0289855	9	2	33	25	114	5.79825	0.180832
CG16975-PB	2L	153821_at	3	0.00857928	9	12	48	16	883	3.92525	0.0143702
CG16979-PA	3L	152314_at	2	-0.132185	7	9	8	14	215	2.71163	0.742533
CG16987-PA	2L	152579_at	4	-0.0319356	35	11	30	7	300	5.63667	0.789372
CG16993-PA	3L	143202_at	2	-0.0915254	11	4	41	8	277	5.99639	0.45264
CG16996-PA	2L	146272_at	2	-0.103408	23	11	7	4	445	4.86292	1
CG17002-PB	2R	154950_at	3	-0.059658	7	5	10	5	94	4.48936	0.706331
CG17019-PA	2R	152218_at	3	0.0131579	7	2	21	5	326	4.6227	1
CG17032-PA	3L	148834_at	2	-0.102514	18	8	19	4	225	5.70222	0.333413
CG17033-PA	3L	154942_at	5	-0.0622276	19	9	8	8	712	4.74579	0.337112
CG17046-PA	3L	142830_at	6	0.00212409	11	9	53	34	457	5.23851	0.623901
CG1707-PA	2R	146732_at	3	-0.00387597	6	2	2	3	357	5.0056	0.292929
CG17077-PB	3R	142193_at	3	0.00481159	10	13	18	13	917	4.8048	0.40943
CG17086-PA	2L	146202_at	3	0.0120699	4	3	25	7	403	3.25062	0.343722
CG17090-PA	3L	151694_at	6	-0.146843	3	8	12	25	915	3.89508	1
CG17100-PA	3R	151642_at	9	0.00284189	10	5	7	9	557	2.54219	0.285163
CG17104-PA	2L	153885_at	3	0.00311901	29	14	17	12	862	4.32715	0.464648
CG17108-PA	2L	146184_at	4	0.000121219	9	11	2	8	845	3.16213	0.246473
CG17122-PA	3L	149110_at	3	-0.0157459	13	6	31	7	103	4.51456	0.322565
CG17124-PA	2L	146190_at	6	-0.0123864	21	6	5	1	896	5.39955	1
CG17137-PA	2L	142270_at	3	-0.00580027	4	9	12	3	123	3.50407	0.0200176
CG17143-PB	3L	153687_at	2	-0.0152672	4	17	3	7	267	3.37828	0.651767
CG17158-PA	2L	141707_at	6	-0.0109204	14	5	14	1	701	5.29672	0.19601
CG17166-PA	3L	148776_at	3	0.00466742	15	9	28	7	385	3.52468	0.151811
CG17224-PA	2L	145684_at	2	-0.0335745	21	7	11	3	697	3.42181	1
CG17228-PA	3R	143496_at	9	-0.147708	7	5	28	16	924	4.1829	0.747733
CG17233-PC	3L	149106_at	9	-0.0651916	3	3	28	15	91	2.72527	0.655735
CG17255-PA	X	144803_at	6	0.0655837	5	12	18	49	851	4.84841	1
CG17259-PA	2L	142167_at	5	0.0959345	10	9	15	10	166	4.74096	0.760866
CG17273-PA	3R	154621_at	4	0.029184	9	10	11	5	245	2.85714	0.306356
CG17292-PA	2L	151779_at	5	-0.0203003	12	14	12	2	173	3.97688	0.0198582
CG17302-PA	2L	145656_at	4	-0.0328103	5	6	10	3	355	3.70986	0.205983
CG17320-PA	2L	141671_s_at	5	-0.0893939	8	5	15	8	759	3.55599	1
CG17321-PA	2L	146457_at	3	0.0167599	1	6	10	0	74	3.12162	0.000565611
CG17323-PA	2L	153063_at	3	0.0585633	9	7	19	10	317	3.63722	0.748832
CG17330-PA	2L	144256_at	3	-0.0144213	15	7	23	9	772	3.04404	0.771819
CG17332-PB	2L	148646_at	5	-0.00777973	13	9	15	6	367	3.3842	0.525602
CG17342-PA	3R	151687_s_at	7	0.0125648	10	4	19	10	895	5.46704	0.744191
CG17348-PA	2L	154716_at	4	-0.0658041	28	5	22	8	803	4.7995	0.353294
CG17349-PA	2L	146487_at	5	-0.00848392	42	9	13	6	740	4.23243	0.324986
CG17352-PA	3L	152139_at	2	0.0297619	22	8	34	19	888	3.34009	0.468999
CG17358-PA	3R	154765_at	3	-0.0640339	14	20	3	5	292	4.86986	1
CG17360-PA	3R	149708_at	3	0.0475449	18	22	34	18	860	4.84186	0.0590362
CG17367-PA	3R	153697_at	6	0.119171	6	7	19	10	163	5.00613	0.314064
CG17369-PA	3R	153041_at	9	0.0253987	31	11	5	4	590	3.50169	0.420588
CG1737-PA	X	144869_at	2	0.228723	14	16	7	16	692	4.74855	0.268768
CG17370-PA	3R	150622_s_at	5	-0.0160183	17	11	8	8	891	3.08193	0.540143
CG17383-PA	3R	154645_at	2	-0.0259767	9	9	1	6	827	3.88029	0.179353
CG1743-PB	X	143181_at	5	0.0242783	26	13	10	6	791	3.93173	0.765165
CG17437-PA	X	144410_at	4	-0.00591711	10	22	8	3	738	3.49458	0.0312326
CG1744-PA	3R	142652_at	6	0.0185535	11	4	69	24	406	4.98276	1
CG1747-PA	X	144876_at	2	0.192184	19	10	13	11	777	3.41828	0.573226
CG1749-PA	X	144879_at	2	-0.10039	5	4	3	8	119	2	0.361848
CG17492-PA	2L	153089_at	3	0.0577454	8	18	27	20	290	5.16552	0.0493757
CG17509-PA	2R	152467_at	9	-0.0218688	13	10	34	24	336	5.38095	1
CG17544-PA	2L	141646_at	3	-0.0365854	28	9	47	7	808	4.20916	0.1748
CG17549-PA	2L	152759_at	4	-0.408257	6	5	11	1	601	3.25458	0.0686499
CG17575-PA	2R	147120_at	2	-0.0289563	17	4	12	3	542	4.14207	1
CG17579-PA	2R	143333_at	3	0.75219	9	4	23	8	910	3.87912	0.726619
CG1759-PA	2L	142775_at	3	-0.199596	39	26	6	4	756	4.47354	1
CG17593-PA	2L	145716_at	5	0.0232718	11	5	17	5	256	4.94141	0.712744
CG17633-PA	2L	146103_at	3	0.0350557	12	2	10	3	150	3.94667	0.648309
CG17639-PA	3R	149764_at	2	0.182711	27	7	7	2	537	4.3892	1
CG1764-PA	X	153257_at	5	0.0222486	8	5	15	2	433	3.32102	0.189732
CG17645-PA	3R	153078_at	4	0.0196132	24	5	7	4	929	5.39935	0.226757
CG17646-PA	2L	141573_at	2	-0.0211797	11	1	20	4	217	5.12903	0.645658
CG17648-PA	2L	145599_at	2	-0.11706	20	18	4	2	826	4.32203	0.673135
CG17654-PB	2L	143150_at	4	0.00946047	43	22	10	6	780	4.38205	0.777006
CG17660-PA	2L	145594_at	3	0.0319767	10	11	19	6	812	2.9335	0.0678538
CG17717-PA	X	144600_at	2	0.113546	7	29	4	2	658	4.18085	0.0320703
CG1772-PA	2R	141388_at	2	0.017583	4	6	3	7	220	3.95909	1
CG17723-PA	3L	154124_at	5	0.0052187	7	12	12	11	695	3.03022	0.365745
CG17746-PA	3L	154425_at	2	-0.137471	11	19	7	8	829	4.55489	0.538117
CG1775-PA	3R	154087_at	5	0.0337154	26	11	24	11	259	4.9305	1
CG17762-PC	X	151530_i_at	14	0.0104052	3	13	4	6	697	3.49641	0.36917
CG17762-PD	X	144955_at	8	-0.0423259	3	13	4	3	697	3.49641	0.137353
CG17765-PA	2R	153040_at	3	-0.0163464	9	10	6	2	857	3.38273	0.235749
CG17769-PA	3R	143071_at	2	0.0618839	6	9	6	1	884	3.52828	0.0743034
CG17780-PB	3R	150509_at	3	-0.0410147	18	14	8	4	839	4.49106	0.732772
CG1780-PA	X	144143_at	2	-0.0726847	12	14	7	10	837	4.33931	1
CG17800-PE	2R	142519_at	4	0.0187951	16	7	83	22	870	3.62529	0.408858
CG17816-PA	3R	149463_at	2	-0.0176184	17	8	6	4	658	4.20973	0.706206
CG17818-PA	2R	144197_at	2	0.0340461	12	4	12	3	596	4.51678	1
CG1782-PA	2R	152946_at	3	0.0594708	7	16	23	22	650	3.18923	0.126907
CG17834-PB	2L	151732_at	3	0.0111982	23	13	3	3	651	4.11982	0.658011
CG17841-PA	X	152431_at	3	0.0408517	8	9	1	8	804	4.60821	0.0977005
CG17888-PD	3L	153055_at	10	-0.0362504	8	7	15	6	895	2.75531	0.310073
CG17894-PC	3R	153758_at	6	-0.00600773	2	8	42	18	562	3.21886	0.00408542
CG17904-PA	2L	154859_at	3	-0.00510633	5	3	7	13	51	4	0.230918
CG17905-PA	2L	146373_at	2	-0.0819209	5	1	36	7	52	5.28846	1
CG17907-PA	3R	152974_at	12	0.0883551	4	6	16	7	949	5.36354	0.139342
CG17919-PA	3R	141883_at	5	-0.0581924	2	5	7	4	146	2.77397	0.334842
CG17921-PA	2R	143588_at	7	0.100986	42	21	5	2	743	5.61911	1
CG17927-PA	2L	143263_at	5	0.0167734	10	2	7	6	134	5.07463	0.201556
CG17941-PA	2L	143132_at	5	0.035576	25	15	124	71	862	3.10325	1
CG17957-PA	3R	143367_at	2	-0.0459148	11	17	9	14	303	4.47525	1
CG1799-PA	X	154756_at	2	0.019084	17	18	4	16	801	4.63046	.
CG17998-PA	3R	154978_at	7	0.0253727	14	12	13	5	612	4.27288	0.345537
CG18013-PA	2L	145755_at	2	0.123711	6	5	13	6	157	5.38217	0.695609
CG18024-PA	2L	151713_at	7	0.0132047	32	9	26	2	926	5.18575	0.17888
CG1803-PD	X	141568_at	2	-0.0267711	5	11	12	11	236	3.54661	0.325127
CG18042-PA	2L	146041_at	5	-0.00327335	18	6	20	8	725	4.20828	1
CG18076-PH	2R	154862_at	4	0.0339734	12	4	347	104	776	3.08119	0.770471
CG1809-PA	2R	151956_at	3	0.0544592	45	12	23	6	783	5.25032	1
CG18124-PA	2L	144229_at	3	0.0228471	11	8	13	7	275	3.40364	0.747527
CG1817-PA	X	143449_at	4	-0.0941545	5	16	40	31	794	2.0063	0.012354
CG18174-PA	2L	144247_at	5	0.014696	15	7	5	3	197	4.86294	1
CG18180-PA	3L	141418_at	2	-0.207816	12	2	11	3	58	4.81034	1
CG18214-PA	3L	147954_at	7	0.00994087	23	9	62	28	310	4.97097	0.825675
CG1822-PB	X	153647_at	4	0.0805962	20	24	5	14	789	4.50317	0.174613
CG1825-PA	2R	153480_at	2	0.0893128	8	2	16	7	181	5.27624	0.685907
CG18265-PA	3L	148954_at	3	-0.0209636	17	7	65	11	839	4.31108	0.129017
CG18285-PA	2R	153084_at	4	0.0147486	12	11	6	1	856	3.35047	0.193139
CG18315-PA	3L	143076_at	4	-0.0922832	45	15	6	6	779	5.50449	0.0954619
CG18345-PA	2R	143554_at	3	0.141637	13	5	25	4	912	3.8739	0.273616
CG18347-PA	3R	149719_at	4	0.0707071	2	4	12	2	260	2.17692	0.0374097
CG1837-PA	X	154294_at	2	0.0219969	16	26	5	5	567	3.93651	0.500382
CG18377-PA	2R	146949_at	5	-0.022458	36	12	12	7	542	3.92435	0.375592
CG18396-PA	3R	143432_at	3	-0.201608	13	7	8	4	144	4.04861	1
CG18402-PA	3R	143734_at	3	0.0613345	5	2	82	17	858	3.54196	0.606294
CG18408-PA	2R	151736_at	9	0.023077	12	6	74	21	230	5.58696	0.366761
CG18408-PC	2R	146933_at	3	-0.110255	12	6	20	8	230	5.58696	0.753298
CG18417-PA	3L	148333_at	2	-0.115222	6	21	10	11	403	3.08685	0.121511
CG18426-PA	2R	142235_at	7	-0.00149477	16	9	4	1	481	5.53846	0.640015
CG18445-PA	2R	146917_at	2	0.285202	12	11	2	12	378	3.65873	.
CG18469-PA	2R	142322_at	5	-0.0354578	23	11	4	3	842	4.76841	0.67323
CG1847-PB	X	153402_at	4	0.0736544	5	6	1	5	253	5.94071	0.333387
CG18473-PA	3R	149552_s_at	4	0.116111	16	9	16	3	435	4.27816	0.181442
CG18476-PA	3R	142379_s_at	2	-0.0917828	10	1	60	16	133	3.52632	0.684182
CG18493-PA	3R	150192_at	2	0.0489796	29	42	14	4	594	3.20539	0.00747884
CG18497-PA	2L	153485_at	2	0.0964456	3	29	20	102	441	4.37415	0.412379
CG18507-PA	2L	144228_at	7	-0.0195604	24	12	19	2	425	3.88706	0.0584136
CG18522-PA	3R	154786_at	3	0.00338832	19	13	72	12	554	3.51986	0.00444384
CG18525-PA	3R	152581_at	2	-0.00275295	23	10	32	7	523	5.51625	0.270824
CG1854-PA	2R	144131_at	4	-0.0530726	19	15	11	5	845	4.58107	0.538225
CG18549-PA	3R	149779_at	5	0.0440945	13	1	15	5	177	5.38418	0.363631
CG1856-PC	3R	154445_at	3	-0.0352408	5	3	10	12	476	5.03571	0.681659
CG18594-PA	3R	150369_at	8	0.0526681	23	9	5	0	362	4.23481	0.306692
CG18596-PA	3R	151728_at	4	-0.013925	15	17	31	18	775	3.20903	0.172863
CG18604-PA	2R	151657_at	4	0.138048	5	9	41	9	201	4.98507	0.00155236
CG18608-PA	2R	141500_at	5	-0.0313212	16	4	17	2	902	4.64302	0.66142
CG18617-PA	3R	142661_at	5	0.0696348	20	14	29	3	490	4.02449	0.0043948
CG18627-PA	2L	152961_at	5	-0.0356137	2	6	23	3	448	4.15179	0.00143802
CG1864-PB	2L	143768_at	2	0.0124623	13	12	22	11	857	4.12019	0.289747
CG18646-PA	X	144982_s_at	5	-0.0686787	4	16	13	14	814	2.2543	0.0674845
CG18657-PA	X	143841_at	7	0.00437637	56	23	24	11	496	4.31048	0.826809
CG18659-PA	2R	152198_at	2	-0.154102	0	8	12	11	83	2.33735	0.0115513
CG1866-PA	3R	152921_at	4	0.0481728	29	27	16	6	758	3.98945	0.127442
CG18675-PA	3L	151173_at	3	0.0497592	21	10	14	4	926	5.0594	0.527318
CG18681-PA	2R	143624_at	5	0.0446207	3	2	6	4	124	3.04839	1
CG1869-PA	3L	148079_at	4	-0.0228499	21	10	33	26	820	4.69146	0.366041
CG1873-PA	3R	143142_at	8	0.104567	3	11	8	1	246	3.97561	0.00275946
CG18741-PB	3R	143783_at	3	-0.0102403	17	7	21	5	834	4.04796	0.514437
CG18768-PD	3L	152597_at	3	0.00700605	40	13	72	36	764	3.33508	0.279351
CG18783-PB	2L	154607_at	3	0.0316133	27	11	22	12	521	5.38388	0.618733
CG18802-PA	3R	142162_at	4	0.12358	35	19	60	16	841	4.38169	0.107712
CG18808-PA	3L	142334_at	4	0.0530113	57	15	5	3	632	4.84335	0.370145
CG18811-PA	3L	142148_at	2	0.0839552	50	17	23	23	800	5.12	.
CG18812-PC	2R	146764_at	5	-0.0222028	2	3	10	6	861	4.56098	0.610792
CG18815-PA	3L	151973_at	4	0.000760418	38	15	2	3	869	4.74914	0.167488
CG1882-PA	2R	146771_at	2	-0.0306966	11	18	8	3	600	2.72167	0.0775392
CG1884-PA	2R	141686_at	6	-0.0206022	6	7	41	32	823	3.87485	0.55623
CG1897-PA	3R	153515_at	6	0.0171329	15	25	14	6	820	4.50244	0.027805
CG1902-PA	2R	141577_at	2	0.010592	8	5	14	2	365	5.34247	0.191671
CG1906-PE	3R	154169_at	3	-0.0265548	23	14	2	8	875	3.73143	.
CG1907-PA	3R	141757_at	3	0.0443653	16	13	25	5	772	2.98964	0.0250584
CG1910-PA	3R	155107_at	2	-0.0635859	14	11	5	9	848	4.09906	0.320266
CG1913-PA	3R	143388_at	2	0.0139535	15	19	6	6	727	3.89409	0.748609
CG1915-PC	3L	143611_at	10	0.167482	21	7	319	240	902	3.44235	0.0767679
CG1916-PA	2R	143445_at	5	-0.0730283	28	11	10	5	865	4.69595	0.746942
CG1935-PA	3L	144098_at	3	-0.0315091	7	4	3	2	152	4.69737	1
CG1938-PA	X	152061_at	2	0.00443376	5	5	3	3	605	2.53554	1
CG1944-PA	2R	152833_at	2	0.178468	2	5	25	7	198	3.72222	0.0197473
CG1945-PA	3R	154109_at	4	-0.00671303	2	6	29	66	923	4.72589	1
CG1951-PA	3R	154864_at	2	-0.115281	0	9	14	13	151	4.7947	0.00600667
CG1954-PA	3R	151525_at	5	0.130106	13	9	10	6	859	4.14435	1
CG1966-PA	3R	153646_at	2	0.0487153	5	19	13	33	244	2.7582	0.575166
CG1972-PA	3R	153639_at	3	-0.0846514	13	4	20	6	274	3.69708	1
CG1973-PA	3R	150841_at	2	-0.0578128	6	9	36	6	896	5.17076	0.00131326
CG2010-PA	3R	153001_at	3	-0.028777	5	7	18	5	497	4.98592	0.0587414
CG2016-PB	3R	149304_at	3	0.0120481	7	19	3	5	577	2.77816	0.666405
CG2028-PA	X	143778_at	6	0.261763	11	15	4	3	776	4.3866	0.674091
CG2038-PA	2R	142213_at	2	-0.13646	15	5	6	4	785	5.16943	0.431082
CG2040-PA	2R	152930_at	8	0.0489494	36	18	20	6	778	4.5347	0.439008
CG2045-PA	X	152556_at	2	-0.0756715	9	11	8	15	672	2.76786	0.545009
CG2048-PA	3R	153528_at	3	-0.00415982	6	7	7	7	877	3.94755	1
CG2061-PA	X	142755_s_at	2	0.152396	11	14	3	2	563	3.32327	0.642401
CG2076-PA	X	142756_at	2	0.0638571	23	21	13	10	701	4.16548	0.8003
CG2082-PA	3R	151855_at	2	0.00974026	16	10	7	2	535	5.90654	0.449568
CG2086-PB	3L	142159_at	5	-0.0660066	12	4	18	19	583	4.31904	0.130186
CG2087-PA	3R	149333_at	4	0.0452974	10	11	48	27	828	3.6872	0.21077
CG2095-PA	3R	141611_at	3	-0.0642636	5	8	30	17	169	2	0.121897
CG2096-PA	X	143162_at	6	-0.0854123	10	5	1	6	919	3.55386	0.0634675
CG2098-PA	3R	142133_at	3	-0.0169492	12	3	4	7	601	5.48586	.
CG2101-PA	3L	148067_at	2	0.0835434	10	19	4	5	657	3.98326	0.699451
CG2107-PA	3L	141480_at	5	0.00436601	20	4	26	19	892	4.8778	.
CG2128-PA	3R	154196_at	5	-0.0216685	5	2	24	5	118	4.45763	0.601669
CG2139-PC	3R	154731_at	3	-0.0517607	5	9	19	9	493	3.99797	0.0964571
CG2145-PA	X	152332_at	4	0.0492112	0	9	19	12	140	3.20714	0.00141278
CG2151-PB	X	154053_at	2	-0.0292104	25	16	6	7	703	4.67141	0.520929
CG2161-PA	3R	153321_at	6	0.0268792	28	36	4	2	595	4.37647	0.401638
CG2171-PA	3R	152334_at	6	0.00660516	31	12	15	4	540	4.80185	0.755309
CG2174-PA	X	144839_at	7	0.0031718	6	3	50	34	126	4.78571	1
CG2186-PA	X	153463_at	2	0.0373368	6	16	18	12	760	3.14079	0.0259628
CG2189-PA	3R	143122_at	3	-0.0249844	8	16	9	10	883	4.14723	0.53072
CG2194-PB	X	151805_at	3	-0.134256	15	17	16	12	455	3.17802	0.450831
CG2200-PA	X	144984_at	3	0.0510914	5	10	3	7	848	4.38208	1
CG2212-PA	X	154758_at	3	-0.0192673	5	8	14	28	78	4.53846	0.74855
CG2221-PA	X	154919_at	3	0.166667	4	8	5	9	480	2.78958	1
CG2224-PA	3R	150891_at	3	-0.0219634	19	22	7	6	857	5.49475	0.754009
CG2244-PA	3R	154258_at	4	0.0546875	9	4	16	7	447	4.90828	1
CG2246-PA	3R	152008_at	5	-0.051439	9	9	8	2	852	4.10211	0.226414
CG2248-PA	3L	143597_at	9	0.0448516	23	10	3	2	774	5.56589	0.642588
CG2258-PA	X	154749_at	3	0.112895	8	12	17	3	852	5.26878	0.00791169
CG2259-PA	X	144677_at	2	0.143103	15	22	20	9	832	3.50841	0.0271479
CG2262-PA	X	144094_at	5	-0.064947	7	5	4	5	925	4.68973	0.669921
CG2269-PB	2R	151763_at	9	0.0785498	19	36	34	8	644	4.2205	5.23372e-06
CG2286-PA	X	143896_at	4	-0.0266974	23	16	26	10	810	4.65926	0.331551
CG2330-PA	3R	154993_at	3	0.00455966	14	20	35	3	792	4.10985	3.3867e-06
CG2331-PA	2R	153155_at	3	0.0219869	20	8	7	19	711	3.44444	.
CG2346-PA	2R	143163_at	3	-0.0415743	34	15	6	7	613	5.86134	0.190944
CG2368-PB	2R	154654_at	3	-0.0136719	5	10	7	6	925	3.41189	0.445449
CG2371-PB	X	142870_s_at	4	-0.0206151	5	15	5	0	826	2.00363	0.00474308
CG2457-PA	X	143971_at	6	0.00947261	5	16	3	5	555	3.60901	0.646006
CG2507-PB	3R	155083_at	3	-0.00644282	7	18	65	23	748	3.98663	4.58126e-05
CG2525-PA	3R	144144_at	2	-0.00451476	9	18	2	5	481	3.50936	1
CG2530-PA	3R	152846_at	5	-0.112448	4	21	5	10	571	4.53065	0.255496
CG2560-PA	X	144941_at	4	-0.0300612	20	36	5	2	589	2.18166	0.103351
CG2608-PA	2L	153949_at	3	-0.0203293	36	28	5	4	761	3.56242	1
CG2614-PA	2L	153768_at	2	-0.0434083	6	7	16	16	337	5.32047	1
CG2621-PD	X	143344_r_at	3	-0.0430256	2	17	9	13	761	2.13009	0.0384552
CG2637-PA	2L	143030_at	5	0.00507968	1	6	12	15	412	2.93447	0.210003
CG2698-PA	3R	154824_at	2	0.0211268	12	3	41	10	303	4.51815	1
CG2699-PA	2L	154995_at	4	-0.0568075	5	7	1	17	876	3.97032	.
CG2715-PA	X	144040_at	6	-0.0422535	13	11	4	2	482	3.78631	0.672469
CG2720-PA	2L	144017_at	2	0.0352454	9	13	6	8	753	5.10093	1
CG2727-PB	2R	152074_at	3	-0.0349398	23	71	8	11	734	4.57357	0.157506
CG2736-PA	2R	152648_at	2	0.108071	5	7	4	10	899	4.6396	0.682838
CG2747-PA	3R	149470_at	2	-0.0678851	2	10	80	50	377	4.79841	0.00416869
CG2762-PA	2L	153762_at	3	-0.00728155	20	44	12	19	733	5.23329	0.494868
CG2765-PA	2R	152478_at	3	0.0317438	16	13	1	5	824	4.30947	0.177419
CG2774-PA	2L	145712_at	4	0.033402	44	25	17	4	386	4.19689	0.185816
CG2781-PA	3R	149468_at	4	-0.0275176	38	53	6	5	609	4.27258	0.524153
CG2789-PA	2L	151838_at	2	0.0266348	1	4	6	3	147	3.19048	0.265734
CG2827-PA	2R	154176_at	4	0.0632643	15	10	7	5	893	4.39642	1
CG2830-PA	2L	152031_at	3	0.00606537	17	12	23	10	911	3.30516	0.43048
CG2852-PA	2R	147691_at	3	0.0174265	10	12	3	4	857	2.47491	1
CG2854-PA	X	152773_at	2	-0.0550485	8	29	5	10	633	3.32227	0.483001
CG2855-PA	2L	153748_at	2	0.19186	4	1	10	5	145	3.64828	1
CG2867-PA	3R	154976_at	3	-0.0293737	3	10	13	15	315	4.44127	0.187404
CG2915-PA	2R	153131_at	2	0.00820013	2	3	16	8	116	4	0.338638
CG2922-PA	3R	154003_at	5	-0.00442292	9	16	6	5	525	2.70476	0.46459
CG2924-PA	X	153287_at	3	0.00355872	3	31	2	4	729	3.88615	0.154247
CG2928-PA	2R	153413_at	3	0.0917722	12	19	3	4	791	4.15297	1
CG2930-PA	X	151495_at	2	0.0147297	0	5	12	10	153	2.71242	0.0470085
CG2934-PA	X	154279_at	8	0.0110132	3	13	5	6	800	3.0375	0.206441
CG2939-PA	2L	143481_at	3	-0.0645609	10	9	25	2	873	3.41466	0.00360042
CG2943-PA	3R	142786_at	3	-0.023582	69	18	35	8	492	3.94309	1
CG2950-PA	2L	152068_at	2	-0.116587	5	15	9	6	872	5.40252	0.0795884
CG2967-PA	X	152239_at	2	0.0542694	11	21	11	35	582	2.86426	0.321803
CG2969-PA	2L	143941_at	5	-0.0240842	43	20	51	11	724	4.90331	0.097068
CG2976-PA	2L	154362_at	3	0.117716	15	6	5	4	868	4.61866	0.431082
CG2977-PA	X	144173_at	2	-0.0680643	12	14	8	6	752	2.99069	0.741054
CG2979-PA	X	153440_at	6	0.0302198	6	10	3	6	444	4.0991	1
CG2988-PA	3R	143149_at	4	0.000401566	22	13	14	8	881	3.80477	1
CG2991-PA	2L	153630_at	3	0.111614	18	15	27	6	549	4.949	0.0332221
CG30004-PA	2R	142348_at	2	-0.0632668	10	15	5	11	891	3.51178	0.742085
CG3001-PA	X	144761_at	8	0.0194306	8	9	1	7	908	3.51322	0.182193
CG30011-PC	2R	146923_at	5	-0.0399533	1	9	7	7	369	5.23577	0.0790759
CG30015-PA	2R	152874_at	2	0.0205786	31	8	42	24	264	4.71591	0.124317
CG30023-PA	2R	152832_at	4	-0.0961653	15	8	26	10	799	4.32165	0.577396
CG30069-PA	2R	147190_at	6	-0.0664962	2	6	22	27	581	4.07573	0.446152
CG30080-PA	2R	147260_at	4	-0.00671826	16	14	4	1	431	2.77958	0.364973
CG30084-PF	2R	147263_at	8	-0.0022173	10	7	44	10	916	4.36572	0.0993943
CG30092-PD	2R	147709_at	2	-0.00709218	4	1	101	27	36	3.75	1
CG30101-PA	2R	142015_at	9	0.00224876	50	12	6	4	864	5.01736	0.21384
CG30115-PD	2R	147446_at	7	0.02391	35	20	42	25	737	5.09498	1
CG30116-PB	2R	151995_at	2	-0.0353932	10	17	64	24	862	2.79814	0.00115335
CG30118-PA	2R	147439_at	2	0.0805953	4	5	7	5	378	3.12963	0.669921
CG30122-PB	2R	154274_at	3	-0.0303137	23	24	24	15	490	3.86531	0.2812
CG30152-PA	2R	147569_at	2	0.0704103	13	14	3	2	820	3.81463	1
CG30188-PA	2R	147752_at	4	-0.0196157	8	3	8	10	853	4.22157	0.249034
CG3025-PA	X	143755_at	4	-0.0563562	10	8	26	17	283	4.07067	0.779915
CG30278-PA	2R	147668_at	3	0.0231844	5	13	6	4	848	2.34434	0.124529
CG3029-PA	2R	147823_at	5	-0.0207079	2	3	7	2	166	2	0.265734
CG30296-PC	2R	152619_at	4	0.0198973	19	8	18	11	343	4.42274	0.579974
CG3033-PA	X	152024_at	5	-0.0426771	6	8	22	11	192	3.48958	0.194573
CG30349-PA	2R	146843_at	2	-0.051708	4	4	5	17	282	5.36525	0.195387
CG30350-PA	2R	152710_at	2	0.0288145	30	17	12	7	870	5.23563	1
CG3036-PA	2L	151989_at	2	0.0299061	21	9	26	4	280	5.46071	0.209236
CG30377-PA	2R	153147_at	2	0.0623145	3	2	28	10	145	4.55172	0.607749
CG30389-PA	2R	142527_at	6	-0.0543175	8	10	20	10	560	3.63036	0.146694
CG3039-PA	X	153374_at	5	0.0233574	18	23	6	9	716	4.7514	1
CG30392-PA	2R	151929_at	3	-0.00983362	40	11	10	0	865	5.56185	0.184172
CG30420-PA	2R	154687_at	2	0.0140747	2	5	10	22	917	4.91058	1
CG30421-PA	2R	153061_at	2	0.0566794	6	7	27	20	347	4.62536	0.53832
CG30427-PB	2R	154781_at	2	-0.0577967	4	3	9	15	81	3.30864	0.413037
CG30427-PC	2R	147900_at	4	-0.0811099	23	27	11	13	757	4.42801	1
CG30456-PA	2R	141771_at	2	0.0221318	26	8	22	8	865	4.56763	0.781424
CG30463-PA	2R	147324_at	4	0.0135478	33	9	16	12	486	3.22634	0.067061
CG30483-PA	2R	147184_at	3	0.0212264	5	3	100	17	915	3.17268	0.11594
CG30491-PA	2R	146753_at	2	0.0163934	6	6	6	5	591	2.91878	1
CG30492-PE	2R	141520_at	4	0.0263264	8	3	23	8	346	4.87861	1
CG30494-PA	2R	151871_at	2	-0.0830258	8	0	16	7	141	3.92199	0.146011
CG30497-PA	2R	146765_at	3	0.00909091	7	7	8	8	831	4.59085	1
CG3050-PA	3R	152120_at	2	0.0468227	35	21	21	12	856	3.9007	1
CG3059-PB	2L	153738_at	4	0.0517111	3	3	6	4	184	4.31522	1
CG3060-PA	2R	155130_at	5	-0.00480317	3	3	32	7	385	4.86494	0.112876
CG3065-PA	2R	153112_at	3	0.00124643	4	6	9	6	169	5.10059	0.428308
CG3073-PA	X	142079_at	2	-0.0479211	6	7	4	9	872	3.71674	0.688168
CG3074-PA	2R	153218_at	3	0.200215	22	6	15	6	913	4.86637	0.738857
CG3082-PA	2R	153849_at	2	-0.0156095	28	29	17	1	712	4.27949	0.000615234
CG3083-PA	2L	153181_at	2	-0.0161691	6	10	14	1	632	3.89715	0.00205381
CG3086-PB	X	143735_at	3	0.109812	5	12	7	12	495	2.98788	0.731732
CG3095-PA	X	143998_at	4	-0.0237938	3	11	5	15	835	3.85509	1
CG31004-PA	3R	150930_at	5	0.123203	26	20	45	19	851	4.70505	0.159902
CG31005-PA	3R	150933_at	7	-0.0239301	10	11	12	3	648	4.23457	0.0833049
CG31009-PA	3R	154139_at	3	0.0154198	3	2	59	17	134	5.99254	0.333763
CG31012-PC	3R	151904_at	11	0.0375728	5	1	29	4	157	4.95541	1
CG31022-PA	3R	150892_at	3	0.502203	15	14	14	7	460	2.26739	0.387079
CG31033-PC	3R	141401_at	5	0.0154639	5	7	3	5	862	4.67749	1
CG31043-PA	3R	150172_at	5	-0.0227178	31	8	66	12	280	5.12857	0.60318
CG31045-PE	3R	152634_at	4	0.024916	32	13	84	18	844	4.89573	0.13103
CG3105-PA	2R	153018_at	3	-0.0720132	5	4	48	21	388	4.66237	0.456884
CG31052-PA	3R	150405_at	2	-0.0457457	24	17	4	6	842	4.78147	0.315997
CG31057-PA	3R	150744_at	13	0.00442714	17	5	7	0	910	5.2011	0.296493
CG3106-PA	X	152289_at	2	-0.0584537	8	8	9	17	186	3.97849	0.35278
CG31063-PA	3R	153270_at	3	0.0193035	24	20	13	11	863	4.08575	1
CG31072-PB	3R	150686_at	3	0.0794304	3	8	24	4	923	3.35211	0.000911001
CG31085-PB	3R	150656_at	4	-0.0147722	13	12	25	9	888	4.55968	0.105677
CG31090-PA	3R	150627_at	7	-0.0129367	29	8	24	12	449	3.98886	0.302398
CG31092-PA	3R	142647_at	3	-0.0032641	22	11	28	23	909	4.19472	0.364053
CG31094-PB	3R	150608_at	11	-0.0383291	23	17	63	6	821	4.13642	5.74119e-05
CG31108-PA	3R	142057_at	3	-0.0407928	16	7	30	5	571	3.81961	0.188623
CG31116-PD	3R	149709_at	6	-0.0427104	12	10	26	13	699	4.68097	0.414644
CG31118-PA	3R	150527_at	2	-0.0373857	40	36	5	10	604	3.2947	0.25863
CG31122-PA	3R	150140_at	7	-0.062712	21	14	19	12	685	4.31825	1
CG31137-PC	3R	150492_at	6	-0.0739197	11	7	9	8	633	4.01264	0.737986
CG31140-PA	3R	151514_at	5	0.0613038	14	7	3	4	775	3.22839	0.380899
CG31145-PA	3R	150459_at	7	-0.0495602	9	8	5	3	909	4.36304	1
CG31149-PA	3R	152853_at	4	-0.00713013	5	3	12	5	878	3.79157	0.679608
CG31150-PA	3R	152020_at	3	-0.117104	8	5	18	37	236	4	0.0656636
CG31151-PA	3R	142599_at	11	-0.106972	23	4	36	15	761	4.73062	0.177764
CG31158-PB	3R	150381_at	6	-0.0183907	8	4	28	6	370	4.46486	0.415697
CG31175-PA	3R	150200_at	8	-0.0287691	6	1	96	51	904	4.47456	0.424222
CG31176-PA	3R	150321_at	2	-0.0612402	37	25	19	8	423	3.47991	0.474402
CG31183-PA	3R	152235_at	4	-0.0211312	37	30	46	20	781	5.24712	0.107498
CG31203-PA	3R	150276_at	7	-0.00770405	12	2	5	5	922	5.03254	0.0850149
CG31211-PB	3R	149718_at	3	0.0085565	4	2	7	8	153	2	0.635117
CG31212-PA	3R	150190_at	2	-0.0895863	30	28	31	46	805	4.02112	0.222463
CG31216-PA	3R	150215_at	4	-0.0111815	19	7	13	4	896	5.83036	1
CG31221-PA	3R	151057_at	6	-0.0415177	52	28	2	3	797	5.01004	0.349492
CG31224-PA	3R	153102_at	3	0.067588	3	7	37	28	91	3.61538	0.173694
CG31243-PE	3R	143113_at	4	-0.00791925	3	2	9	4	900	3.52667	1
CG31256-PA	3R	154601_at	3	-0.104803	11	25	47	7	880	3.57614	6.37563e-08
CG3126-PA	X	144121_at	8	0.0764706	22	17	10	15	808	5.63366	0.305497
CG31265-PA	3R	150049_at	2	-0.105263	8	11	12	5	199	2.92462	0.106466
CG31284-PA	3R	153412_at	2	-0.0199014	24	3	48	18	143	5.7972	0.10786
CG31299-PA	3R	149672_at	2	-0.245548	6	15	14	14	425	3.93176	0.154059
CG31304-PA	3R	149934_at	3	-0.0293334	17	4	36	20	892	4.57511	0.181355
CG3131-PA	2L	145670_at	3	0.0772255	18	12	109	21	417	4.71463	0.00604362
CG31317-PA	3R	142813_at	5	-0.0322478	35	9	88	10	850	4.34118	0.113541
CG31319-PA	3R	151046_at	10	-0.0378549	36	11	90	10	851	4.94477	0.0423708
CG31349-PA	3R	153475_at	5	0.10775	8	10	87	19	315	4.75873	0.00139663
CG31358-PA	3R	151966_at	4	-0.0539696	26	4	15	9	852	5.6608	0.0561617
CG31361-PA	3R	149732_at	6	-0.332402	24	8	16	5	869	4.8481	1
CG31367-PA	3R	152720_at	5	0.0384703	10	17	8	9	830	4.11446	0.54474
CG31374-PB	3R	149689_at	6	-0.0588444	6	0	28	11	300	3.84333	0.311055
CG3139-PA	2L	142129_at	11	0.067574	2	7	7	1	902	3.6796	0.0152201
CG3140-PA	2R	141768_at	3	-0.0420561	8	8	6	4	868	3.71889	0.701494
CG31453-PA	3R	154278_at	3	0.0347613	10	10	15	11	837	3.91159	0.766386
CG31475-PA	3R	150183_at	6	-0.0717284	23	14	11	3	856	4.69276	0.333681
CG3151-PA	2L	152149_at	4	0.0523071	2	3	14	11	890	3.65955	0.642401
CG3152-PA	2R	155020_at	3	0.142271	18	12	21	17	678	4.15782	0.806308
CG31534-PA	3R	149289_at	3	-0.001349	8	16	21	12	340	2.65294	0.0329542
CG31543-PC	3R	152918_at	2	0.0497598	15	23	10	3	465	3.2086	0.0265769
CG31546-PA	3R	152131_at	3	0.00309119	5	17	3	6	125	2.04	0.659505
CG31550-PB	3R	151986_at	3	0.00442583	3	2	17	19	236	3.99153	0.662796
CG3159-PA	2L	152272_at	2	0.0372751	41	17	16	8	841	5.63853	0.794053
CG3161-PA	2R	141528_at	3	0.0175392	2	3	3	3	426	4.40376	1
CG31628-PA	2L	143062_at	2	0.0580368	9	3	76	26	143	4.92308	1
CG31637-PA	2L	154703_at	6	-0.0209437	39	20	7	7	770	4.53506	0.357047
CG31641-PB	2L	142540_at	5	0.0420668	5	12	3	4	815	4.04294	0.646626
CG31646-PA	2L	145837_at	4	-0.0562273	26	9	22	6	782	4.8555	0.771825
CG31651-PA	2L	145809_at	6	-0.0112021	20	7	8	6	340	3.77647	0.307216
CG31660-PC	2L	145786_at	2	-0.0736579	15	7	23	5	840	3.96905	0.324331
CG31663-PA	2L	145606_at	5	-0.0162522	3	3	19	7	942	4.52335	0.346148
CG31666-PB	2L	142998_at	7	0.083718	8	5	16	14	820	4.24756	0.743267
CG31672-PA	2L	154126_at	2	0.0882429	11	10	10	2	882	4.55102	0.133002
CG31689-PA	2L	141801_at	6	0.0475586	11	9	13	8	262	4.87023	0.755738
CG31694-PA	2L	145680_at	4	0.0474291	15	10	9	7	874	5.08238	1
CG31708-PA	2L	146066_at	5	-0.00149636	31	20	4	1	732	3.55191	0.640179
CG3171-PA	X	144536_at	4	0.043391	20	8	11	6	304	5.63158	0.743875
CG31712-PA	2L	153569_at	5	0.0495868	21	15	5	1	806	4.16501	0.380455
CG31716-PA	2L	146153_at	2	0.0494753	9	2	29	10	297	5.75084	1
CG31719-PA	2L	146163_at	3	0.0187534	28	13	22	5	737	4.55902	0.271788
CG31722-PB	2L	146199_at	2	0.0728196	4	20	15	10	503	3.22465	0.00305107
CG31729-PB	2L	154077_at	3	0.018641	7	5	42	7	914	4.06455	0.0474
CG31756-PA	2L	152544_at	8	0.0506506	4	10	49	27	909	3.36304	0.0175151
CG31761-PD	2L	151653_at	10	0.0645544	37	16	8	3	714	3.85154	1
CG31795-PA	2L	153019_at	6	0.0198374	8	17	23	6	897	3.03344	0.000785504
CG31795-PB	2L	145555_at	2	-0.135948	19	9	26	7	834	4.49281	0.390097
CG31811-PA	2L	151438_at	3	-0.0343008	13	9	50	11	830	2.8494	0.0430606
CG31811-PB	2L	146347_at	5	-0.00236407	13	9	50	9	830	2.8494	0.0322079
CG3182-PA	2R	152427_at	3	-0.101016	3	5	11	17	34	4.79412	1
CG31839-PA	2L	142395_at	3	-0.00688883	5	1	18	7	47	5.7234	1
CG3187-PC	X	144534_at	2	0.0123642	22	19	10	9	693	3.54113	1
CG31886-PA	2L	153172_at	2	0.023444	31	23	10	7	777	4.43115	1
CG3189-PA	2R	146680_at	2	-0.0110804	5	7	7	8	584	3.87329	1
CG3192-PA	X	144608_at	3	-0.0172257	5	6	3	3	228	2.60965	1
CG31937-PA	2L	154613_at	4	-0.0451031	11	4	23	4	276	4.78261	0.425459
CG3195-PA	2R	147835_at	7	0.0235717	7	25	1	4	341	3.27566	1
CG31991-PD	2L	154661_at	2	0.0580688	10	13	23	14	625	3.7712	0.188976
CG32031-PA	3L	152383_at	4	0.00424187	13	5	10	7	152	2.97368	0.488676
CG32043-PA	3L	153793_at	9	-0.00564228	3	9	9	11	319	3.69906	0.451927
CG32046-PA	3L	148488_at	2	-0.00392927	3	2	49	24	178	4.11798	1
CG32057-PA	3L	148510_at	2	0.0830584	24	9	13	5	777	3.80438	1
CG32062-PD	3L	153863_at	11	0.0187727	12	2	13	5	938	5.69403	0.4264
CG32064-PA	3L	152341_at	3	0.0255769	4	23	11	12	845	2.88047	0.0149551
CG32066-PB	3L	148530_at	4	-0.0917225	7	3	4	5	277	2.96751	0.36985
CG3209-PA	2R	154873_at	4	-0.012318	11	14	7	9	847	4.3412	1
CG32096-PB	3L	152637_at	6	-0.012959	19	8	70	55	406	4.77586	0.200189
CG32103-PA	3L	152957_at	4	0.0643931	15	11	9	4	864	5.14699	0.728084
CG32120-PA	3L	148706_at	5	-0.0678305	16	6	13	2	859	5.49593	0.431026
CG3213-PA	2L	145717_at	2	-0.0055211	6	3	23	14	248	4.02823	1
CG32137-PB	3L	148731_at	7	-0.00989302	6	4	17	4	107	4.93458	0.380919
CG32138-PA	3L	148742_at	3	0.00374072	11	10	55	6	906	4.98565	0.000523358
CG32139-PA	3L	152109_at	4	0.00243763	72	24	23	7	714	4.67927	1
CG3214-PA	2L	145650_at	3	0.0327198	4	9	12	0	195	4.30769	0.000457666
CG32145-PA	3L	154049_at	3	-0.0578512	21	8	9	7	904	3.66704	0.331168
CG32146-PB	3L	141248_at	3	0.161752	37	33	41	10	638	4.10658	0.00206788
CG32149-PA	3L	151612_at	2	-0.0248317	20	12	14	5	832	4.04447	0.542935
CG3215-PA	2R	147746_at	5	0.0287539	8	27	9	7	784	3.80102	0.0271008
CG32150-PA	3L	148829_at	8	-0.042735	20	21	19	4	650	3.83231	0.00877018
CG32156-PC	3L	148842_at	4	0.0787983	46	18	39	9	822	4.94769	0.273824
CG32171-PB	3L	148922_at	8	0.0327161	38	28	18	4	643	2.93313	0.0449638
CG32179-PA	3L	154682_at	3	-0.0117863	15	5	2	6	240	5.27083	.
CG32180-PC	3L	151727_s_at	4	-0.0609756	7	6	21	5	902	4.47228	0.130603
CG32210-PA	3L	149060_at	4	-0.0246468	10	40	52	32	742	4.61456	2.42482e-06
CG32211-PA	3L	154267_at	5	-0.0499124	9	15	15	15	326	2.83742	0.416794
CG32226-PA	3L	142614_at	4	0.108227	10	8	40	25	179	4.75419	0.786432
CG32236-PA	3L	151535_at	2	0.0203288	59	16	19	9	744	3.65726	0.303902
CG32237-PA	3L	148203_at	8	-0.0333642	13	5	41	8	931	4.22879	0.312221
CG32239-PA	3L	148198_at	7	-0.0567376	38	10	77	11	862	5.08237	0.220574
CG32245-PB	3L	148188_at	6	-0.043044	20	10	4	4	879	5.59386	0.433176
CG32249-PA	3L	148180_at	2	-0.0337039	12	4	7	6	559	3.99463	0.270136
CG3227-PA	2L	145649_at	5	-0.192308	19	8	8	4	762	4.44751	1
CG32296-PA	3L	148065_at	3	0.0045977	6	1	46	19	933	4.06002	0.664789
CG32306-PB	3L	151681_at	7	0.00067587	13	3	65	25	268	3.98507	0.551532
CG3234-PC	2L	151484_i_at	6	0.0121163	41	11	48	18	182	4.13736	0.52105
CG3234-PD	2L	151485_s_at	4	-0.0127204	41	12	68	29	849	3.80801	0.443686
CG32344-PA	3L	154422_at	2	-0.0441665	9	15	19	14	763	4.91612	0.182057
CG32346-PA	3L	147914_at	3	0.112665	6	23	13	52	591	3.66328	1
CG32365-PA	3L	151308_at	14	-0.0439429	5	10	17	7	187	5.16043	0.0447775
CG32369-PA	3L	152839_at	2	0.0217669	5	3	33	17	905	3.74144	1
CG32380-PA	3L	148328_at	3	-0.0079226	7	8	10	8	851	3.22562	0.731857
CG32392-PA	3L	151312_at	7	0.0291777	9	6	19	3	173	5.49133	0.117639
CG32406-PA	3L	148250_at	2	0.0070922	13	6	15	5	927	5.02805	0.731094
CG32418-PA	3L	153696_at	2	0.0280679	12	9	3	3	641	3.9688	1
CG3242-PA	2L	143529_at	4	-0.0637712	22	7	23	5	852	5.1385	0.746978
CG32423-PA	3L	153372_at	7	-0.0341	4	3	11	3	948	3.16983	0.35436
CG32425-PA	3L	153241_at	5	0.0632599	35	11	19	18	791	3.32996	.
CG32428-PA	3L	155007_at	2	-0.122747	25	9	7	0	852	4.36854	0.314772
CG32432-PA	3L	149153_at	5	0.0208333	13	4	38	12	711	5.00985	1
CG32434-PA	3L	149165_at	8	0.0641562	10	0	40	9	677	4.61152	0.333477
CG32434-PB	3L	152311_at	6	0.0297256	10	0	41	10	677	4.61152	0.19081
CG32474-PA	3R	150648_at	6	-0.0459075	16	6	23	13	934	3.98394	0.571855
CG32479-PA	3L	142762_at	3	-0.0496119	25	11	38	24	802	5.56733	0.513432
CG3248-PA	2L	152978_at	2	0.0456611	17	4	33	10	281	4.38434	0.760211
CG32485-PA	3L	152676_at	3	-0.0114101	23	5	6	2	566	4.48233	0.638951
CG32488-PA	3L	152039_at	3	-0.00741433	33	16	3	6	739	4.73207	0.0700855
CG3249-PC	X	153319_at	4	-0.222994	2	18	13	8	814	4.04177	0.000916751
CG32491-PR	3R	151066_at	3	-0.0531275	31	14	9	8	646	3.53406	0.253412
CG32528-PA	X	145393_at	3	-0.0117977	9	12	6	9	587	4.81601	1
CG32533-PA	X	154576_at	2	-0.149698	9	15	22	26	675	2.76296	0.615747
CG32538-PA	X	145364_at	5	0.0135838	13	15	1	11	519	2.36609	.
CG32541-PA	X	153840_at	8	-0.0609202	11	16	25	14	859	5.1688	0.0803832
CG32544-PA	X	142850_at	3	-0.0353467	3	28	6	4	816	3.32843	0.00285764
CG32549-PA	X	145298_at	3	0.00828817	4	10	19	7	135	2.97037	0.00930831
CG32549-PE	X	151352_at	3	0.0284035	4	10	15	5	135	2.97037	0.0134711
CG32555-PA	X	154944_at	8	0.0550098	6	11	19	20	168	4.30357	0.395483
CG32556-PA	X	145254_at	2	-0.0862139	27	17	21	26	512	4.06836	0.142529
CG32560-PA	X	145261_at	6	-0.00294453	24	17	41	19	717	3.54254	0.398032
CG32574-PA	X	145209_at	2	-0.0663887	2	6	7	12	182	2.37912	0.675816
CG32575-PB	X	154679_at	3	-0.0507293	4	18	26	23	611	3.2766	0.00876098
CG3258-PA	X	143079_at	2	-0.00184578	6	32	1	11	594	3.25421	1
CG32592-PA	X	145096_at	3	-0.0221466	9	12	121	78	675	2.99704	0.160206
CG32593-PA	X	141445_at	2	0.0102041	12	9	12	4	682	3.14956	0.314858
CG32594-PC	X	145095_at	2	0.0496839	24	22	7	15	640	2.9375	0.128713
CG32600-PA	X	145067_at	4	-0.0316206	13	12	3	5	816	3.60049	0.688018
CG32611-PB	X	145039_at	10	-0.0109353	3	5	8	15	836	4.02512	1
CG32626-PB	X	151341_at	8	-0.0532893	15	12	12	8	528	3.64962	1
CG32626-PD	X	152306_at	7	-0.00952891	15	12	15	9	528	3.64962	0.776591
CG32635-PA	X	142267_at	4	-0.03425	12	11	11	7	715	3.94965	0.752306
CG32659-PA	X	143471_at	4	-0.0706897	4	2	61	41	781	2.45839	1
CG32666-PA	X	151326_at	6	0.00178324	2	12	6	9	437	4.04577	0.214759
CG32676-PA	X	144823_at	3	0.0453841	8	8	17	30	864	2.92245	0.383143
CG32677-PA	X	144821_at	6	-0.0994151	15	8	28	25	891	4.4119	0.450384
CG3268-PA	2R	152190_at	2	0.00199735	18	10	12	20	271	3.28413	0.0692058
CG32683-PA	X	144801_at	4	0.0288077	15	20	5	20	816	3.0049	0.0958044
CG32697-PA	X	154417_at	4	0.0917937	4	8	7	7	877	3.53478	0.452739
CG32698-PA	X	153025_at	3	-0.0449645	5	7	7	8	869	3.7733	1
CG32699-PA	X	151402_at	2	-0.0103536	15	17	4	10	817	3.67564	0.335163
CG32721-PA	X	152295_at	2	-0.081423	4	4	8	17	175	4.55429	0.419612
CG32743-PA	X	153898_at	2	-0.143276	6	10	43	63	826	3.53269	1
CG32758-PA	X	144544_at	5	0.013497	7	25	8	5	732	3.71858	0.0162554
CG32767-PA	X	144506_at	6	-0.0714603	2	10	17	18	897	3.37793	0.0874568
CG32776-PB	X	144456_at	2	0.0440252	30	12	4	6	707	4.27157	0.0764052
CG32791-PA	X	144448_at	5	-0.0570652	16	26	6	9	536	5.04478	1
CG32795-PA	X	153436_at	3	-0.0282046	27	6	2	9	734	4.5545	.
CG32796-PB	X	144403_at	2	-0.0664512	18	8	36	16	269	4.19703	1
CG32813-PF	X	151685_r_at	12	-0.0047394	4	16	5	13	533	4.54597	0.708964
CG3284-PA	3R	143519_at	4	-0.00374539	16	9	10	2	505	4.4297	0.279343
CG32843-PA	2R	147143_at	2	-0.168896	23	14	6	5	819	4.24054	0.732262
CG3287-PB	2R	146695_at	3	0.0386573	6	4	1	8	343	5	0.0572755
CG3294-PA	2L	153357_at	2	-0.0571009	2	3	27	5	434	2.64516	0.0569446
CG32975-PB	2L	144281_at	5	-0.0667988	9	10	6	3	857	4.24271	0.434783
CG32982-PA	2L	152498_at	3	-0.00318579	24	18	38	6	454	4.0793	0.00361053
CG3304-PC	2L	145705_at	10	-0.00825571	7	0	31	7	164	5.7378	0.574153
CG33048-PC	3L	148547_at	4	0.012292	6	2	29	6	304	4.71711	0.629014
CG3307-PA	3R	151632_i_at	6	-0.0371637	9	5	22	7	887	5.34386	0.482231
CG33087-PC	2R	146795_at	2	-0.0633498	4	1	119	101	850	3.84824	0.380419
CG33090-PB	2L	153013_at	6	0.0294117	11	1	46	11	48	5.375	0.676682
CG33094-PB	3R	155159_at	4	-0.0153919	6	14	5	3	250	4.528	0.199802
CG33095-PA	3R	141963_at	4	-0.0524258	33	9	8	6	842	4.55701	0.164596
CG33099-PA	3R	142587_at	4	-0.0476338	26	9	18	4	704	3.80398	0.746847
CG33101-PA	3R	143738_at	2	0.0114416	30	26	21	5	568	3.2588	0.0268228
CG33103-PA	3R	141837_at	8	0.01972	2	5	18	95	212	2.78774	0.330136
CG33110-PA	3R	150378_at	6	-0.0636942	37	14	5	3	328	4.79573	0.67827
CG33111-PA	3R	151852_at	5	-0.0236012	15	8	17	5	850	3.66824	0.513633
CG33113-PF	2L	142892_at	9	0.0251087	9	7	7	7	903	3.5371	1
CG33120-PA	2L	151508_at	3	-0.00590351	7	6	24	19	184	4.65761	1
CG33123-PA	2L	151752_s_at	2	0.0447491	15	7	64	20	338	3.39645	0.425838
CG3313-PA	3R	154063_at	3	-0.229467	10	2	15	12	424	3.41038	0.150942
CG33130-PC	2R	147371_at	8	-0.046918	11	3	62	14	684	3.11257	0.723361
CG33134-PA	2R	151475_at	3	-0.0418086	12	13	5	1	301	4.90365	0.184773
CG33138-PA	2R	153504_at	2	0.0136986	5	16	28	14	193	3.96373	0.00276896
CG33146-PA	2R	147465_at	2	0.0546559	30	14	33	10	854	4.56089	0.47321
CG33147-PA	2R	147461_at	6	-0.0318358	14	8	16	1	473	3.61522	0.0518374
CG33152-PA	2R	147586_at	7	-0.0106008	21	13	10	1	803	5.28394	0.131844
CG33171-PE	3L	152576_at	9	-0.00633914	9	6	15	2	903	4.35327	0.105772
CG33174-PD	X	142909_at	8	0.0381679	6	4	8	10	198	2.5303	0.694584
CG33175-PA	X	144812_at	3	-0.0802745	13	10	33	38	812	3.47906	0.475276
CG33180-PB	X	145162_at	2	-0.0221562	0	5	6	20	233	4.33047	0.553296
CG33183-PC	2R	143123_at	6	-0.0879261	21	5	14	6	820	4.58415	0.493543
CG33193-PA	3R	150418_at	2	-0.0575123	18	37	19	9	659	5.25341	0.00460313
CG33203-PC	3R	150790_at	8	0.00802234	9	4	3	3	902	4.00554	0.616873
CG33205-PB	3L	148496_at	3	0.00101317	7	8	6	1	553	2.59494	0.164861
CG33208-PC	3R	149604_at	6	0.0306869	23	19	129	42	841	5.44709	0.0125133
CG33214-PA	3L	149184_at	3	0.02751	5	13	8	22	513	5.94347	1
CG3322-PA	3L	153856_at	3	0.0169736	13	17	60	20	254	4.87402	0.00291633
CG33232-PA	3L	148050_at	3	-0.0469332	15	2	62	60	256	4.40625	.
CG33249-PA	X	142224_at	4	-0.0261458	4	2	13	27	314	4.52866	0.174352
CG33253-PA	X	151362_r_at	5	-0.00516796	10	18	4	4	531	4.02448	0.68323
CG33261-PA	3L	151706_s_at	5	0.0088045	14	13	19	5	846	3.13121	0.0768853
CG3327-PC	2L	145704_at	7	-0.0469613	23	3	40	4	95	4.21053	1
CG33275-PA	3L	153125_at	3	-0.0623209	10	6	40	13	257	3.49805	0.3473
CG3328-PA	2R	152943_at	6	-0.00468759	10	3	37	30	163	4.65031	0.21964
CG33291-PA	3L	149197_at	4	0.0288388	9	1	29	35	121	3.8595	.
CG33298-PB	2L	153232_at	10	0.0796325	39	25	62	15	559	3.46869	0.0143664
CG3331-PA	3R	152932_at	2	0.0730419	6	10	51	21	885	3.13446	0.019119
CG33316-PA	2L	146521_at	6	-0.0197543	15	7	38	22	824	4.05704	0.796989
CG33323-PA	3R	149424_at	3	-0.0543016	45	12	9	4	783	4.39464	0.475666
CG33344-PA	3R	150634_at	3	-0.0804733	27	7	26	5	819	5.00733	0.754152
CG3345-PA	2L	153062_at	2	-0.0286698	9	7	8	17	225	2.99111	0.194525
CG33484-PA	3L	152251_at	5	0.0414427	21	19	124	45	829	3.48975	0.0131755
CG33485-PA	3R	149929_at	7	-0.0389485	4	3	12	6	919	4.38955	0.672877
CG33513-PC	X	143758_at	3	-0.00727262	3	13	3	22	893	3.54199	0.662396
CG33523-PD	3L	148243_at	3	-0.050885	9	7	11	8	411	5.87348	1
CG33529-PB	2L	143743_at	4	0.0642816	16	7	21	7	383	3.43603	0.757289
CG3353-PA	3R	150304_at	2	0.0384231	4	6	12	10	370	2.07027	0.704251
CG33531-PA	2L	145883_at	2	0.156904	11	5	25	11	908	4.53414	1
CG33547-PA	3R	150106_at	7	-0.0725139	9	4	48	18	928	4.37284	0.748029
CG33553-PD	3R	155045_at	5	0.00970691	8	6	63	22	227	3.02203	0.210512
CG33555-PC	3R	149919_at	2	0.0276272	6	5	110	32	886	3.61964	0.136031
CG3359-PJ	3R	152375_at	2	-0.0627404	20	13	38	12	267	4.38577	0.150305
CG3365-PB	2L	152656_at	2	0.0179401	10	11	6	2	846	4.31324	0.237848
CG33715-PD	2L	141786_at	9	0.0145773	17	7	463	144	894	4.32998	0.625071
CG33950-PF	X	142467_at	2	-0.00702675	6	13	68	95	729	3.41564	0.465861
CG3400-PB	X	152692_at	4	-0.0283149	16	21	7	5	416	4.43029	0.5082
CG3401-PA	2R	143391_i_at	11	-0.0234312	31	16	16	1	602	4.26578	0.0270461
CG3402-PA	3L	153575_at	4	0.0341391	10	3	1	4	378	4.01852	.
CG3408-PA	3L	142799_at	3	-0.0265814	25	21	8	3	726	2.92837	0.325696
CG3409-PA	2R	154552_at	6	0.0139353	14	18	26	17	801	4.3171	0.168413
CG3411-PA	2R	143424_at	4	0.0163563	9	4	7	2	845	3.85444	1
CG3412-PA	3R	153633_at	7	0.0585059	25	18	1	4	276	5.54348	0.164868
CG3413-PA	2R	151845_at	2	0.0287186	14	27	8	11	322	2.92547	0.5766
CG3415-PA	X	152603_at	4	-0.0742922	7	3	9	5	180	2.86111	1
CG3416-PA	2R	143270_at	5	-0.0468028	4	9	4	5	808	3.37995	0.66192
CG3424-PC	3L	148469_at	2	0.0649516	16	10	12	11	891	3.57688	0.571538
CG3445-PA	3L	154557_at	2	0.0722833	3	2	10	14	554	3.2852	0.632184
CG3460-PA	X	153358_at	3	-0.123321	2	4	4	7	199	3.62312	1
CG3488-PA	2L	153610_at	2	0.0721421	4	21	11	11	280	3.19643	0.0264489
CG3492-PA	2R	152716_at	2	0.178387	8	5	16	5	148	3.85811	0.450501
CG3500-PA	2R	147766_at	2	-0.0177305	5	9	2	6	217	3.00922	1
CG3505-PA	3R	141436_at	2	-0.0893805	4	9	21	7	225	3.08444	0.0143527
CG3511-PA	2R	154878_at	3	-0.0304768	11	3	23	18	399	4.80702	0.204579
CG3517-PA	3R	150197_at	4	-0.00983883	35	19	8	8	816	4.81863	0.382003
CG3523-PA	2L	152126_at	5	0.0175258	16	10	121	27	872	5.24197	0.0344923
CG3524-PA	2L	151887_at	4	0.00961536	14	12	103	29	673	3.69094	0.0145399
CG3525-PE	X	143139_at	7	0.0535336	11	5	5	7	380	4.73158	0.249533
CG3541-PB	2R	152422_at	3	-0.00937968	3	2	14	4	70	2	0.575619
CG3556-PA	X	152686_at	6	0.0105774	3	4	11	4	826	3.6586	0.342621
CG3563-PA	3R	154951_at	3	0.139167	6	2	44	18	701	4.53495	1
CG3572-PC	2R	141802_at	2	-0.0555023	3	7	12	9	242	3.78512	0.252413
CG3573-PA	X	141448_at	5	-0.00722334	7	6	9	24	193	3.93264	0.167381
CG3578-PA	X	143084_at	7	-0.0218199	5	3	7	7	540	2.95556	0.674923
CG3581-PA	3R	150188_at	3	0.084206	31	5	9	4	801	4.88265	0.22044
CG3582-PA	2L	154225_at	5	-0.0153563	10	9	4	5	242	4.85124	1
CG3584-PA	2R	141202_at	3	0.0546006	8	9	12	9	359	4.20334	0.744639
CG3585-PA	X	143986_at	7	0.003003	7	7	69	25	869	3.76295	0.113377
CG3590-PA	3R	150041_at	3	0.190284	22	13	44	12	858	5.88928	0.147058
CG3595-PA	X	153817_at	5	0.0768151	8	9	4	1	413	3.58111	0.323308
CG3603-PA	X	144428_at	2	-0.0192308	37	18	10	4	714	3.15266	1
CG3605-PA	2L	155098_at	5	-0.0386949	3	8	16	12	361	3.1108	0.155187
CG3612-PA	2R	153435_at	10	0.0119494	40	20	12	2	840	4.99405	0.206629
CG3615-PA	2R	141479_at	3	-0.0347795	15	10	42	12	749	3.38051	0.113947
CG3619-PA	3R	153950_at	2	-0.132497	62	25	26	9	718	4.04457	0.825566
CG3624-PA	2R	152370_at	2	0.076923	5	4	6	1	854	3.80211	0.307692
CG3630-PA	X	153371_at	3	-0.00549186	8	6	4	5	280	5.725	0.680172
CG3631-PA	3R	154465_at	3	-0.0770949	11	1	25	5	193	4.95337	0.655203
CG3633-PA	2R	154935_at	5	-0.0334787	9	4	11	5	926	5.06371	1
CG3652-PA	2L	145756_at	5	0.0609686	3	2	11	8	77	4.98701	1
CG3656-PA	X	143572_at	5	0.0435464	2	7	5	8	932	3.23069	0.647833
CG3664-PA	2L	143742_at	8	0.03081	12	13	2	4	876	5.03196	0.663824
CG3665-PA	X	142330_at	2	-0.0693385	8	7	9	20	902	3.43348	0.197891
CG3665-PB	X	151528_at	3	-0.118288	3	8	9	18	908	3.18392	1
CG3668-PA	2R	141533_at	5	-0.0614649	6	4	18	13	753	3.80212	1
CG3671-PA	3R	143674_at	4	0.013919	7	11	16	3	449	2.64143	0.00694064
CG3672-PA	3L	152457_at	3	0.0653945	6	1	1	5	600	3.73333	.
CG3683-PA	2R	147881_at	3	0.0137931	19	14	8	2	692	5.21387	0.275732
CG3687-PA	2R	147290_at	2	0.124294	10	6	2	5	655	4.42443	0.193027
CG3690-PA	X	152524_at	2	0.0561003	5	10	10	12	801	4.88764	0.514394
CG3692-PA	X	145181_at	3	0.0187925	6	13	26	13	393	3.04326	0.0231101
CG3696-PA	2L	145519_at	5	-0.0682032	7	22	31	115	695	4.77266	0.805552
CG3698-PA	3L	152316_at	2	0.142323	21	20	6	3	741	5.42645	0.478971
CG3704-PA	X	154641_at	2	0.105945	6	11	7	14	662	3.96073	1
CG3705-PA	3L	154184_at	4	0.0986598	34	23	4	3	756	5.34921	1
CG3707-PA	X	142777_at	3	-0.0350877	3	14	31	38	499	3.10822	0.0527789
CG3714-PB	2L	151963_at	2	0.0539772	7	3	14	8	205	5.33171	1
CG3722-PA	2R	143352_at	2	0.00977199	6	7	55	12	920	3.06957	0.0104689
CG3725-PB	2R	153024_at	12	0.0167064	1	6	7	7	839	4.12992	0.173581
CG3732-PA	2R	153834_at	2	0.0675777	2	3	4	5	47	4	1
CG3733-PA	2L	151704_s_at	3	-0.0765221	2	14	34	39	406	2.73153	0.0123541
CG3735-PA	2R	154746_at	3	-0.0298219	34	8	31	10	796	4.50377	0.602768
CG3747-PA	2L	144146_at	9	0.0309071	28	19	19	2	724	4.01105	0.0114782
CG3752-PA	2L	146084_at	5	-0.0118534	23	15	13	3	848	4.87854	0.208692
CG3758-PA	2L	143219_at	2	-0.0134581	20	10	16	3	695	2.92806	0.205372
CG3759-PA	2L	146086_at	3	-0.0643565	11	7	39	11	446	4.63901	0.214794
CG3762-PA	2L	146305_at	2	0.00948061	24	7	18	4	222	4.12613	0.745628
CG3763-PA	2L	141396_at	2	-0.161177	15	36	8	2	711	3.96203	0.00417942
CG3764-PA	3L	152914_at	3	-0.0525452	5	11	69	23	257	2.43191	0.00104199
CG3766-PA	2L	154102_at	2	-0.0278944	0	6	29	8	105	3.9619	0.000492581
CG3772-PA	3R	152673_at	3	-0.0989141	10	2	42	7	936	3.71902	1
CG3774-PA	X	144581_at	2	0.0707031	7	7	12	3	518	2.9749	0.128136
CG3779-PA	2L	154346_at	3	-0.0316341	38	10	12	12	830	4.01807	.
CG3799-PA	3L	151933_at	2	-0.0632084	15	8	73	18	714	4.41457	0.163659
CG3809-PA	3R	149736_at	2	0.02408	18	15	12	8	826	3.91768	0.779393
CG3810-PA	X	152601_at	3	-0.214978	6	14	6	25	662	3.54079	0.502437
CG3811-PA	2L	151487_at	3	0.00255764	65	15	60	19	458	4.86245	0.444624
CG3819-PA	3L	149024_at	4	0.0746479	11	5	19	2	131	4.64122	0.202166
CG3821-PA	2R	153336_at	4	0.0405257	37	35	22	7	702	3.94444	0.0272659
CG3823-PA	X	144592_at	2	0.0771798	37	16	8	2	757	4.40819	0.710265
CG3827-PA	X	143431_at	3	-0.00837787	6	39	0	6	799	3.35294	1
CG3830-PA	2R	143403_at	6	0.0723882	14	12	8	3	829	4.47648	0.465661
CG3835-PA	X	152717_at	4	-0.149928	18	12	17	8	355	4.56056	0.584561
CG3838-PA	2L	154014_at	3	-0.053268	8	1	15	9	181	3.9116	0.216638
CG3845-PA	2R	152430_at	6	0.0417547	10	13	25	16	634	4.73975	0.200742
CG3851-PA	2L	143286_at	6	-0.0821145	21	4	12	1	812	5.03448	0.642588
CG3856-PB	3R	144035_at	4	-0.0406579	27	6	22	4	822	4.80657	1
CG3858-PB	2L	146097_at	2	0.198707	17	30	21	14	511	4.81018	0.0442527
CG3860-PA	2R	152415_at	6	0.0945912	2	4	17	4	196	3.94898	0.0441269
CG3862-PA	2L	141557_at	2	0.00214966	3	6	2	8	500	2.068	0.628483
CG3870-PA	2R	147786_at	2	0.135055	5	7	4	2	773	3.32342	0.61991
CG3874-PA	3L	148950_at	3	-0.0156834	20	17	8	6	827	3.28295	1
CG3885-PA	3L	141529_at	4	-0.113294	21	11	39	18	686	4.67055	0.816857
CG3897-PB	3L	154480_at	2	0.0391712	27	12	59	9	753	4.6826	0.0419015
CG3917-PA	X	153753_at	2	-0.0681968	24	31	5	12	555	3.33333	0.399297
CG3924-PB	2R	154317_at	9	-0.0226991	12	4	4	7	305	5.4	0.0607639
CG3929-PA	X	143135_at	3	0.00913242	9	13	12	11	424	3.09434	0.554444
CG3934-PA	3R	149611_at	2	-0.0254441	6	13	6	3	648	3.61883	0.113872
CG3940-PA	3R	149615_at	4	-0.0262134	45	21	9	4	866	5.05081	1
CG3942-PA	3R	149746_at	2	-0.0517378	13	6	13	21	953	3.44596	.
CG3943-PA	2L	152225_at	2	0.176964	22	27	9	3	773	3.2238	0.105557
CG3944-PA	3R	153134_at	3	-0.00260956	6	8	7	2	340	5.52059	0.196796
CG3948-PA	3L	148907_at	4	0.0105977	26	15	12	2	828	5.54469	0.182894
CG3949-PA	2L	146098_at	3	-0.0226554	27	18	2	3	467	3.63169	0.637835
CG3954-PB	X	143114_at	5	0.0386473	4	7	9	10	869	4.1496	0.708426
CG3955-PA	2R	151827_at	4	-0.104833	32	20	11	3	769	2.49545	0.346477
CG3956-PA	2L	143356_at	5	-0.0923379	33	14	5	3	854	4.83138	0.691637
CG3960-PD	X	151850_at	3	0.14109	1	15	4	2	228	3.90789	0.00934154
CG3961-PA	3L	141534_at	5	-0.0223247	20	5	32	9	412	4.3835	1
CG3962-PB	3R	152189_at	5	0.174777	2	5	36	9	165	5.3697	0.0113986
CG3967-PA	3L	153386_at	3	-0.0499329	6	5	14	6	900	4.62778	0.452399
CG3971-PA	3L	153694_at	6	0.0284476	18	11	3	3	781	5.45583	0.66446
CG3981-PA	X	142554_at	8	0.0305628	7	13	7	8	810	3.78889	0.510826
CG3988-PA	2R	141876_at	2	-0.0762315	9	11	9	2	395	5.48861	0.0656395
CG3989-PA	X	153428_at	2	0.0622472	14	30	2	10	413	3.63438	0.475106
CG3991-PD	2R	154239_at	2	-0.133362	17	4	77	18	193	2.87047	1
CG3992-PA	3R	141687_at	5	-0.00380952	20	12	17	13	370	2.82432	0.796171
CG3994-PA	2L	144224_at	3	0.101613	20	15	12	2	796	3.77513	0.0959253
CG3998-PA	2L	154142_at	5	0.107966	2	5	29	12	106	4.9717	0.0802686
CG3999-PA	3R	149624_at	5	-0.0316892	6	3	63	16	108	3.89815	0.399039
CG4001-PA	2R	152424_at	4	-0.00616669	15	16	21	17	814	5.02334	0.632585
CG4003-PA	3R	153627_at	5	0.0431783	29	11	26	7	842	5.19715	0.594215
CG4006-PC	3R	141791_at	6	-0.0173976	15	3	10	9	902	4.37694	0.0788907
CG4008-PA	2L	151903_at	5	0.0330341	19	5	18	9	361	5.90305	0.362678
CG4016-PA	2R	147131_at	3	-0.09847	15	22	24	2	801	4.90512	2.23942e-05
CG4022-PA	3L	153668_at	3	-0.144231	8	6	3	8	878	3.98178	0.227157
CG4026-PA	2L	146106_at	3	-0.0112	1	12	5	5	112	2.91964	0.051532
CG4027-PA	X	143058_f_at	9	0.0347232	5	8	3	2	913	4.3713	0.607843
[truncated: 1,202 more rows]

## Sheet: 5'FLANK300_MK
CG	ARM	PROBE	NUM	CHG	Npoly	Nfix	Spoly	Sfix	nt	AvgL	FETpval
[truncated: 2,439 more rows]

[truncated: 2 more sheets: INTRON1_MK, allCGExpn_Spidiv.txt]
